# Supplementary material for: A Combined LC-MS Metabolomics- and 16S rRNA Sequencing Platform to Assess Interactions between Herbal Medicinal Products and Human Gut Bacteria in Vitro: a Pilot Study on Willow Bark Extract
Source: Front Pharmacol. 2017 Dec 13;8:893. doi: 10.3389/fphar.2017.00893 (PMC5733343; doi:10.3389/fphar.2017.00893)
Supplement: Supplementary file 1 [file Table1.XLS]

## Sheet: all features
A combined LC-MS metabolomics- and 16S rRNA sequencing platform to assess interactions between herbal medicinal products and human gut bacteria in vitro: A pilot study on willow bark extract (Eva-Maria Pferschy-Wenzig, Kaisa Koskinen, Christine Moissl-Eichinger, Rudolf Bauer)
Supplementary Table 1: Processed LC-HRMS data of WBE 10 mg/ml incubated in HFS (output of raw data processing with SIEVETM 2.2, exported to Excel)
all detected features
MZ	Time	blank 1	blank 2	blank 3	means	SD	t0_1	t0_2	t0_3	means	SD	t4_1	t4_2	t4_3	means	SD	t24_1	t24_2	t24_3	means	SD	Ratio_t4/t0	PValue_t4/t0	Ratio_t24/t0	PValue_t24/t0	Ratio_t4/t24
145.032	24.04	0	0	0	0	0	0	0	0	0	0	4128561	3970916	6648156	4.91588e+06	1.50227e+06	77104595	81172544	54626795	70967978	1.42973e+07	99999.9	0.0297473	99999.9	0.0132604	0.069269
137.005	24.8	0	0	0	0	0	0	0	0	0	0	4674875	4587546	2533331	3.93192e+06	1.212e+06	11088025	10224868	3346756	8219883	4.24226e+06	99999.9	0.0302425	99999.9	0.0784765	0.478342
261.059	24.81	0	0	0	0	0	0	0	0	0	0	4455336	4265264	2213548	3644716	1.24307e+06	10701220	9748328	2942251	7.79727e+06	4.23148e+06	99999.9	0.0366553	99999.9	0.0857335	0.467435
339.037	40.67	0	3632	0	1210.67	2096.94	0	0	0	0	0	10574181	10877127	4921152	8790820	3.35465e+06	57156	63133	3099	41129.3	33070.5	99999.9	0.0452709	99999.9	0.164053	213.736
307.011	40.97	0	0	0	0	0	0	0	0	0	0	9155961	9594340	3183206	7311169	3.58163e+06	1186782	1048301	289291	841458	483178	99999.9	0.07152	99999.9	0.0945739	8.68869
202.984	40.71	0	0	0	0	0	0	0	0	0	0	9019523	10089970	2434932	7181475	4.14532e+06	524732	495880	60653	360422	260008	99999.9	0.0954302	99999.9	0.138361	19.9252
445.079	40.67	0	0	0	0	0	6259	0	0	2086.33	3613.64	29639610	29928660	14065111	2.45445e+07	9.07653e+06	326318	285987	49557	220621	149512	11764.4	0.0426932	105.746	0.126894	111.252
280.984	1.84	0	0	0	0	0	0	1358	0	452.667	784.042	2320018	2447207	4266115	3.01111e+06	1.08872e+06	7161071	7568119	10014236	8.24781e+06	1.54325e+06	6651.94	0.0409324	18220.5	0.0114709	0.36508
297.036	26.22	0	0	0	0	0	0	0	4305	1435	2485.49	5174109	4972483	1666387	3.93766e+06	1.96956e+06	12172981	11392740	3053448	8.87306e+06	5.055e+06	2744.01	0.0742771	6183.31	0.0933202	0.443777
287.052	24.02	0	0	0	0	0	4170	0	1358	1842.67	2126.83	3188223	3054852	6447331	4.23014e+06	1.92131e+06	61499273	64080666	50587538	5.87225e+07	7.16233e+06	2295.66	0.0624466	31868.2	0.00492255	0.072036
332.097	21	0	0	0	0	0	3554	9495	0	4349.67	4797.25	9770162	9424198	5857612	8.35066e+06	2.16596e+06	18191189	17881347	7323885	1.44655e+07	6.18674e+06	1919.84	0.0217195	3325.65	0.0559393	0.577282
153.031	2.93	0	0	0	0	0	0	8871	3475	4115.33	4470.03	9640825	509584	9959413	6703274	5.36626e+06	745829	8907227	1245314	3632790	4.57462e+06	1628.85	0.163105	882.745	0.303191	1.84521
309.027	40.71	0	0	0	0	0	79717	23402	28261	43793.3	31205.5	29263414	31588815	7582523	22811584	1.32399e+07	1894405	1597304	432991	1.30823e+06	772402	520.892	0.0966546	29.8729	0.104893	17.4369
261.059	26.22	0	0	0	0	0	3595	18091	35594	19093.3	16023	10587330	10470505	3235618	8.09782e+06	4.21119e+06	26846622	25974707	6516872	1.97794e+07	1.1494e+07	424.118	0.0798707	1035.93	0.096698	0.409407
151.025	1.84	0	0	0	0	0	128696	117124	108826	118215	9979.85	34597026	35601140	65462349	4.52202e+07	1.75374e+07	108635419	118745635	176134007	1.34505e+08	3.64044e+07	382.524	0.0468828	1137.8	0.0235986	0.336197
170.023	1.45	0	1518	0	506	876.418	0	3884	11913	5265.67	6075.5	2506920	2583343	643797	1.91135e+06	1.0984e+06	6171854	6799224	2278790	5.08329e+06	2.44894e+06	362.984	0.0951508	965.365	0.0695356	0.376007
139.021	24.89	0	0	0	0	0	19732	19455	51804	30330.3	18597.3	9306726	9244536	8958480	9169914	185729	37056115	38831196	30708856	3.55321e+07	4.27027e+06	302.335	0.000119449	1171.5	0.00478744	0.258074
201.022	30.47	0	0	0	0	0	34847	77465	83605	65305.7	26556	20629357	20364040	9519733	16837710	6.33894e+06	2186228	2179325	1154480	1840011	593697	257.829	0.0444591	28.1754	0.0351102	9.15087
218.103	4.9	0	0	0	0	0	66188	27564	37212	43654.7	20101.8	5888792	6334571	9875190	7.36618e+06	2.18426e+06	24092304	25691541	37990792	2.92582e+07	7.60479e+06	168.738	0.0283934	670.22	0.0218486	0.251765
253.091	21.96	18082	12837	6062	12327	6026.21	16358	17057	54012	29142.3	21540.6	3086862	3147801	7768008	4667557	2.68524e+06	6396038	6799873	37484777	1.68936e+07	1.78337e+07	160.164	0.0959021	579.691	0.243097	0.276292
251.075	24.06	46898	25993	39291	37394	10580.8	114937	94883	24585	78135	47447.3	9781583	9621002	14583735	1.13288e+07	2.82002e+06	169427918	178018773	116772380	1.5474e+08	3.316e+07	144.99	0.0202822	1980.41	0.0149794	0.0732118
287.052	22.83	0	0	0	0	0	26754	85315	206254	106108	91538.6	13949129	13950139	13954005	13951091	2573.63	37633368	39836484	29647640	3.57058e+07	5.36094e+06	131.481	1.43578e-05	336.506	0.00746088	0.390723
275.093	15.27	0	0	0	0	0	27869	28179	77435	44494.3	28527.9	4080481	4392520	8275593	5.58286e+06	2.33718e+06	13491346	12963181	11210305	12554944	1.19406e+06	125.474	0.0545291	282.17	0.00300905	0.444675
139.021	38.93	0	0	0	0	0	148377	164722	281022	198040	72327.4	29526736	31410114	12118042	2.43516e+07	1.06364e+07	39519731	35914920	12701061	2.93786e+07	1.45552e+07	122.963	0.058973	148.346	0.0738585	0.828891
253.09	22.55	36025	28243	10315	24861	13184.4	4236	17251	48605	23364	22807.4	1653433	1767166	5063953	2828184	1.93707e+06	4338940	4461337	24767082	1.11891e+07	1.1759e+07	121.049	0.128922	478.904	0.241769	0.252762
119.035	1.91	0	0	0	0	0	2706	6379	1598	3561	2502.55	141486	169931	883346	398254	420342	411341	559026	9422676	3.46435e+06	5.16059e+06	111.838	0.245388	972.858	0.365303	0.114958
135.03	1.68	2450	1161	0	1203.67	1225.56	107480	217211	204092	176261	59926.2	13946732	14454801	28327954	18909829	8.16029e+06	9073071	10257423	58446966	25925820	2.81704e+07	107.283	0.0578101	147.088	0.254211	0.729382
607.199	39.41	0	0	0	0	0	120167	40710	42192	67689.7	45452.7	8588227	8388269	3191507	6.72267e+06	3.05971e+06	17382461	14895057	4393842	1.22238e+07	6.89404e+06	99.316	0.0637613	180.586	0.0925591	0.549966
245.064	38.93	0	0	0	0	0	1077885	1050090	1777455	1301810	412155	149434282	153621438	60034592	121030104	5.28651e+07	189381669	172002098	62998992	1.41461e+08	6.85034e+07	92.9706	0.0592596	108.665	0.0712194	0.855573
231.066	21.38	0	0	0	0	0	72964	114648	406939	198184	181985	17320178	17598031	15160428	16692879	1.33439e+06	25577648	25360760	14737925	21892111	6.19666e+06	84.2293	0.00185362	110.464	0.0260497	0.762507
134.046	1.44	3606	6216	4534	4785.33	1323.03	285847	229609	324820	280092	47865.7	18772726	19031789	4663335	14155950	8.22187e+06	47325908	50233627	18917822	3.88258e+07	1.7302e+07	50.5404	0.0998103	138.618	0.0610722	0.364602
294.996	22.97	0	0	0	0	0	89686	136694	306360	177580	113977	6623954	6779478	9430414	7611282	1.57733e+06	11630575	11880421	11614916	1.17086e+07	148975	42.8611	0.0143087	65.9344	1.17442e-07	0.650057
203.082	6.8	0	0	0	0	0	49671	55942	18754	41455.7	19908.7	1083752	1093251	2464613	1.54721e+06	794513	2726316	3126245	9165780	5.00611e+06	3.60792e+06	37.3219	0.0815146	120.758	0.139996	0.309063
139.021	22.87	0	0	0	0	0	659830	793650	1210366	887949	287127	27916228	27971564	26111997	27333263	1.05801e+06	70777018	73861288	52470023	6.57028e+07	1.15632e+07	30.7825	0.00023519	73.9939	0.0104076	0.416014
211.043	22.96	0	0	0	0	0	519884	578445	999099	699143	261415	16879014	16028830	22926727	1.86115e+07	3.76118e+06	26370607	27659195	26294651	2.67748e+07	766834	26.6205	0.0140425	38.2966	7.0808e-05	0.695113
153	41.33	0	0	0	0	0	1330696	653233	1216720	1066883	362736	33131038	35569464	13628218	2.74429e+07	1.20258e+07	3082730	2812151	621014	2171965	1.34996e+06	25.7225	0.0627058	2.0358	0.289833	12.6351
153	41.13	0	0	0	0	0	1649194	633015	1278496	1.1869e+06	514244	36382736	38764046	14421124	2.9856e+07	1.34199e+07	3403579	3024161	654359	2.3607e+06	1.48986e+06	25.1545	0.0656931	1.98896	0.304594	12.6471
501.156	39.07	0	0	0	0	0	338786	237424	372310	316173	70228.6	9584301	10606442	2811310	7667351	4.2364e+06	6219556	3878260	1588439	3.89542e+06	2.31561e+06	24.2505	0.0951229	12.3205	0.115649	1.9683
227.038	15.73	0	0	0	0	0	331731	349698	576269	419233	136294	7579232	7488670	12222074	9.09666e+06	2.70707e+06	20716656	21476785	20315869	2.08364e+07	589654	21.6984	0.0306713	49.7014	0.0001424	0.436575
279.039	1.84	0	0	0	0	0	487024	390922	317169	398372	85172.2	10929049	10740637	4011023	8.56024e+06	3.94086e+06	10379912	10184834	3787488	8.11741e+06	3.75109e+06	21.4881	0.0696188	20.3765	0.0704206	1.05455
683.178	19.84	0	0	0	0	0	349318	324694	411132	361715	44532.5	7897627	7646315	4529081	6.69101e+06	1.8765e+06	11352157	10545360	3649860	8.51579e+06	4.23329e+06	18.498	0.0280139	23.5428	0.0792867	0.785718
277.037	40.74	0	0	0	0	0	1089561	1251260	1391878	1244233	151281	25885378	28569356	13087565	2.25141e+07	8.27319e+06	1399472	1231866	763554	1.13163e+06	329596	18.0948	0.0468676	0.909501	0.630415	19.8953
397.13	31.48	0	0	2793	931	1612.54	1493768	1140845	1231218	1.28861e+06	183328	26969967	27541297	13243160	22584808	8.09515e+06	25208184	24001866	14043861	21084637	6.12725e+06	17.5265	0.0448774	16.3623	0.0303857	1.07115
111.019	1.55	10265	17640	14101	14002	3688.5	195928	88567	66689	117061	69171	1359276	1318760	3073351	1917129	1.00152e+06	3533358	3796166	7306213	4878579	2.1065e+06	16.3771	0.088848	41.6754	0.0593297	0.392969
705.184	25.22	0	0	0	0	0	697771	414010	334704	482162	190887	8551308	8718391	3781014	7.0169e+06	2.80361e+06	1911697	1491484	0	1.13439e+06	1.00463e+06	14.553	0.0556075	2.35272	0.377738	6.1856
303.052	11.18	0	0	0	0	0	1269267	1060933	1266246	1.19882e+06	119419	17896450	17051303	12591467	1.58464e+07	2.85036e+06	33206040	32667343	21724231	2.91992e+07	6.47912e+06	13.2184	0.0122754	24.3567	0.0173567	0.5427
353.125	18.31	0	0	0	0	0	355910	357161	689710	467594	192359	4501208	4486598	8237574	5.74179e+06	2.16142e+06	18830834	19601799	5733	1.28128e+07	1.10979e+07	12.2795	0.0506512	27.4015	0.193819	0.44813
120.011	6.97	0	0	0	0	0	556544	573943	491225	540571	43611.1	7359340	7138658	4718915	6.40564e+06	1.46491e+06	9072348	9123029	3912113	7.36916e+06	2.994e+06	11.8498	0.0200912	13.6322	0.0584828	0.869249
282.978	9.88	0	0	0	0	0	343422	387769	641012	457401	160550	3380878	3672471	8569706	5207685	2.91524e+06	10657529	11314235	11125816	1.10325e+07	338146	11.3854	0.105517	24.12	2.8755e-05	0.47203
377.104	39.62	0	0	0	0	0	2696933	1427453	1770762	1.96505e+06	656662	27150900	30580618	7154100	2.16285e+07	1.2652e+07	16604038	8635204	6136619	1.04586e+07	5.46675e+06	11.0066	0.114341	5.32232	0.112771	2.06801
195.052	23.21	0	0	3281	1093.67	1894.29	1680603	1677609	3172016	2.17674e+06	861933	21196436	20895542	27885233	23325737	3.9515e+06	17204964	17362747	16440718	1.70028e+07	493137	10.7159	0.00893446	7.81113	8.28977e-05	1.37188
226.054	6.96	0	0	0	0	0	7586355	7803842	6920824	7437007	460064	87132764	86063100	55703457	7.62998e+07	1.78449e+07	105647004	104670340	65559886	9.19591e+07	2.28676e+07	10.2595	0.0215998	12.3651	0.0235031	0.829714
458.11	26.73	0	0	0	0	0	1285202	985455	1167502	1146053	151020	14555284	15019088	5441255	1.16719e+07	5.40086e+06	12788248	12118730	4642111	9.8497e+06	4.52231e+06	10.1844	0.0775584	8.59445	0.0792555	1.185
139.05	1.42	0	0	0	0	0	61883	60748	72184	64938.3	6300.54	409196	401203	1132634	647678	420004	894074	1053605	7078245	3.00864e+06	3.52528e+06	9.97373	0.138127	46.3307	0.285005	0.215272
431.091	26.72	0	0	4526	1508.67	2613.09	1433423	1093575	1317539	1.28151e+06	172765	15652738	15774331	5417288	1.22815e+07	5.94485e+06	13701663	12780544	4698802	1.03937e+07	4.95336e+06	9.58356	0.08499	8.11047	0.0858071	1.18163
225.04	16.05	0	0	0	0	0	2402876	2362256	4283862	3.01633e+06	1.0979e+06	27084141	27162813	31557610	2.86015e+07	2.56035e+06	30773113	31141446	26796592	2.95704e+07	2.40922e+06	9.48222	0.000934067	9.80343	0.000621603	0.967235
133.049	1.76	0	0	0	0	0	4210253	4584144	4419043	4404480	187370	37977174	39337389	46153811	4.11561e+07	4.38123e+06	52574711	56287537	54377406	54413218	1.85667e+06	9.34415	0.00464289	12.3541	0.000407501	0.756363
310.007	6.96	0	0	0	0	0	3261737	3472350	3144757	3292948	166012	32237916	33225425	23119912	29527751	5.57127e+06	40741079	40820165	19586306	33715850	1.22366e+07	8.96697	0.0146381	10.2388	0.0498983	0.875782
215.071	31.27	0	0	0	0	0	1934659	1329502	1850744	1.70497e+06	327859	17665106	17110007	9561733	1.47789e+07	4.52676e+06	17779386	16696873	10187708	14887989	4.10639e+06	8.66817	0.0371047	8.73212	0.0301777	0.992676
169.013	3.39	1382	0	0	460.667	797.898	941567	1324611	1006360	1090846	205022	14366387	13692288	294358	9451011	7.93705e+06	545930	310542	49602	302025	248274	8.66393	0.209582	0.276872	0.0142541	31.2922
281.14	13.81	0	0	0	0	0	691049	615347	791826	699407	88535.9	3996292	4161634	9310246	5822724	3.02141e+06	13156908	13838905	13338232	1.34447e+07	353240	8.32523	0.0988849	19.223	0.000115772	0.433088
377.104	40.9	0	0	0	0	0	2626940	1402408	1936231	1.98853e+06	613939	18027316	22913269	7058611	15999732	8.11947e+06	10767479	3428509	5160371	6.45212e+06	3.83622e+06	8.04602	0.0952459	3.24467	0.17863	2.47976
169.013	9.89	0	4966	0	1655.33	2867.12	1023202	996617	1556710	1.19218e+06	315975	6399479	6503843	15438414	9.44725e+06	5.18877e+06	16003728	14800379	17227573	16010560	1.21361e+06	7.92437	0.109786	13.4297	0.00126905	0.590063
395.114	26.7	0	0	0	0	0	11220036	8833531	9552727	9.86876e+06	1.22424e+06	96717902	96568492	36653683	7.66467e+07	3.4635e+07	86664544	83408725	33740253	6.79378e+07	2.96607e+07	7.76659	0.0789854	6.88413	0.0768026	1.12819
307.035	1.61	0	0	0	0	0	1895162	2308081	5236717	3.14665e+06	1.82178e+06	24310868	24562603	24275495	2.4383e+07	156553	31582409	32629502	26990684	30400865	2.99935e+06	7.74886	0.00229716	9.66133	0.00053838	0.802049
137.006	40.74	0	0	0	0	0	3134460	4128690	4643419	3.96886e+06	767072	34045544	38304331	17648298	29999391	1.09063e+07	1835344	1641072	1067140	1.51452e+06	399432	7.5587	0.0531771	0.381601	0.0159988	19.8079
395.114	27.91	0	0	0	0	0	5645366	4410360	3982759	4679495	863360	41832072	41601153	11930026	3.17878e+07	1.71977e+07	27965382	25673016	8742334	2.07936e+07	1.04994e+07	6.79299	0.111688	4.44355	0.116195	1.52873
170.994	40.74	0	0	0	0	0	1038169	1557915	1541538	1.37921e+06	295461	10659227	11627371	5265661	9.18409e+06	3.42781e+06	456223	449784	270800	392269	105244	6.65896	0.0576885	0.284416	0.019184	23.4127
265.003	9.11	0	0	0	0	0	588696	663627	722574	658299	67097.8	3822605	3973883	5154031	4.31684e+06	728964	6029648	6153124	9154639	7.11247e+06	1.76965e+06	6.55757	0.012427	10.8043	0.0240185	0.60694
153.018	9.88	0	9004	0	3001.33	5198.46	13138943	12629768	16386354	1.40517e+07	2.03785e+06	61439415	60220890	143543690	8.84013e+07	4.77586e+07	167625330	172105580	189526387	176419099	1.15702e+07	6.29115	0.114147	12.555	0.00127587	0.501087
187.041	1.6	0	0	0	0	0	966293	941361	1586186	1.16461e+06	365305	6873583	6563835	7669748	7035722	570507	9368104	9720196	10611268	9899856	640759	6.04125	0.000313601	8.50055	0.000175075	0.710689
209.082	19.65	0	0	0	0	0	1649476	1799342	3433807	2.29421e+06	989762	5325342	5455356	29680535	1.34871e+07	1.40241e+07	5112447	5660567	38732043	1.65017e+07	1.9254e+07	5.87875	0.30075	7.19276	0.32942	0.817315	5-dihydroxyphenylvaleric acid
351.058	1.34	0	0	0	0	0	102403	49938	68081	73474	26645	417823	408347	396771	407647	10543.4	3307398	4495230	11339901	6380843	4.33554e+06	5.54818	0.000610414	86.8449	0.12795	0.0638861
188.056	1.87	0	1642	0	547.333	948.009	3556352	3767587	5262408	4195449	930030	18263153	18654521	31217731	2.27118e+07	7.36895e+06	23937771	26362654	37458754	2.92531e+07	7.20903e+06	5.41344	0.0469586	6.97257	0.0249089	0.776391
295.104	7.97	0	0	0	0	0	614637	589895	790537	665023	109400	2876046	2879737	4734365	3496716	1.07184e+06	7962655	7572588	0	5.17841e+06	4.48888e+06	5.25804	0.0433103	7.78682	0.223663	0.675248
181.05	9.13	0	3975	0	1325	2294.97	9661782	9643187	10370914	9891961	414890	45691990	46612031	58394938	5.0233e+07	7.08341e+06	67212722	68614352	103487395	7.97715e+07	2.05505e+07	5.07816	0.0099284	8.06427	0.0275974	0.629711
146.045	1.29	0	5710	4571	3427	3022.02	2864351	2710574	2751855	2.77559e+06	79589.4	12728007	12554678	16768586	1.40171e+07	2.38444e+06	16215833	15788156	24096696	1.87002e+07	4.67837e+06	5.05012	0.014588	6.73738	0.0275549	0.749568
363.109	14.89	0	0	0	0	0	956624	996457	1515946	1.15634e+06	312062	4248883	4264437	8621098	5.71147e+06	2.51982e+06	9292544	9805362	12509389	10535765	1.72833e+06	4.93926	0.0864755	9.11129	0.00936176	0.542103
147.065	2.84	3847	2440	3696	3327.67	772.441	2100154	2375397	2494114	2.32322e+06	202096	10544651	10375226	13204002	1.13746e+07	1.58655e+06	14034606	14450670	18876294	15787190	2.68332e+06	4.89606	0.00921574	6.79539	0.012611	0.720497
201.038	1.6	0	0	0	0	0	3445670	3928525	7106221	4.82681e+06	1.98874e+06	23484489	23145891	23200058	2.32768e+07	181881	28769246	30454057	25689292	2.83042e+07	2.41618e+06	4.82241	0.00361675	5.86396	0.000251095	0.82238
181.05	6.75	4791	0	4304	3031.67	2636.77	2653485	2501830	3681425	2945580	641756	9960175	9885511	22476259	14107315	7.24781e+06	26321817	27867257	45184161	3.31244e+07	1.04726e+07	4.78932	0.115379	11.2455	0.0374353	0.425889
147.029	1.62	18294	14869	11045	14736	3626.33	4445543	3978609	4119931	4181361	239452	17149338	16917761	24495570	1.95209e+07	4.30976e+06	39194722	43798195	81054656	5.46825e+07	2.29546e+07	4.66855	0.0250181	13.0777	0.0624674	0.356986
139.039	4.14	1882	0	1332	1071.33	967.699	3552159	3757635	5948925	4419573	1.32844e+06	17638025	17917672	25419032	2.03249e+07	4.41385e+06	27219600	28716681	30281356	2.87392e+07	1.531e+06	4.59884	0.0179148	6.50271	3.69252e-05	0.707219
157.05	21.57	13149	26448	8105	15900.7	9476.03	6121971	6134788	8192039	6816266	1.19147e+06	26620210	26397862	37145783	3.00546e+07	6.14213e+06	2611364	2299865	114585	1.67527e+06	1.36054e+06	4.40925	0.0194019	0.245776	0.00826606	17.9401
363.109	15.43	0	0	0	0	0	1019803	949530	1347905	1105746	212639	3833187	3971270	6672043	4825500	1.60064e+06	8025870	8018656	9985611	8.67671e+06	1.13355e+06	4.36402	0.0542404	7.84693	0.00596351	0.556144
153.018	7.71	10760	2272	12111	8381	5333.5	7748679	8143894	10364566	8.75238e+06	1.41011e+06	29983758	30448014	51459608	3.72971e+07	1.22673e+07	58176152	58463528	62403341	59681007	2.36198e+06	4.26137	0.054666	6.81883	3.4049e-05	0.624941
621.184	34.24	0	0	0	0	0	5485621	5289707	8336623	6.37065e+06	1.7054e+06	28684261	28660021	22905390	2.67499e+07	3.32946e+06	2032182	1681555	3742	1.23916e+06	1.08417e+06	4.19893	0.00258575	0.194511	0.0168317	21.5871
183.029	3.1	0	3268	0	1089.33	1886.78	1142949	1221979	1743433	1.36945e+06	326277	4440693	4500265	7907401	5.61612e+06	1.98453e+06	8526887	8841014	10293950	9220617	942710	4.10099	0.0621323	6.73306	0.00217729	0.609083
272.065	30.67	2619	0	0	873	1512.08	82345860	53750465	45847099	60647808	1.92021e+07	314658121	314644264	204392439	2.77898e+08	6.36579e+07	221841194	207412923	105398746	178217621	6.34743e+07	4.58217	0.020211	2.93857	0.0743281	1.55932	naringenin
271.062	30.76	16973	3044	5700	8572.33	7395.4	507093887	330380272	284800251	374091470	1.17416e+08	1934616104	1919252237	1042122308	1631996883	5.10904e+08	1358265809	1268746344	649676503	1092229552	3.85867e+08	4.36256	0.044747	2.91969	0.0735289	1.49419
157.049	2.64	6051	6497	5083	5877	722.88	50033944	59957614	99824903	6.99388e+07	2.63534e+07	195620239	201981989	428976588	275526272	1.3293e+08	291628722	306444690	516530916	371534776	1.25789e+08	3.93953	0.110537	5.31228	0.0481297	0.741589
255.084	7	0	0	0	0	0	1739422	1947812	3215743	2.30099e+06	799020	9063130	8521501	9393311	8.99265e+06	440158	10427335	10222943	8538217	9.7295e+06	1.03673e+06	3.90816	0.000876218	4.22839	0.00081546	0.924266
263.009	1.62	2327	0	0	775.667	1343.49	8764766	10543923	16144234	11817641	3.85109e+06	45286861	44536565	44869736	4.48977e+07	375930	52570680	54440121	48420958	5.18106e+07	3.08073e+06	3.79921	0.00419041	4.38417	0.000199745	0.866574
263.009	1.57	2327	0	0	775.667	1343.49	8787683	10579868	16165085	11844212	3.84778e+06	45376232	44617666	44943707	4.49792e+07	380527	52702046	54580330	48473580	51918652	3.12784e+06	3.79757	0.00416163	4.38346	0.000194783	0.86634
204.066	16.09	0	0	0	0	0	1291560	1276697	1245936	1.2714e+06	23269.1	4681229	4481234	5315305	4.82592e+06	435455	7777061	8141183	12085378	9.33454e+06	2.38924e+06	3.79576	0.00486703	7.34195	0.0280328	0.516996
149.027	5.33	0	0	0	0	0	667093	719849	864638	750527	102283	1991688	2013793	4152047	2719176	1.24095e+06	3598367	3816462	8893656	5.43616e+06	2.99626e+06	3.62302	0.109879	7.24313	0.113382	0.500201
260.046	2.22	0	0	0	0	0	2411592	2522904	1219076	2.05119e+06	722778	6291112	6277648	9695704	7421488	1.96954e+06	12022813	12448613	22544022	15671816	5.95531e+06	3.61814	0.0302234	7.64035	0.0562658	0.473556
185.022	1.29	0	0	0	0	0	2458175	2904212	3985217	3115868	785215	10751721	11260302	11150119	1.1054e+07	267556	13602938	12706867	11539577	1.26165e+07	1.03465e+06	3.54766	0.00138759	4.0491	0.000334928	0.876161
153.055	5.11	0	0	0	0	0	2774702	2532328	3794030	3.03369e+06	669535	9595698	9814932	12191560	1.05341e+07	1.43961e+06	11844303	11978087	15266550	1.30296e+07	1.93837e+06	3.47236	0.00474166	4.29499	0.00699416	0.808469
180.066	2	0	0	0	0	0	1909402	1962825	1542746	1804991	228676	5137982	4979047	8285796	6134275	1.86497e+06	8225805	8541672	20682044	1.24832e+07	7.10219e+06	3.39851	0.0546797	6.91592	0.121073	0.491403
225.077	8.85	0	0	0	0	0	982643	1057071	1658048	1.23259e+06	370334	2072272	2215129	7625533	3970978	3.16574e+06	2431563	2571027	13389987	6130859	6.28698e+06	3.22166	0.27196	4.97398	0.309499	0.647703	4-hydroxy-5-(dihydroxyphenyl)valeric acidb,+
137.006	42.09	0	0	0	0	0	3808470	5618606	4655584	4694220	905686	16977895	19508449	8480468	1.49889e+07	5.77677e+06	247500	233770	148304	209858	53747.6	3.19306	0.087474	0.0447056	0.0130895	71.4242
169.013	2.64	0	0	0	0	0	1731240	1869811	1911391	1.83748e+06	94326.7	6218649	6400358	4941766	5853591	794873	13637977	14390760	4285991	10771576	5.62928e+06	3.18566	0.0119181	5.86214	0.110736	0.543429
247.014	5.15	3112	1516	1668	2098.67	880.857	2023309	2161506	3119934	2.43492e+06	597253	6158759	6818912	9972040	7.6499e+06	2.03794e+06	6425566	7064549	14646313	9.37881e+06	4.57297e+06	3.14175	0.038437	3.8518	0.116896	0.815658
181.05	4.66	11967	8532	1441	7313.33	5367.78	2139367	2096407	5619549	3.28511e+06	2.0218e+06	3380436	3433334	23624576	1.01461e+07	1.16727e+07	3725438	3898031	17952632	8525367	8.16471e+06	3.08852	0.416294	2.59516	0.382747	1.19011
253.093	1.85	9148	17095	4031	10091.3	6582.89	37509099	36779677	49455871	4.12482e+07	7.11739e+06	125439885	126381167	126341032	126054028	532242	162769075	167500372	31918939	120729462	7.69485e+07	3.05599	0.00223111	2.9269	0.214668	1.0441
253.093	1.8	11149	21486	5078	12571	8295.91	38116653	37254047	50052171	4.18076e+07	7.153e+06	126707754	127795995	127769787	127424512	620869	164761559	169274225	32775167	122270317	7.75379e+07	3.04788	0.00217476	2.92459	0.213268	1.04215
309.009	42.09	0	0	0	0	0	2870039	3341481	2568194	2.92657e+06	389731	10142798	11925344	4646026	8.90472e+06	3.7943e+06	107607	96406	65949	89987.3	21558	3.04272	0.110639	0.0307484	0.00610975	98.9553
195.066	10.3	0	0	0	0	0	1500737	1785220	8052361	3.77944e+06	3.70319e+06	5738360	5793319	22767074	1.14329e+07	9.81571e+06	5291251	5656598	21086340	10678063	9.01568e+06	3.02503	0.309275	2.8253	0.317726	1.07069
117.054	5.17	17430	23957	18348	19911.7	3533.3	2867922	2803743	4096090	3.25592e+06	728317	7664731	8552807	13038074	9.75187e+06	2.88037e+06	7956810	8754534	18899660	1.18703e+07	6.10063e+06	2.99512	0.0522089	3.64577	0.132382	0.821533
165.055	8.96	7168	16947	3095	9070	7119.18	2796860	2997277	4380982	3.39171e+06	862578	8605080	8114906	13484286	1.00681e+07	2.96865e+06	11230810	10563241	10786248	1.08601e+07	339857	2.96844	0.0505848	3.20196	0.00160719	0.927072
261.029	10.85	2320	4941	1782	3014.33	1690.09	2826730	3792939	4803469	3.80771e+06	988452	9127023	9591303	14166961	1.09618e+07	2.78547e+06	10898557	11401978	20182179	1.41609e+07	5.22065e+06	2.87883	0.0352175	3.71901	0.0705632	0.774086
266.983	18	0	0	0	0	0	6978460	6548817	6995570	6840949	253138	18506758	18276984	21677036	19486926	1.90017e+06	26439170	26980712	26722993	2.67143e+07	270876	2.84857	0.00667216	3.90506	8.59154e-08	0.729457
287.009	2.64	0	0	0	0	0	10752375	13284841	19696392	1.45779e+07	4.61008e+06	34589251	35138383	52906229	4.0878e+07	1.04204e+07	44446769	45903717	58666634	4.96724e+07	7.82325e+06	2.80411	0.0328299	3.40738	0.00531962	0.822952
375.04	13.12	0	0	0	0	0	2594364	2405313	3130366	2.71001e+06	376107	7082335	7251955	8210168	7.51482e+06	608132	6273481	6917959	19817855	1.10031e+07	7.6406e+06	2.77298	0.000815856	4.06016	0.200604	0.682973
151.039	6.28	36071	25107	20515	27231	7992.55	3332996	3437372	4059296	3609888	392682	9466442	9545175	10922660	9.97809e+06	818966	10652077	10959420	10755450	1.0789e+07	156391	2.7641	0.00147487	2.98873	0.000225064	0.924841
123.044	6.04	13777	3966	5964	7902.33	5184.76	4545390	5013734	7388916	5.64935e+06	1.5246e+06	13267348	13050269	19843272	15386963	3.8608e+06	12877786	13957649	24434944	1.70901e+07	6.38367e+06	2.72367	0.0348612	3.02515	0.0827337	0.900342
296.993	6.01	0	0	0	0	0	1883040	2260343	3258284	2.46722e+06	710580	5481867	5868593	8467239	6.6059e+06	1.62352e+06	5916580	6587322	10180717	7.56154e+06	2.29293e+06	2.67746	0.0322272	3.0648	0.0508765	0.873618
243.064	1.85	0	0	0	0	0	28500629	27229913	34355531	30028691	3.80064e+06	82350047	82349144	71738702	78812631	6.1262e+06	96040487	99705120	23006019	7.29172e+07	4.32632e+07	2.62458	0.000790028	2.42825	0.227411	1.08085
131.07	10.28	288545	307017	257981	284514	24765.2	6561077	6842917	8541220	7.31507e+06	1.07119e+06	16855465	17221852	23426582	1.9168e+07	3.69262e+06	17229598	18046893	31238012	22171501	7.86246e+06	2.62034	0.0236202	3.03093	0.0794415	0.864532
167.07	8.64	0	0	0	0	0	2016298	1907905	3424187	2.44946e+06	845873	4417785	4675504	9900015	6.3311e+06	3.09345e+06	5713095	5800154	13737491	8.41691e+06	4.60796e+06	2.58469	0.154258	3.43623	0.15006	0.752188
250.988	16.78	0	0	3220	1073.33	1859.07	5507143	5930514	8228607	6.55542e+06	1.4644e+06	16180232	16027026	18433341	1.68802e+07	1.34724e+06	22360794	22620487	23183926	2.27217e+07	420803	2.575	0.00087592	3.4661	0.00142633	0.74291
165.055	13.49	13716	13422	8249	11795.7	3075.02	6431674	7082696	9350020	7.62146e+06	1.53196e+06	15594397	15571850	26742306	19302851	6.44277e+06	25754922	27607627	54552565	3.59717e+07	1.61181e+07	2.5327	0.080993	4.71979	0.0916602	0.536612
179.071	12.85	1493	2598	0	1363.67	1303.82	8125371	7830122	10494144	8.81655e+06	1.46032e+06	22566243	22806332	21419893	22264156	740942	23318174	24217546	22226832	23254184	996898	2.52527	0.000799774	2.63756	0.000309774	0.957426
294.03	3.61	0	0	1122	374	647.787	2708073	2889507	1878381	2491987	539086	5514868	5395496	7860304	6.25689e+06	1.38988e+06	9177761	9386086	18055279	1.22064e+07	5.06637e+06	2.5108	0.0297847	4.89825	0.0783357	0.512592
291.088	13.12	0	0	0	0	0	32371792	29062861	34618880	3.20178e+07	2.79487e+06	75503179	74475060	87086886	7.90217e+07	7.00354e+06	63065262	68235304	216148833	1.15816e+08	8.69288e+07	2.46805	0.00303538	3.61725	0.23684	0.682301
225.113	14.69	0	0	0	0	0	1851656	1888543	2212800	1984333	198716	3730827	3695077	7201413	4.87577e+06	2.01414e+06	8250046	8491819	11791660	9511175	1.97865e+06	2.45713	0.129418	4.79313	0.0213735	0.512636
329.062	13.13	0	0	0	0	0	3356783	2937290	3709180	3.33442e+06	386431	7694945	7534934	9267831	8.1659e+06	957645	6005054	6437532	22929002	1.17905e+07	9.64862e+06	2.44897	0.00622051	3.53601	0.268218	0.692582
327.065	13.12	0	0	0	0	0	10919171	9652286	11721348	1.07643e+07	1.04319e+06	24941991	24193529	29921489	2.63523e+07	3.11355e+06	19402003	20867739	73701104	37990282	3.09352e+07	2.44813	0.00773115	3.5293	0.266821	0.69366
245.061	1.84	0	0	0	0	0	8786645	8546777	10775923	9.36978e+06	1.22365e+06	21634523	22119507	21328500	2.16942e+07	398863	26346815	27396716	6193205	19978912	1.19503e+07	2.31533	0.00149658	2.13227	0.263256	1.08585
131.07	10.51	286505	290297	272967	283256	9110.3	13446641	13828187	16559988	1.46116e+07	1.6981e+06	29642329	30071176	39830123	3.31812e+07	5.76212e+06	30379915	31884622	59982343	40748960	1.66736e+07	2.27088	0.0232347	2.78881	0.111622	0.814284	hydroxycaproic acid or hydroxymethylvaleric acid
163.039	14.53	11994	4311	0	5435	6075.49	2313661	2028823	3543168	2.62855e+06	804784	6783470	6666516	4447036	5965674	1.31648e+06	26282326	24166615	4464326	1.83044e+07	1.20325e+07	2.26957	0.027981	6.96369	0.15207	0.325914
245.139	24.38	0	0	0	0	0	4620093	4723595	6233791	5192493	903274	10510619	10435641	14368172	1.17715e+07	2.24912e+06	12059738	12611887	18321333	14330986	3.46675e+06	2.26702	0.0243055	2.75994	0.0375805	0.8214
354.084	13.13	0	0	0	0	0	6389870	5705230	7079502	6391534	687138	13690102	13057018	16404307	14383809	1.7782e+06	10553734	11392511	38039457	19995234	1.56324e+07	2.25045	0.008736	3.12839	0.27061	0.719362
165.055	8.55	10560	11647	6108	9438.33	2934.92	3604385	3039533	7143799	4.59591e+06	2.22454e+06	7484630	8523272	14833170	1.02804e+07	3.9769e+06	7495868	8107070	13359793	9.65424e+06	3.22362e+06	2.23685	0.115481	2.10062	0.0973866	1.06485
181.05	20.63	16329	0	2555	6294.67	8783.39	6509267	6113179	7708198	6.77688e+06	830503	15391876	14676486	15339138	1.51358e+07	398679	17569287	17665541	17186131	17473653	253610	2.23345	0.000706904	2.57842	0.000916524	0.866209
678.812	1.09	386545	425612	420812	410990	21305.3	1366138	1436658	1362073	1.38829e+06	41937.5	2953740	3124083	3119005	3.06561e+06	96914.9	4103271	3971743	3767467	3.94749e+06	169210	2.20819	0.000206777	2.84342	0.000827206	0.776596
289.072	13.06	0	1535	0	511.667	886.233	7756661	7456244	10367421	8.52678e+06	1.60111e+06	14452969	15228463	26435137	18705523	6.70526e+06	9304296	10273034	12131711	1.05697e+07	1.43686e+06	2.19374	0.112269	1.23959	0.176188	1.76973
131.07	10.87	244333	230273	235430	236679	7112.68	11470345	12183647	14162734	1.26056e+07	1.3949e+06	24134499	23262019	34344055	2.72469e+07	6.16181e+06	25721601	26254641	46698086	3.28914e+07	1.19599e+07	2.16149	0.0482244	2.60928	0.0970236	0.828387	hydroxycaproic acid or hydroxymethylvaleric acid
191.071	33.22	3882	0	0	1294	2241.27	24771964	19943887	19068681	2.12615e+07	3.07147e+06	53110341	51527813	31268016	4.53021e+07	1.21796e+07	60910450	57175562	29868385	4.93181e+07	1.69472e+07	2.13071	0.0680859	2.3196	0.0987074	0.918568
137.023	7.71	640492	563711	498382	567528	71131.9	14400377	14267629	15342708	14670238	586146	29492556	28666206	35509321	3.12227e+07	3.73525e+06	39247832	40261716	41903313	4.0471e+07	1.34005e+06	2.1283	0.0147905	2.75871	0.00014977	0.771484
167.034	16.43	0	7845	0	2615	4529.31	9537625	7788372	8275375	8.53379e+06	902804	21700273	21462496	10495127	1.7886e+07	6.40176e+06	13379307	12816839	6326631	1.08409e+07	3.9196e+06	2.0959	0.124403	1.27035	0.416465	1.64986
199.097	24.48	18418	22766	0	13728	12085.9	11547095	11072010	16495517	1.30382e+07	3.00353e+06	25979093	25644481	30303814	2.73091e+07	2.59886e+06	29379599	30169718	32316370	3.06219e+07	1.51971e+06	2.09455	0.00363197	2.34863	0.00300282	0.891817
137.023	17.99	1577758	1457632	1221494	1.41896e+06	181253	88422166	83163685	85583802	8.57232e+07	2.63201e+06	180171850	172383871	163331867	1.71963e+08	8.42789e+06	186730812	194113309	195053987	191966036	4.55817e+06	2.00602	0.00153024	2.23937	3.04049e-05	0.895797
483.128	6.94	0	0	0	0	0	4984435	4941617	5420338	5.11546e+06	264896	10243748	10533149	9490753	1.00892e+07	538105	8997096	8032129	0	5.67641e+06	4.93953e+06	1.9723	0.000849784	1.10966	0.862343	1.77739
151.039	9.37	48058	36942	23490	36163.3	12302.5	6331399	5801422	8717579	6.95013e+06	1.55342e+06	11972043	11327909	16460417	1.32535e+07	2.79592e+06	11728636	11909834	17895432	13844634	3.50926e+06	1.90694	0.039462	1.992	0.0591735	0.957299
545.231	23.96	0	0	0	0	0	3598352	3916571	6381131	4632018	1.52311e+06	7324860	7284585	11482440	8697295	2.41209e+06	7365623	7671008	10938638	8658423	1.98062e+06	1.87765	0.0807527	1.86926	0.0529484	1.00449
336.888	1.3	0	0	0	0	0	4854125	4558967	4665469	4.69285e+06	149472	8118307	8268034	9282471	8.55627e+06	633348	10490931	10522361	9235538	1.00829e+07	734043	1.82326	0.00645135	2.14857	0.00469103	0.848589
153.018	4.92	5262	8333	4504	6033	2027.59	18110842	17459843	20299019	1.86232e+07	1.48733e+06	30715924	31367690	39772917	33952177	5.05143e+06	40059285	40922259	40828975	4.06035e+07	473612	1.82311	0.0265323	2.18026	0.000618702	0.836188
285.041	29.24	3347	4091	0	2479.33	2179.15	59318134	9259435	1094771	2.32241e+07	3.15238e+07	55015853	56735422	13269181	4.16735e+07	2.46139e+07	26996394	22722281	9754408	19824361	8.97886e+06	1.79441	0.471509	0.853611	0.871907	2.10214
323.033	26.24	0	0	0	0	0	14685286	8713553	5855831	9.75156e+06	4.50532e+06	22538902	21949569	7603850	17364107	8.45777e+06	13188060	12589296	7440241	1.10725e+07	3.15987e+06	1.78065	0.26117	1.13546	0.701244	1.56821
149.044	1.32	0	0	0	0	0	5004752	5140057	6816140	5.65365e+06	1.00902e+06	9332150	9930495	10683067	9981904	676924	9609549	9472462	9524942	9535651	69168.1	1.76557	0.00539196	1.68664	0.0213678	1.0468
287.057	26.25	0	0	0	0	0	99000124	61980724	40609442	6.71968e+07	2.95427e+07	154099339	149245526	52388156	1.18578e+08	5.73732e+07	97716379	94989568	55009217	8.25717e+07	2.39087e+07	1.76463	0.261962	1.22881	0.523683	1.43606
548.853	1.11	2614864	2736266	2651598	2667576	62258.2	6027998	6830186	6455011	6.43773e+06	401373	10770181	11232266	12009588	11337345	626349	13611313	13504560	13533536	13549803	55204.3	1.76108	0.000784621	2.10475	0.0008771	0.836717
579.173	29.58	0	0	0	0	0	35946010	35025145	56494741	42488632	1.21384e+07	100071060	98223049	18501957	7.22654e+07	4.65696e+07	423246	234950	12111	223436	205809	1.70082	0.384429	0.00525872	0.0263808	323.428
579.173	29.48	0	0	0	0	0	36304856	35178708	56761026	4.27482e+07	1.21485e+07	100437335	98568855	18625231	72543807	4.67042e+07	475524	280382	42439	266115	216895	1.697	0.385306	0.00622517	0.0261613	272.603
195.066	15.05	0	0	0	0	0	8086059	8091751	6601628	7593146	858684	14164637	14086363	9015922	1.24223e+07	2.95028e+06	16282116	16274036	12425705	1.4994e+07	2.22417e+06	1.63599	0.095225	1.97467	0.0182976	0.828488
394.847	1.29	0	0	0	0	0	2872339	2768646	2688631	2.77654e+06	92108	4385299	4564501	4556491	4502097	101229	5296983	5363113	4118919	4.92634e+06	700027	1.62148	2.79228e-05	1.77427	0.031722	0.913883
191.055	1.31	1912801	1961767	1981115	1.95189e+06	35210.8	8940249	8041856	8843396	8.6085e+06	493112	14456728	13896979	13424996	1.39262e+07	516488	22623047	23391055	24574108	2.35294e+07	982861	1.61773	0.000211034	2.73328	0.000190293	0.591865
313.145	29.39	0	0	0	0	0	52858866	47093385	51485114	5.04791e+07	3.01151e+06	93838416	93572950	56496455	81302607	2.14832e+07	77873065	74980621	55218241	69357309	1.23299e+07	1.61062	0.128245	1.37398	0.110289	1.17223
173.045	3.1	2173	0	0	724.333	1254.58	6372304	6377067	7479750	6.74304e+06	638014	9032585	9074524	13939129	1.06821e+07	2.82077e+06	14652048	14654726	12081735	1.37962e+07	1.48474e+06	1.58416	0.130586	2.04599	0.00673576	0.774279
409.214	20.78	2098	0	0	699.333	1211.28	4480078	5288577	6942954	5.57054e+06	1.25541e+06	7401588	7331639	11469538	8734255	2.36908e+06	7937914	8194656	13426502	9853024	3.09738e+06	1.56794	0.132324	1.76877	0.125214	0.886454
285.208	41.55	3433351	3246235	3060518	3.2467e+06	186417	12321745	22634772	28776153	2.12442e+07	8.31487e+06	33541837	33075096	32581462	3.30661e+07	480250	29770923	25901297	22156586	2.59429e+07	3.80734e+06	1.55648	0.132357	1.22118	0.443218	1.27457
199.037	1.4	23729	31628	19614	24990.3	6105.51	17117952	15711258	13600105	1.54764e+07	1.77064e+06	25766605	25166846	21069994	2.40011e+07	2.55611e+06	36118562	35736795	16973646	2.96097e+07	1.09448e+07	1.55082	0.0119076	1.91321	0.151584	0.810585
587.209	27.2	0	0	0	0	0	5014628	5420042	8043267	6.15931e+06	1.6441e+06	7696733	8242103	12665034	9.53462e+06	2.72469e+06	6976509	6910325	10810764	8.23253e+06	2.23306e+06	1.548	0.155449	1.3366	0.27068	1.15816
177.04	1.34	425663	396297	349395	390452	38468.5	9490199	8250732	10225113	9.32201e+06	997878	12821037	12886941	17524219	1.44107e+07	2.69656e+06	36653548	39409972	95733702	5.72657e+07	3.33427e+07	1.54588	0.0680724	6.14306	0.130288	0.251647
183.006	1.33	0	0	0	0	0	8052295	7695110	8548080	8098495	428358	11747344	11942798	13662481	1.24509e+07	1.05382e+06	9692657	9508532	8605360	9.26885e+06	581927	1.53743	0.0102614	1.14452	0.0534798	1.3433
207.066	12.33	1355	0	0	451.667	782.31	84980614	91094065	133621103	1.03232e+08	2.64947e+07	127903414	131013629	213348670	1.57422e+08	4.8459e+07	119997848	132332392	246476740	1.66269e+08	6.97352e+07	1.52493	0.184907	1.61064	0.254002	0.946791	5-(dihydroxyphenyl)-y-valerolactone
227.129	40.63	1210716	1192321	1336491	1.24651e+06	78467.3	7732210	7722105	6187939	7.21408e+06	888683	11897869	11924545	9006621	1.0943e+07	1.67702e+06	12142168	12499966	11129808	1.1924e+07	710660	1.5169	0.0415009	1.65288	0.00239446	0.917731
350.053	26.23	0	0	0	0	0	16416458	9917731	6822153	11052114	4.89671e+06	21098190	20645858	8441053	16728367	7.18059e+06	11681745	11519065	8265905	10488905	1.92689e+06	1.51359	0.32893	0.949041	0.866403	1.59486
349.122	29.39	0	0	0	0	0	16236176	13817066	15779734	1.52777e+07	1.28533e+06	26296728	26658089	15748909	22901242	6.19674e+06	19786560	18550762	14652155	17663159	2.67981e+06	1.499	0.162058	1.15614	0.262373	1.29655
177.018	10.19	0	0	3152	1050.67	1819.81	6692657	6331731	7902016	6975468	822457	11246790	10250241	9844594	1.04472e+07	721551	9891179	9978117	10735530	1.02016e+07	464428	1.49771	0.00560926	1.4625	0.00833878	1.02407
173.118	27.14	3571	5397	7029	5332.33	1729.91	8490754	10026349	13392228	1.06364e+07	2.50704e+06	17207312	16624319	13593969	1.58085e+07	1.93989e+06	15517657	15855838	8405507	1.32597e+07	4.20723e+06	1.48626	0.051019	1.24663	0.416967	1.19223
378.172	22.77	0	0	0	0	0	3766140	2956010	4981229	3.90113e+06	1.01934e+06	4676792	4714571	7988714	5793359	1.90133e+06	5514239	5524502	10545920	7194887	2.90208e+06	1.48505	0.224229	1.84431	0.179373	0.805205
319.104	3.66	0	0	0	0	0	114247418	113822003	131076770	119715397	9.84154e+06	167704539	167585530	193904373	1.76398e+08	1.5161e+07	200819699	203842705	214057049	2.0624e+08	6.9366e+06	1.47348	0.00856611	1.72275	0.000439004	0.855306
177.019	17.44	3212	0	0	1070.67	1854.45	15164896	13110185	12307615	1.35276e+07	1.47366e+06	23878961	23418688	12485215	1.99276e+07	6.44942e+06	16511175	16628057	12602202	1.52471e+07	2.29133e+06	1.47311	0.223954	1.12712	0.345374	1.30697
683.199	40.04	0	0	0	0	0	7461816	6457583	6712294	6877231	522038	12877132	12582013	4911587	1.01236e+07	4.51613e+06	621261	488094	0	369785	327092	1.47204	0.338896	0.0537695	0.000175048	27.3769
216.928	1.28	0	1264	0	421.333	729.771	22107378	21176859	21297294	21527177	506064	30861762	30386647	33295911	3.15148e+07	1.5607e+06	34754044	34616015	34328644	3.45662e+07	217025	1.46395	0.00445724	1.6057	7.22903e-05	0.911721
216.928	1.29	0	1264	0	421.333	729.771	22107378	21176859	21297294	21527177	506064	30861762	30386647	33295911	3.15148e+07	1.5607e+06	34754044	34616015	34328644	3.45662e+07	217025	1.46395	0.00445724	1.6057	7.22903e-05	0.911721
208.953	1.55	1005200	977207	951857	978088	26682.4	6774063	7158505	7814225	7248931	525944	10902435	11051245	9881827	1.06118e+07	636569	11000952	12145726	9523904	10890194	1.31442e+06	1.46392	0.00242589	1.50232	0.0277511	0.97444
165.041	3.75	2305	3089	1220	2204.67	938.531	9049341	9131021	7261493	8.48062e+06	1.05658e+06	13063798	12762536	11256516	12360950	968256	13892990	14002107	11937271	13277456	1.16192e+06	1.45755	0.00955316	1.56562	0.00628172	0.930973
194.996	1.33	0	0	0	0	0	9233270	8747563	9561823	9.18089e+06	409650	12444967	12365929	15317258	1.33761e+07	1.6816e+06	13067757	13131862	14042114	13413911	544983	1.45695	0.0429376	1.46107	0.000623044	0.997178
503.256	27.2	0	0	0	0	0	40149880	40208542	59818286	4.67256e+07	1.13387e+07	55831913	57572704	90252189	67885602	1.93896e+07	47182572	46855182	75137316	56391690	1.6235e+07	1.45286	0.194898	1.20687	0.450696	1.20382
159.065	6.46	20953	18250	5648	14950.3	8168.64	9248057	8941923	9029627	9.0732e+06	157650	11588701	11689637	16157695	1.31453e+07	2.60926e+06	15378359	16246095	22981711	18202055	4.16198e+06	1.44881	0.11341	2.00613	0.0626269	0.72219
403.056	3.67	0	0	0	0	0	5534202	5945710	6938015	6139309	721653	8431991	8413396	9693715	8.84637e+06	733884	10157201	10131779	9572425	9.9538e+06	330526	1.44094	0.0103811	1.62132	0.00465876	0.888743
418.895	1.09	10825784	11254512	10826363	1.09689e+07	247359	23255476	24567887	24435658	2.40863e+07	722581	32474457	34690488	34936299	34033748	1.35597e+06	38513897	37573048	39126354	38404433	782417	1.41299	0.00140646	1.59445	2.12352e-05	0.886193
119.049	14.65	2830	0	0	943.333	1633.9	7331028	7590797	8758435	7893420	760301	10133268	10048527	12830075	1.1004e+07	1.58203e+06	13246556	13135432	13223205	13201731	58591.7	1.39407	0.0576649	1.6725	0.00651684	0.833524	hydroxyphenylpropionic acid -HCOOH
501.241	26.92	0	0	0	0	0	35846015	34436911	46594932	38959286	6.65009e+06	47965942	48916742	65186226	54022970	9.67934e+06	43550364	43931371	64040611	5.05074e+07	1.17216e+07	1.38665	0.0991164	1.29642	0.229772	1.0696
125	1.35	0	0	0	0	0	13471168	12668794	12395066	1.2845e+07	559274	16758903	16763225	19582837	17701655	1.62915e+06	22818111	22899174	32183794	2.5967e+07	5.38403e+06	1.3781	0.0255396	2.02157	0.050403	0.681697
187.037	1.28	0	0	0	0	0	4110772	3792395	3602503	3.83522e+06	256827	5342918	5361608	4979536	5.22802e+06	215397	4890864	4756261	5387742	5.01162e+06	332609	1.36316	0.00221241	1.30674	0.00974724	1.04318
274.888	1.28	0	0	0	0	0	10130849	9832374	9442220	9.80181e+06	345330	13497642	13376593	13003767	1.32927e+07	257412	14944655	14965213	12688537	1.41995e+07	1.30855e+06	1.35614	0.00024204	1.44866	0.0223178	0.936138
493.157	6.95	0	0	0	0	0	18317847	17657495	20040064	18671802	1.23009e+06	26685191	26698071	22449126	2.52775e+07	2.44942e+06	12909949	10664579	0	7858176	6.89736e+06	1.35378	0.0258977	0.420858	0.108811	3.21671
424.972	14.66	0	0	0	0	0	7688828	9063226	9864114	8872056	1.10017e+06	11224205	11405405	13127487	1.1919e+07	1.05047e+06	11951555	11864986	13720658	1.25124e+07	1.04728e+06	1.34344	0.025684	1.41032	0.0143191	0.952578
585.193	28	0	0	0	0	0	9301586	9361788	12590285	1.04179e+07	1.88159e+06	12303518	12500536	16656453	13820169	2.45827e+06	11168175	11125655	15834305	1.27094e+07	2.70635e+06	1.32658	0.13455	1.21996	0.302309	1.0874
411.23	24	0	0	0	0	0	8603122	8532851	13583044	1.02397e+07	2.89566e+06	10394215	10467041	19569809	1.3477e+07	5.27663e+06	12323044	12628741	24465433	16472406	6.92385e+06	1.31616	0.418158	1.60868	0.256131	0.818157
121.065	14.65	0	0	0	0	0	13851285	14026723	16219073	14699027	1.31932e+06	17661023	17405275	22964205	19343501	3.13823e+06	17810530	18273747	24288702	2.01243e+07	3.61388e+06	1.31597	0.109281	1.36909	0.108387	0.9612	hydroxyphenylpropionic acid -CO2
249.008	14.65	0	0	0	0	0	11334959	12195327	13700568	1.24103e+07	1.19736e+06	14911242	14927735	18375230	1.60714e+07	1.99519e+06	15436463	15842887	18977596	1.67523e+07	1.93783e+06	1.29501	0.065582	1.34987	0.0391631	0.959354
243.043	12.33	0	0	1465	488.333	845.818	8447552	9248630	12937007	10211063	2.39447e+06	11009826	10925854	17327459	13087713	3.67197e+06	9487195	10061204	19921159	1.31565e+07	5.86538e+06	1.28172	0.328626	1.28846	0.486612	0.99477	5-(dihydroxyphenyl)-y-valerolactone+35Cl
182.045	2.58	0	0	0	0	0	9555011	10233369	14605649	1.14647e+07	2.74123e+06	12290980	12545965	19217539	14684828	3.92751e+06	13165466	13850649	20210559	1.57422e+07	3.88483e+06	1.28088	0.316	1.37311	0.202009	0.932831
279.037	14.65	0	0	0	0	0	8029850	8574659	9512490	8.70567e+06	749952	10460376	10248403	12686394	1.11317e+07	1.35055e+06	10721941	10712870	12878596	1.14378e+07	1.24777e+06	1.27868	0.0693304	1.31383	0.0418147	0.97324
165.055	14.65	2910	9914	2296	5040	4232.16	210666243	212002698	235362939	219343960	1.38889e+07	256490161	250456750	326352980	2.77767e+08	4.2185e+07	249836098	256991164	329517654	2.78782e+08	4.40841e+07	1.26635	0.127708	1.27098	0.13463	0.996359	3-(3-hydroxyphenylpropionic acid)
534.873	1.1	109773	146087	115783	123881	19464.3	2069515	2295686	2620344	2328515	276878	2638365	2750367	3402640	2.93046e+06	412739	2874638	2820638	3457831	3.05104e+06	353328	1.25851	0.113863	1.31029	0.0526268	0.96048
533.877	1.09	145033	159007	158266	154102	7862.72	2438535	2604031	2873400	2.63866e+06	219490	3046100	3078279	3794293	3306224	422986	3037075	3126606	3934519	3.36607e+06	494325	1.253	0.0935136	1.27568	0.109823	0.982222
271.05	22.01	2006944	2086466	2098526	2.06398e+06	49760.2	34027430	36410019	41358507	3.72653e+07	3.73963e+06	43749464	43898592	50668878	4.61056e+07	3.95258e+06	46870353	49059073	56098354	5.06759e+07	4.82179e+06	1.23723	0.0482889	1.35987	0.0212043	0.909814
532.875	1.09	588873	590374	550717	576655	22475.2	7283296	7584780	8716047	7.86137e+06	755362	8582940	9152447	11409874	9715087	1.4951e+06	9465173	8935426	11629046	1.00099e+07	1.42703e+06	1.2358	0.152404	1.2733	0.103398	0.97055
137.006	42.94	0	0	0	0	0	5453560	5312402	4336210	5.03406e+06	608461	7300150	8440097	2882486	6.20758e+06	2.93548e+06	43319	14462	4445	20742	20183.6	1.23312	0.562819	0.00412033	0.00483658	299.276
194.946	1.31	0	0	979	326.333	565.226	21641919	19793409	19138696	2.01913e+07	1.29819e+06	24727160	23486474	25907404	2.4707e+07	1.21059e+06	25837943	24786771	27120192	2.5915e+07	1.16862e+06	1.22364	0.0117614	1.28347	0.00491408	0.953388
194.946	1.15	0	0	979	326.333	565.226	21641919	19795341	19138696	2.0192e+07	1.29789e+06	24727160	23486474	25907404	2.4707e+07	1.21059e+06	25837943	24786771	27120192	2.5915e+07	1.16862e+06	1.2236	0.0117614	1.28343	0.00491316	0.953388
501.241	28.01	0	0	0	0	0	72024390	67047089	90196759	76422746	1.21855e+07	83392261	83952703	111092968	92812644	1.58337e+07	72788615	73309141	106824207	84307321	1.95019e+07	1.21446	0.232834	1.10317	0.590287	1.10088
243.124	25.53	7043	15706	9981	10910	4405.58	15270647	14901758	18169034	16113813	1.7894e+06	18389737	17634873	22484977	1.95032e+07	2.60974e+06	19473581	20687487	26157144	2.21061e+07	3.56045e+06	1.21034	0.146382	1.37187	0.0814566	0.882255
213.007	1.29	0	0	0	0	0	2357588	2168283	2848442	2.4581e+06	351044	2546883	2319494	4015946	2.96077e+06	920851	1818919	1904868	3249468	2.32442e+06	802268	1.20449	0.451798	0.945614	0.810091	1.27377
173.081	15.95	2221192	2219417	2208848	2.21649e+06	6673.69	24386801	24299330	26395509	2.50272e+07	1.18579e+06	27651441	27481332	33633644	2.95888e+07	3.50397e+06	29941266	30516073	36506657	32321332	3.63597e+06	1.18227	0.142271	1.29145	0.062029	0.915457
187.097	22.01	10359992	10199476	10191603	10250357	95028.3	229868010	231504773	266416865	2.42597e+08	2.06452e+07	269373467	266142969	317722398	2.84413e+08	2.8892e+07	284274476	292767689	345870505	3.07638e+08	3.33819e+07	1.17237	0.118321	1.2681	0.0564543	0.924507
161.986	2.77	0	0	1021	340.333	589.475	17633471	17129817	19069650	1.79443e+07	1.00658e+06	19304670	19759194	23749875	20937913	2.44581e+06	20633139	21112946	24302999	2.20164e+07	1.99477e+06	1.16683	0.156468	1.22693	0.0520308	0.951016
411.23	21.44	0	0	0	0	0	12626745	12522069	19453667	1.48675e+07	3.97209e+06	13123809	13230288	25636182	17330093	7.19348e+06	12717593	13347931	25450844	1.71721e+07	7.17651e+06	1.16564	0.638337	1.15501	0.658649	1.0092
340.981	42.93	0	0	0	0	0	6934487	6103731	4976895	6.00504e+06	982521	8257840	9435418	3285521	6.99293e+06	3.26425e+06	11290	10708	0	7332.67	6356.94	1.16451	0.6587	0.00122109	0.0088248	953.668
301.203	39.1	0	3083	0	1027.67	1779.97	15932768	15506932	21552034	1.76639e+07	3.37394e+06	17772400	18081490	25785292	20546394	4.53965e+06	16131147	15330448	24474830	18645475	5.06422e+06	1.16318	0.431108	1.05557	0.795736	1.10195
587.209	28.93	0	0	0	0	0	7579425	7774023	11555670	8969706	2.24162e+06	8948232	8895820	13273728	1.03726e+07	2.51259e+06	9069430	8970530	14908895	1.0983e+07	3.40033e+06	1.1564	0.510934	1.22445	0.44708	0.944427
437.971	6.35	0	0	0	0	0	14140704	14671324	17183552	15331860	1.62541e+06	16026139	17069512	19871613	1.76558e+07	1.98864e+06	17747500	17928402	20190913	1.86223e+07	1.36149e+06	1.15157	0.194924	1.21461	0.0565646	0.948099
156.924	1.27	1019	956	0	658.333	571.003	17301375	16381183	15972957	1.65518e+07	680453	19620089	19456940	17997303	1.90248e+07	893550	19913810	20185918	17907892	1.93359e+07	1.24413e+06	1.14941	0.0214022	1.1682	0.0404206	0.983911
289.938	1.09	5753361	5732477	5674728	5.72019e+06	40731.3	12927242	12708444	12482857	12706181	222201	13925567	15079820	14595579	1.45337e+07	579613	15058815	14822921	16055074	15312270	654011	1.14383	0.0209322	1.2051	0.0131107	0.949151
195.81	1.31	1741989	1709972	1682087	1.71135e+06	29974.7	14394373	9498953	8026215	10639847	3.33385e+06	11496407	11717315	13099919	12104547	869065	9602604	9532583	9327354	9.48751e+06	143053	1.13766	0.530098	0.891696	0.610273	1.27584
563.218	35.38	0	0	0	0	0	7336810	7751222	12861998	9.31668e+06	3.07732e+06	8550134	8475250	14653121	1.05595e+07	3.54538e+06	8589935	8696153	15304846	1.08636e+07	3.84656e+06	1.1334	0.670824	1.16604	0.6167	0.972004
329.234	39.19	1144609	1208866	1205979	1.18648e+06	36294.1	78343536	101201127	96955563	92166742	1.2158e+07	107044773	106555664	99590749	104397062	4.16957e+06	119387489	114152571	113552054	1.15697e+08	3.20981e+06	1.1327	0.217209	1.2553	0.0701253	0.902329
199.061	2.46	0	1772	0	590.667	1023.06	5826450	5744601	8271871	6.61431e+06	1.43608e+06	6219285	6198253	10048188	7.48858e+06	2.21671e+06	6698643	6892440	10283672	7.95825e+06	2.0162e+06	1.13218	0.601914	1.20319	0.405523	0.940982
199.804	1.32	1058019	1041705	1031210	1.04364e+06	13509.3	9126586	6057327	4930539	6.70482e+06	2.17167e+06	7363908	7294843	7942279	7.53368e+06	355541	5911365	5928479	5768453	5.86943e+06	87868.3	1.12362	0.578121	0.875405	0.573893	1.28354
214.987	2.88	0	0	0	0	0	5228648	5112426	5200110	5.18039e+06	60567.4	5422818	5504566	6452655	5.79335e+06	572439	5688273	5807941	7044079	6.1801e+06	750618	1.11832	0.203662	1.19298	0.146591	0.93742
154.927	1.28	0	0	1110	370	640.859	53902039	51640664	48583431	51375378	2.66921e+06	58544561	58424106	54758472	5.72424e+07	2.15197e+06	60897643	60746198	54898437	58847426	3.42076e+06	1.1142	0.0437425	1.14544	0.0436906	0.972725
292.035	6.35	0	0	0	0	0	10568643	11378357	13299868	11748956	1.40282e+06	11709227	12317512	15183064	1.30699e+07	1.85513e+06	12328233	12801971	14998580	1.33763e+07	1.4248e+06	1.11243	0.384761	1.13851	0.231462	0.977099
201.113	28.05	2173369	2216217	2521744	2.30378e+06	189977	22727693	22925599	26994669	24215987	2.40844e+06	25144636	24952237	30654016	26916963	3.23781e+06	24985082	25398981	30923238	2.71024e+07	3.31538e+06	1.11154	0.315729	1.1192	0.295352	0.993157
197.808	1.31	2171889	2174549	2143645	2163361	17126.3	18595480	13083240	11131640	14270120	3.87088e+06	14877362	15520128	17065768	15821086	1.12482e+06	12061764	12319878	12054645	12145429	151119	1.10869	0.564955	0.851109	0.442127	1.30264
135.029	1.29	8137	2826	6163	5708.67	2684.49	16585725	15933929	13830880	15450178	1.43972e+06	18830952	18541044	13594006	1.69887e+07	2.94343e+06	17591213	16881143	12185957	15552771	2.93728e+06	1.09958	0.477391	1.00664	0.960193	1.09232
214.987	3.86	0	0	0	0	0	8113869	8053014	10777322	8.9814e+06	1.55561e+06	8430340	8692270	12494575	9872395	2.27465e+06	8751042	9054702	13006166	1.02706e+07	2.3739e+06	1.0992	0.60903	1.14354	0.481908	0.961225
258.978	2.01	0	0	0	0	0	11006819	12428538	14876551	12770636	1.95742e+06	12998169	12383574	16508356	1.39634e+07	2.22535e+06	11656799	11894709	13518157	12356555	1.01299e+06	1.0934	0.524745	0.967576	0.766247	1.13004
131.034	2.89	46786	39965	20072	35607.7	13879.8	8817819	8657346	8095767	8523644	379140	8790066	8486783	10635693	9.30418e+06	1.16305e+06	8683627	8798150	11317001	9.59959e+06	1.48842e+06	1.09157	0.366745	1.12623	0.336595	0.969227
229.003	5.82	881	8922	4530	4777.67	4026.22	6696883	6806713	7799383	7100993	607311	6919989	7170687	9121552	7.73741e+06	1.20524e+06	8195557	8415000	9601147	8.73723e+06	756173	1.08962	0.474737	1.23042	0.045622	0.885567
503.256	28.93	0	0	0	0	0	58462841	56190537	83668813	66107397	1.5251e+07	61346524	61237003	90960477	7.11813e+07	1.71293e+07	59550114	58924056	100334577	72936249	2.37297e+07	1.07675	0.721323	1.1033	0.700018	0.975939
327.218	36.42	0	0	0	0	0	32688103	30210617	30036546	30978422	1.48318e+06	32623585	33207828	33974716	3.32687e+07	677620	37871318	37032477	37761514	37555103	455925	1.07393	0.0992158	1.2123	0.0110273	0.885864
257.115	1.8	0	0	0	0	0	6681538	6480532	8556630	7.23957e+06	1.14503e+06	6573801	6723206	9814014	7.70367e+06	1.82913e+06	6772230	7044514	9143965	7.65357e+06	1.29788e+06	1.06411	0.731799	1.05719	0.700215	1.00655
109.028	5.62	650381	378159	219724	416088	217819	66868281	66801435	73865833	6.91785e+07	4.05947e+06	73909023	73993295	72859494	7.35873e+07	631680	74441352	76611863	71453482	74168899	2.58996e+06	1.06373	0.198284	1.07214	0.15969	0.992158	catechol
203.001	4	0	0	0	0	0	1316748	1255176	1274436	1282120	31497	1218947	1241322	1631105	1.36379e+06	231771	8298945	8070467	3175720	6515044	2.89419e+06	1.0637	0.604874	5.08146	0.0886018	0.20933
214.884	1.26	0	0	0	0	0	8697435	8023158	7024653	7915082	841612	9095381	8932833	7184201	8.40414e+06	1.05962e+06	8799878	8486645	6695483	7994002	1.1354e+06	1.06179	0.566906	1.00997	0.927975	1.05131
361.094	10.15	0	0	0	0	0	6352309	6807370	9905075	7.68825e+06	1.93326e+06	6975246	6832684	10622936	8143622	2.14833e+06	7402065	7277544	10940440	8.54002e+06	2.07976e+06	1.05923	0.798579	1.11079	0.630935	0.953584
479.266	35.36	0	0	0	0	0	56264529	56220987	88740966	67075494	1.87629e+07	56695213	56831959	99579462	7.10355e+07	2.47199e+07	56083115	57483308	102205627	7.1924e+07	2.6234e+07	1.05904	0.836646	1.07228	0.808698	0.987647
212.887	1.27	0	0	0	0	0	13291098	12300085	11144782	1.22453e+07	1.07421e+06	14045169	13718343	11106672	12956728	1.61051e+06	13815571	13241502	10329139	1.24621e+07	1.86934e+06	1.0581	0.56382	1.0177	0.872232	1.03969
152.985	1.32	1966	0	0	655.333	1135.07	44697763	42843921	53330305	4.69573e+07	5.59645e+06	43676838	41619958	63018920	49438572	1.18058e+07	37932357	38270956	55038937	4.37474e+07	9.78021e+06	1.05284	0.764837	0.931642	0.653782	1.13009
201.113	27.04	41632	25806	37911	35116.3	8274.85	17500824	18168660	24552852	20074112	3.89305e+06	17620876	17436720	28106240	21054612	6.10758e+06	17653875	18067098	28433597	2.13849e+07	6.10788e+06	1.04884	0.828059	1.0653	0.772236	0.984557
154.927	1.19	0	0	1110	370	640.859	45889146	45774828	42515717	4.47266e+07	1.9155e+06	49751495	47824413	42955884	4.68439e+07	3.5023e+06	51900147	48884231	47026582	49270320	2.45962e+06	1.04734	0.424043	1.10159	0.0687545	0.950754
193.086	25.87	0	0	0	0	0	10048283	9465411	14215386	1.1243e+07	2.59058e+06	9121850	9030683	17136248	11762927	4.65366e+06	8548185	8826475	17534948	11636536	5.11007e+06	1.04624	0.876078	1.035	0.912906	1.01086	hydroxyphenylvaleric acid
180.052	2.83	0	0	0	0	0	9016976	8403357	11396476	9605603	1.581e+06	8854994	8808060	12310171	9991075	2.00853e+06	8482925	8798520	12738366	1.00066e+07	2.37103e+06	1.04013	0.80751	1.04175	0.821108	0.998448
315.124	22.4	0	0	0	0	0	7668559	7811022	11627528	9035703	2.24572e+06	7986938	7740636	12362400	9.36332e+06	2.60019e+06	7634921	7877003	12913593	9.47517e+06	2.98022e+06	1.03626	0.876988	1.04864	0.849042	0.988196
501.214	31.15	0	0	0	0	0	24638199	23313636	36014285	2.79887e+07	6.98184e+06	23185925	23898446	39510691	2.8865e+07	9.2263e+06	20437587	21791722	41718440	27982583	1.19149e+07	1.03131	0.902407	0.999781	0.999432	1.03154
243.124	16.12	3555	0	0	1185	2052.48	20110617	20065433	27093711	2.24233e+07	4.0448e+06	19291423	19166570	30814619	2.30909e+07	6.68925e+06	19177467	19663196	31281168	2.33739e+07	6.85216e+06	1.02977	0.891009	1.0424	0.848375	0.987889
372.953	43.69	0	0	0	0	0	6645405	3127069	2536759	4.10308e+06	2.22142e+06	4982777	5731433	1926321	4.21351e+06	2.01582e+06	0	0	0	0	0	1.02691	0.952244	0	0.0853786	#DIV/0!
131.034	3.87	43896	53418	32248	43187.3	10602.8	19498613	17876174	24578501	20651096	3.49664e+06	17706246	17943879	27904465	2.11849e+07	5.82056e+06	17929050	18363525	28356416	2.15497e+07	5.89882e+06	1.02585	0.899638	1.04351	0.833984	0.983072
272.843	1.26	0	0	0	0	0	6516477	6143759	5280874	5980370	633799	6675153	6364268	5262072	6.1005e+06	742550	6844451	6522410	4872978	6.07995e+06	1.05759e+06	1.02009	0.841894	1.01665	0.896925	1.00338
329.234	38.94	1469419	1591076	1509013	1.52317e+06	62051.7	153857356	155961436	149430976	153083256	3.33334e+06	160500523	159627748	147877568	1.56002e+08	7.04944e+06	182547860	172147572	175685883	1.76794e+08	5.28792e+06	1.01907	0.565187	1.15489	0.00494561	0.882395
329.234	38.97	1469419	1591076	1509013	1.52317e+06	62051.7	153734361	155800477	149232576	1.52922e+08	3.35838e+06	160289702	159402885	147592946	1.55762e+08	7.08836e+06	182264936	171928015	175264885	1.76486e+08	5.27553e+06	1.01857	0.577208	1.15409	0.00495745	0.882574
145.05	5.82	91481	89749	75167	85465.7	8960.85	17542088	17476232	19473518	18163946	1.1346e+06	16944922	16804217	21673333	1.84742e+07	2.77146e+06	18177245	18745093	22013961	19645433	2.07076e+06	1.01708	0.870424	1.08156	0.354314	0.940379
359.078	11.14	0	0	0	0	0	35036225	34723765	45153079	3.83044e+07	5.93323e+06	33565472	34492016	48515342	38857610	8.37666e+06	33488829	34322799	51065702	3.96258e+07	9.91604e+06	1.01444	0.93058	1.0345	0.854678	0.980614
359.078	11.06	0	0	0	0	0	37299966	36925135	48194398	4.08065e+07	6.40085e+06	35773536	36668264	51697911	4.13799e+07	8.94685e+06	35738983	36589462	54435048	4.22545e+07	1.05572e+07	1.01405	0.932832	1.03548	0.850931	0.979302
297.114	32.65	0	0	4039	1346.33	2331.92	37344537	29510190	42937346	3.65974e+07	6.74469e+06	33891671	34677748	42717957	37095792	4.88478e+06	23562310	24734366	45949682	3.14155e+07	1.26006e+07	1.01362	0.922883	0.858408	0.573771	1.18081
197.067	1.58	0	0	2057	685.667	1187.61	10098040	10210378	13623492	1.13106e+07	2.00378e+06	9946207	9869770	14414417	1.14101e+07	2.60207e+06	9210883	9818013	14702069	11243655	3.01042e+06	1.0088	0.960824	0.994078	0.97616	1.01481
315.088	15.67	0	0	0	0	0	8567403	8482205	11334606	9.4614e+06	1.6228e+06	8300325	8540519	11781994	9540946	1.94452e+06	7959784	8400910	12466927	9609207	2.48467e+06	1.00841	0.959307	1.01562	0.936034	0.992896
213.017	1.33	0	0	0	0	0	12567264	11964979	11577060	1.20364e+07	498954	11849218	12702219	11633966	12061801	564964	9032051	8818804	10275162	9375339	786530	1.00211	0.956354	0.778913	0.0118347	1.28655
159.065	9.89	34493	31982	44609	37028	6684.31	21771706	20659277	27159168	23196717	3.47637e+06	19766420	20419354	29393514	23193096	5.37963e+06	19754437	20235353	30576311	2.3522e+07	6.11391e+06	0.999844	0.999273	1.01402	0.940936	0.986016
315.088	16.65	0	0	0	0	0	14065644	13540417	17871715	1.51593e+07	2.36369e+06	13481410	13281633	18657301	1.51401e+07	3.04761e+06	13168215	13065737	20221968	1.54853e+07	4.10239e+06	0.998737	0.993576	1.02151	0.912162	0.977708
329.234	38.79	1321920	1412407	1320298	1.35154e+06	52717.2	150409692	145821171	139670025	145300296	5.38875e+06	149678453	148171241	136789429	1.4488e+08	7.0468e+06	169593431	160572773	164896000	1.65021e+08	4.51162e+06	0.997105	0.938754	1.13572	0.00893861	0.877949
329.234	38.71	1325419	1412407	1324216	1354014	50573.4	151319665	146286323	140108280	145904756	5.61542e+06	150148247	148650590	137320711	1.45373e+08	7.01373e+06	170107235	161085554	165634911	1.65609e+08	4.5109e+06	0.996357	0.923535	1.13505	0.0101086	0.877808
192.033	1.42	0	0	0	0	0	17009546	16469160	11616195	1.50316e+07	2.97017e+06	17713656	16992377	10062142	14922725	4.22481e+06	15378259	15092362	6946928	1.24725e+07	4.78743e+06	0.992755	0.972803	0.829751	0.483447	1.19645
333.091	32.65	0	0	0	0	0	26221679	20309240	29034979	2.51886e+07	4.45365e+06	23000040	23497192	28217457	2.49049e+07	2.87951e+06	15396006	16108765	29378338	2.02944e+07	7.87502e+06	0.988736	0.931332	0.805696	0.414682	1.22718
178.054	6.35	0	0	0	0	0	781309104	753207212	897096760	810537692	7.62678e+07	707693915	719958015	976113738	8.01255e+08	1.51556e+08	721418985	735182189	949678150	802093108	1.27998e+08	0.988548	0.930569	0.989582	0.927528	0.998955
329.104	24.29	0	0	0	0	0	6279368	5947007	9548163	7.25818e+06	1.99013e+06	5840909	5572712	10061788	7.15847e+06	2.51792e+06	5589470	5858044	10510048	7.31919e+06	2.76663e+06	0.986262	0.959797	1.00841	0.976893	0.978042
225.007	1.34	0	0	0	0	0	12021482	10915877	12513799	1.18171e+07	818341	10949788	10404594	13579464	1.16446e+07	1.69766e+06	9776588	9723790	11987185	1.04959e+07	1.2918e+06	0.985408	0.884529	0.888196	0.221367	1.10945
329.104	21.1	0	0	0	0	0	21612933	21386046	30134596	2.43779e+07	4.98677e+06	20898906	19831056	31319325	24016429	6.34699e+06	19564672	19967438	30567925	2.33667e+07	6.23971e+06	0.985174	0.942103	0.958521	0.837672	1.02781
227.129	16.24	0	0	0	0	0	9965101	9528744	13217062	1.09036e+07	2.01533e+06	9089914	9032923	14055763	10726200	2.88363e+06	9576756	9623274	14888667	11362899	3.05349e+06	0.983727	0.935055	1.04212	0.840068	0.943967
317.103	23.54	0	0	0	0	0	11532068	11260466	15041010	1.26112e+07	2.10867e+06	11022348	11009929	15127867	1.23867e+07	2.37392e+06	10425203	10567516	16174502	1.23891e+07	3.27905e+06	0.982201	0.90853	0.982388	0.926911	0.99981
290.089	1.68	0	0	0	0	0	15839125	14716039	13942217	1.48325e+07	953798	15404269	15549898	12627724	14527297	1.64669e+06	16977977	17553731	14932232	16487980	1.37773e+06	0.979426	0.798159	1.11161	0.171008	0.881084
236.866	1.22	1977	0	0	659	1141.42	7451204	7206197	6510432	7.05594e+06	488052	7313297	6992081	6359013	6.88813e+06	485560	7620600	7061933	5857536	6.84669e+06	901025	0.976217	0.694586	0.970343	0.746393	1.00605
234.869	1.23	2826	7429	18518	9591	8066.31	11919647	11343386	10316499	1.11932e+07	812061	11421783	11082054	10145221	1.0883e+07	661146	11580672	11357985	9421279	1.07866e+07	1.18767e+06	0.97229	0.636024	0.96368	0.653349	1.00893
365.197	32.38	0	0	0	0	0	14227979	14032087	19885817	1.60486e+07	3.32455e+06	13032888	12886345	20849376	1.55895e+07	4.55574e+06	12894856	13148131	21222755	1.57552e+07	4.73669e+06	0.971394	0.895291	0.981719	0.934709	0.989482
123.044	7.06	9474	13049	2075	8199.33	5596.94	3039831	2730055	4057439	3275775	694434	15174364	14257154	24566909	1.79995e+07	5.70602e+06	32021384	31283989	34290223	3.25319e+07	1.56678e+06	5.49472	0.0447668	9.93104	0.000156369	0.553288
241.108	16.26	0	0	0	0	0	32635082	31906898	45950218	3.68307e+07	7.90609e+06	29675556	29802397	47637469	3.57051e+07	1.03339e+07	29927874	30779994	47797644	36168504	1.00801e+07	0.969439	0.888615	0.98202	0.933192	0.987189
159.065	2.7	5336	5151	1542	4009.67	2139.06	11711203	11813599	13922686	12482496	1.24829e+06	11126912	11206980	13874999	1.20696e+07	1.56401e+06	10999363	11340804	13430358	1.19235e+07	1.31609e+06	0.966924	0.739722	0.955218	0.621866	1.01225
327.088	21.26	0	0	0	0	0	10063185	9859196	14321287	11414556	2.51937e+06	9252890	9236452	14500149	10996497	3.03426e+06	8837661	9069229	14817559	1.09081e+07	3.38763e+06	0.963375	0.863544	0.955635	0.846359	1.0081
128.034	1.76	70574	82088	101249	84637	15495.5	22254451	20675577	15876655	1.96022e+07	3.32162e+06	19471267	19373433	17780286	1.8875e+07	949307	21502178	22009411	25693020	23068203	2.28726e+06	0.962901	0.74595	1.17682	0.219563	0.818226
175.024	2	0	3436	0	1145.33	1983.78	103950737	96364676	140477997	1.13598e+08	2.35859e+07	89950318	89254734	148899939	1.09368e+08	3.42371e+07	95309803	98349232	174961556	1.22874e+08	4.51351e+07	0.962768	0.869721	1.08165	0.772967	0.890089
270.846	1.26	30586	34958	32268	32604	2205.28	6479357	5886408	5221145	5.8623e+06	629452	6041784	6052720	4739912	5611472	754813	6235474	5892114	4133737	5.42044e+06	1.12747e+06	0.957213	0.682004	0.924627	0.593418	1.03524
176.027	2.01	0	0	0	0	0	6843997	6368597	9377348	7.52998e+06	1.61743e+06	5930405	5854814	9837973	7.20773e+06	2.27817e+06	6328310	6582722	11602949	8171327	2.97459e+06	0.957204	0.852405	1.08517	0.763846	0.882076
164.956	1.16	15065	8814	10195	11358	3283.77	12167002	12313090	11462953	11981015	454562	11782464	10992552	11449121	1.1408e+07	396555	11854763	11829892	12460170	12048275	356928	0.952177	0.176589	1.00561	0.850612	0.946861
188.002	1.42	0	0	0	0	0	8232865	7974053	10386032	8.86432e+06	1.32418e+06	7968931	7896683	9311371	8.39233e+06	796734	6961342	6897067	8903627	7.58735e+06	1.14039e+06	0.946754	0.630535	0.855942	0.275737	1.1061
360.11	32.65	0	0	0	0	0	18256797	14443471	19999590	1.75666e+07	2.84163e+06	15272553	15312676	19302244	1.66292e+07	2.31505e+06	10328800	10812660	20009936	13717132	5.4551e+06	0.946634	0.681553	0.780864	0.357446	1.21229
389.125	26.88	2287	1641	0	1309.33	1179.02	8241857	7426979	10212691	8.62718e+06	1.43227e+06	7139984	6971456	10310432	8140624	1.881e+06	6861677	7082053	10403210	8.11565e+06	1.98415e+06	0.943602	0.740714	0.940707	0.737338	1.00308
181.991	5.71	0	0	0	0	0	7925009	7894849	9535101	8451653	938415	6862691	6677991	10347952	7962878	2.0676e+06	7316200	7111262	10948849	8.45877e+06	2.1589e+06	0.942168	0.735763	1.00084	0.99618	0.941375
229.144	37.52	5955	8515	6399	6956.33	1367.98	42715918	42379704	59866007	48320543	1.00001e+07	37927446	38463307	58322161	4.49043e+07	1.16233e+07	36556085	36914031	57224922	4.3565e+07	1.18312e+07	0.9293	0.719629	0.901584	0.623824	1.03074
292.828	1.23	2632	3010	3174	2938.67	277.952	5757013	5665730	4709337	5377360	580322	5397384	5295353	4254616	4982451	632385	5188906	5058227	3743430	4663521	799497	0.926561	0.470428	0.867251	0.284955	1.06839
365.055	5.8	0	0	0	0	0	19831552	20027042	22639618	2.08327e+07	1.56785e+06	22877229	22425807	12479124	19260720	5.87737e+06	5023339	4129212	44013	3.06552e+06	2.65462e+06	0.924541	0.693368	0.147149	0.00152312	6.28302
287.057	21.7	0	0	0	0	0	16635658	12976352	10778630	1.34635e+07	2.95875e+06	15916348	15551867	5355852	12274689	5.99466e+06	7932018	7641677	2490165	6.02129e+06	3.06148e+06	0.911698	0.778725	0.447229	0.0389293	2.03855
330.802	1.25	0	0	0	0	0	6656017	6298706	5378149	6.11096e+06	659298	6094311	5992856	4378553	5.48857e+06	962643	5993446	5814454	3628208	5.14537e+06	1.31694e+06	0.898153	0.414126	0.841991	0.340074	1.0667
431.135	25.69	0	0	0	0	0	15231292	19431384	17868771	1.75105e+07	2.12285e+06	18415305	18161131	10586915	15721117	4.44817e+06	16371692	15332126	0	1.05679e+07	9.16685e+06	0.897812	0.576001	0.603521	0.318848	1.48762
305.071	11.8	0	0	0	0	0	10215996	9903804	9586715	9.90217e+06	314644	9229649	8916059	8515757	8887155	357823	9183085	9085973	8807946	9025668	194704	0.897496	0.021633	0.911484	0.0213209	0.984653
411.23	23.15	0	0	0	0	0	7732946	7721629	11928466	9.12768e+06	2.42556e+06	6177586	6156614	12174921	8169707	3.46863e+06	3072866	3173404	6023272	4.08985e+06	1.67515e+06	0.895047	0.717252	0.448071	0.0481669	1.99756
145.086	19.84	441294	423807	370223	411775	37031.8	17294971	16685282	16110171	16696808	592484	14679071	14140398	15218479	14679316	539041	9102349	9017728	9629945	9.25001e+06	331745	0.879169	0.0122756	0.553999	0.000238965	1.58695
328.805	1.25	1571	0	0	523.667	907.017	5288395	5051752	4169149	4836432	589873	4772327	4671023	3282606	4.24199e+06	832389	4672458	4552271	2867561	4.03076e+06	1.00915e+06	0.87709	0.375741	0.833417	0.312942	1.0524
355.322	48.7	716132	678488	667617	687412	25459	8313519	2448319	1420770	4.06087e+06	3.71857e+06	2625873	3990461	4066459	3560931	810675	4370302	1361455	7854110	4.52862e+06	3.24922e+06	0.876889	0.839522	1.11519	0.877773	0.786317
123.044	6.72	7522	12085	4199	7935.33	3959.21	46655762	47786726	52657025	49033171	3.18889e+06	47115938	47479707	34308123	4.29679e+07	7.50181e+06	30302431	30339174	27438543	2.936e+07	1.66417e+06	0.876303	0.296806	0.598779	0.00244592	1.46348
411.025	3.87	0	0	0	0	0	14676366	13924839	13540770	14047325	577622	12697904	12434532	11754531	1.22957e+07	486778	12422472	12510573	8215331	1.10495e+07	2.45482e+06	0.875302	0.0168263	0.786588	0.162888	1.11278
264.928	1.11	909349	887033	891481	895954	11811.4	5863150	5394288	7524284	6260574	1.11923e+06	4723834	4853847	6698862	5.42551e+06	1.10467e+06	4456873	4420381	6105351	4.9942e+06	962457	0.866616	0.409759	0.797723	0.213042	1.08636
152.883	1.24	0	0	0	0	0	11071187	10504578	8455655	1.00105e+07	1.37599e+06	9732744	9054991	6760868	8516201	1.55748e+06	8474105	8085761	5845467	7.46844e+06	1.41889e+06	0.850729	0.281926	0.746063	0.0899113	1.14029
150.886	1.24	0	0	0	0	0	11001851	10494191	8652809	10049617	1.23602e+06	9361234	9428989	6791987	8.5274e+06	1.5033e+06	8618232	8463842	6175295	7.75246e+06	1.36804e+06	0.84853	0.249438	0.771418	0.097803	1.09996
253.051	39.98	0	0	0	0	0	8900424	3707472	868246	4.49205e+06	4.07316e+06	4647284	5358601	1416385	3.80742e+06	2.10102e+06	3059876	1566803	1776534	2.1344e+06	808313	0.847592	0.812609	0.475152	0.422561	1.78383
329.234	40.78	3898620	3922868	4183506	4.00166e+06	157945	79678262	78861126	73210388	7.72499e+07	3.52212e+06	66102691	67683259	60482610	6.47562e+07	3.78446e+06	70495935	63587962	68659317	6.75811e+07	3.57799e+06	0.838269	0.0140034	0.874837	0.0289653	0.9582
208.845	1.24	0	0	0	0	0	4645812	4321065	3691856	4.21958e+06	485008	4069071	3826530	2678759	3.52479e+06	742650	3300782	3265063	2151220	2.90569e+06	653633	0.835341	0.256974	0.688621	0.0537205	1.21306
284.775	1.24	0	0	0	0	0	4403929	4183115	3801941	4.12966e+06	304533	3860527	3565756	2859784	3428689	514259	3431073	3289551	2403592	3.04141e+06	556877	0.830259	0.128125	0.736478	0.0567468	1.12734
319.192	30.87	0	0	0	0	0	30442854	29523328	35374575	3.17803e+07	3.14655e+06	24261431	24726575	29537889	2.61753e+07	2.92136e+06	22614172	22554414	29042302	2.4737e+07	3.72865e+06	0.823634	0.086947	0.778375	0.0684941	1.05815
121.028	6.72	861932	749099	456723	689251	209129	14057982	14568018	15742667	1.47896e+07	863916	13708734	13959323	8797486	12155181	2.91055e+06	8023120	8486450	8335115	8.28156e+06	236262	0.821876	0.253594	0.55996	0.0036127	1.46774
319.046	12.42	1283	0	0	427.667	740.74	29777810	25840177	17828096	2.4482e+07	6.08953e+06	25750251	25368354	9221631	20113412	9.43449e+06	12280855	12265645	1716430	8754310	6.09499e+06	0.821558	0.543175	0.357581	0.0341254	2.29754
341.044	5.15	0	0	0	0	0	11139063	10462961	9347370	1.03165e+07	904786	9320681	8905920	7192163	8.47292e+06	1.12839e+06	6754135	6823454	6773499	6783696	35766.8	0.821301	0.0950568	0.65756	0.0210342	1.24901
209.082	23.43	0	0	0	0	0	14984462	14716700	18834474	1.61785e+07	2.30399e+06	14650161	14271782	10469600	1.31305e+07	2.31217e+06	11606928	11223231	4883611	9.23792e+06	3.77582e+06	0.8116	0.181105	0.570998	0.0653025	1.42137
513.162	22.96	0	0	0	0	0	47544150	46599901	47703828	4.72826e+07	596624	43592376	42036141	29298370	3.8309e+07	7.8421e+06	9918845	8802249	38094	6.25306e+06	5.4112e+06	0.810212	0.185313	0.132249	0.00529943	6.12643
278.83	1.21	3661	0	4336	2665.67	2333.08	5469367	5286829	4557144	5.10445e+06	482685	4472875	4267533	3640096	4.12683e+06	433852	3949036	3783494	3209923	3.64748e+06	387874	0.808478	0.0601569	0.71457	0.0166028	1.13142
175.06	1.41	0	1730	0	576.667	998.816	13472360	10690487	7623747	1.05955e+07	2.92546e+06	9732630	9037008	6762581	8.51074e+06	1.55339e+06	10233305	10128517	8871372	9744398	757876	0.803239	0.354314	0.919671	0.668828	0.873398
272.959	1.1	4050305	4192944	4028352	4.09053e+06	89366.6	77707257	72140305	87408956	79085506	7.72707e+06	56300982	62129365	71402720	63277689	7.61608e+06	53647266	53603296	69629403	5.896e+07	9.24001e+06	0.800117	0.065119	0.745522	0.0460624	1.07323
413.165	27.01	0	0	0	0	0	11625213	11308442	15596302	12843319	2.38941e+06	9286040	9059632	12412121	1.02526e+07	1.87363e+06	7898508	8047142	11771596	9239082	2.19448e+06	0.798283	0.217436	0.719369	0.127162	1.1097
276.833	1.21	3394	1688	4549	3210.33	1439.32	4047923	4023718	3526919	3.86619e+06	294064	3370336	3131732	2686975	3.06301e+06	346824	3054664	3039219	2391353	2828412	378583	0.792257	0.0390151	0.731577	0.0221954	1.08294
274.957	1.1	1081551	1093624	1033946	1069707	31552.8	20811938	19202608	23387832	21134126	2.11113e+06	14824121	16222153	19179675	16741983	2.22382e+06	14557484	14081744	19283808	1.59743e+07	2.87593e+06	0.792178	0.0683093	0.755855	0.0720002	1.04805
207.03	20.01	0	0	0	0	0	25952098	21726354	19096305	2.22583e+07	3.45871e+06	19932619	19096395	13843987	1.76243e+07	3.30047e+06	14987025	14652145	13381096	1.43401e+07	847223	0.791811	0.168639	0.644259	0.0510396	1.22903
285.099	8.43	0	0	0	0	0	37888137	35487605	32792321	3.53894e+07	2.54933e+06	27529930	26974153	29552005	28018696	1.35665e+06	25512166	22842712	1516949	1.66239e+07	1.31509e+07	0.791727	0.0207786	0.469744	0.127284	1.68544
305.067	5.16	0	0	0	0	0	51978519	47780009	40200114	4.66529e+07	5.96955e+06	40046248	39684869	30872076	36867731	5.19553e+06	29328357	29605787	28787668	29240604	416059	0.790256	0.100217	0.62677	0.0364558	1.26084	(epi)gallocatechin
210.842	1.24	0	0	0	0	0	6216573	5660199	4889910	5588894	666200	5103708	4717797	3396363	4405956	895372	4421868	4141021	2856189	3.80636e+06	834767	0.788341	0.14615	0.681058	0.0471719	1.15752
287.223	39.51	5028	0	4024	3017.33	2660.87	16937319	16069604	15204619	16070514	866350	13092090	13529588	11379301	12666993	1.13643e+06	12467200	10815050	12225348	11835866	892285	0.788213	0.0167091	0.736496	0.00414651	1.07022
273.961	1.1	994709	1012690	987354	998251	13034.1	21369656	19830610	24071237	2.17572e+07	2.14671e+06	15106062	16864848	19448194	1.71397e+07	2.18408e+06	13956151	14083426	19195805	1.57451e+07	2.98905e+06	0.787773	0.0593417	0.723675	0.0530194	1.08857
321.083	1.42	0	2371	0	790.333	1368.9	48397235	45683929	42602838	45561334	2.89914e+06	41188739	40293075	25470298	35650704	8.82786e+06	16732786	16290250	5906012	1.29763e+07	6.12709e+06	0.782477	0.183171	0.284811	0.00437127	2.74736
266.804	1.24	6810	3437	1883	4043.33	2518.84	10158564	9358235	7775965	9097588	1.2125e+06	8126338	7727383	5415406	7089709	1.46365e+06	7156392	6833169	4204623	6064728	1.61898e+06	0.779295	0.143737	0.66663	0.0650079	1.16901
413.165	27.9	0	0	0	0	0	12725146	12103586	16021509	13616747	2.10565e+06	9935824	9787920	12100649	10608131	1.29467e+06	8208737	8093339	10865625	9.0559e+06	1.56833e+06	0.77905	0.116735	0.665056	0.043815	1.17141
270.799	1.24	0	0	0	0	0	10451672	9793979	7890636	9.37876e+06	1.33005e+06	8524332	7892796	5474924	7.29735e+06	1.60955e+06	7090770	6861658	4280982	6.0778e+06	1.5603e+06	0.778072	0.161853	0.648039	0.050782	1.20066
348.094	6.76	0	0	0	0	0	107060958	107799616	110045674	1.08302e+08	1.55451e+06	96820830	94231235	60908647	83986904	2.00283e+07	40954762	36618765	447151	2.60069e+07	2.22413e+07	0.775487	0.169465	0.240133	0.0230396	3.22941
352.068	9.61	0	0	0	0	0	53601523	51358980	46588487	50516330	3.58165e+06	42087692	41617781	33661138	3.91222e+07	4.73525e+06	34003355	34075687	23723661	30600901	5.95597e+06	0.774447	0.0325848	0.605763	0.0126803	1.27847
190.017	1.35	0	0	0	0	0	19061781	18388696	16880285	18110254	1.11708e+06	14523933	14680762	12794003	13999566	1.04699e+06	10924148	10937866	9454184	1.04387e+07	852672	0.773019	0.00975575	0.576399	0.000958556	1.34112
348.094	6.7	0	0	0	0	0	108238567	109057424	111492229	1.09596e+08	1.69239e+06	97695553	94992685	61319156	8.46691e+07	2.02668e+07	41080140	36710766	471263	2.60874e+07	2.22915e+07	0.772556	0.166001	0.238032	0.0224112	3.2456
268.801	1.24	0	1920	0	640	1108.51	16741370	15141701	12622680	1.48353e+07	2.07638e+06	13189852	12626923	8551802	1.14562e+07	2.53098e+06	11561119	10586146	6641120	9.59613e+06	2.60513e+06	0.772228	0.151064	0.646846	0.055631	1.19383
399.079	6.7	2853	3269	0	2040.67	1779.47	11626557	12001776	12658493	1.20956e+07	522328	10890847	10901187	6017027	9269687	2.81689e+06	3239205	2731370	0	1.99019e+06	1.74216e+06	0.766368	0.221592	0.164538	0.00605715	4.65769
503.134	22.95	0	0	0	0	0	14680101	12763470	13325617	1.35897e+07	985234	11743018	10889123	8189854	1.0274e+07	1.85473e+06	2069877	1910093	0	1.32666e+06	1.15169e+06	0.756012	0.070483	0.097622	0.000174421	7.74428
325.049	9.61	0	0	0	0	0	109161643	105925696	92900088	1.02662e+08	8.6079e+06	85705546	84181649	62863983	77583726	1.27704e+07	65674533	65008440	41266431	57316468	1.39037e+07	0.755716	0.0556634	0.5583	0.0134098	1.3536
327.046	9.61	0	0	0	0	0	34348296	33466827	29420559	32411894	2.6278e+06	27149523	26392561	19801553	24447879	4.0416e+06	20722944	20431921	12809352	1.79881e+07	4.48726e+06	0.754287	0.0549354	0.554984	0.0144932	1.35912
303.052	17.77	0	0	0	0	0	83988333	70582121	53318033	6.92962e+07	1.53755e+07	69117322	67627319	19832464	5.21924e+07	2.80344e+07	9833699	9348324	3637053	7.60636e+06	3.44608e+06	0.753178	0.420441	0.109766	0.0163428	6.86168
289.949	1.09	581979	569715	551326	567673	15428.2	4626716	4323442	5081872	4.67734e+06	381741	3195593	3567319	3625661	3.46286e+06	233289	2786902	3001343	3554435	3.11423e+06	396022	0.740347	0.0145469	0.665811	0.00794518	1.11195
331.068	3.54	0	0	0	0	0	38669046	37500512	45095027	4.04215e+07	4.08932e+06	42919333	41210714	5355507	29828518	2.12115e+07	3134822	2936680	15018	2028840	1.74683e+06	0.737936	0.479753	0.0501921	0.00111331	14.7023
229.144	38.71	2380935	2255369	2443790	2.36003e+06	95934	21262370	21122608	28738485	23707821	4.35724e+06	15821366	15832695	20779805	1.7478e+07	2.85949e+06	12992555	12796540	17938921	1.4576e+07	2.91402e+06	0.737223	0.118173	0.614818	0.0468027	1.19909
323.072	6.73	3378	0	5530	2969.33	2787.56	158006724	152007393	151790325	153934814	3.52805e+06	130998951	125805027	78428953	1.11744e+08	2.89686e+07	50725182	44611172	109066	31815140	2.76279e+07	0.72592	0.125695	0.206679	0.0154347	3.5123
321.075	6.72	0	0	0	0	0	507341802	485922304	485505855	4.92923e+08	1.24885e+07	416496748	402932575	253861799	3.57764e+08	9.02369e+07	162890161	142783877	1092848	1.02256e+08	8.81844e+07	0.7258	0.119362	0.207447	0.0151064	3.49872
321.075	6.67	0	0	0	0	0	509895722	488722989	488568922	495729211	1.22688e+07	418049894	404105518	254538071	3.58898e+08	9.06467e+07	163213630	143017386	1096206	1.02442e+08	8.83474e+07	0.72398	0.11791	0.20665	0.0150115	3.50341
340.125	6.95	0	0	0	0	0	21880986	19746479	20267841	2.06318e+07	1.11282e+06	18508832	17464272	8551150	14841418	5.47251e+06	7488975	7153828	7440	4.88341e+06	4.22604e+06	0.719348	0.204645	0.236694	0.0178539	3.03915
487.238	38.52	0	0	0	0	0	11936654	11313048	13959634	12403112	1.38358e+06	8702533	8802072	9231335	8911980	281012	6450415	6184174	7818915	6.81783e+06	877122	0.718528	0.043754	0.549687	0.00685361	1.30716
289.072	9.61	0	0	0	0	0	535993249	492114467	409715903	4.79275e+08	6.41104e+07	382858655	372974095	273374405	3.43069e+08	6.05593e+07	294587403	289702895	176560831	253617043	6.67773e+07	0.715809	0.055702	0.529169	0.0135014	1.35271	catechin
255.16	40.41	31461	32591	40446	34832.7	4894.01	8769283	8215081	10551245	9.17854e+06	1.22067e+06	5898025	6113351	7617894	6543090	937013	4889058	4744055	7471807	5701640	1.53472e+06	0.712869	0.0447827	0.621193	0.0397798	1.14758
577.136	9.23	0	0	0	0	0	78701548	71808116	61253120	7.05876e+07	8.78801e+06	56377290	55286025	37739409	49800908	1.04598e+07	38559274	37856722	23064699	3.31602e+07	8.75004e+06	0.705519	0.059621	0.469774	0.00639554	1.50183
315.073	6.78	0	0	0	0	0	75984742	70732345	76806550	74507879	3.29543e+06	68038669	65829777	22890456	5.2253e+07	2.54527e+07	5740654	4538129	656884	3.64522e+06	2.6569e+06	0.701308	0.268079	0.048924	1.25173e-05	14.3346
245.043	1.27	0	0	0	0	0	5287770	4544053	3170249	4334024	1.07427e+06	3500203	3419532	2122907	3014214	772948	3497689	3436526	2052536	2.99558e+06	817276	0.695477	0.166374	0.691178	0.166102	1.00622
387.941	1.1	3785	3163	2264	3070.67	764.692	2525362	2402618	3414404	2.78079e+06	552143	1476722	1636824	2561256	1.8916e+06	585437	1281627	1233548	2239181	1.58479e+06	567233	0.680237	0.128422	0.569904	0.0590314	1.1936
386.94	1.1	15912	17456	20780	18049.3	2487.65	5740804	5675908	8181797	6.53284e+06	1.42841e+06	3522106	3797122	5957297	4.42551e+06	1.33368e+06	3108547	2887296	5284568	3760137	1.32482e+06	0.677425	0.13552	0.575575	0.0696682	1.17695
367.159	36.2	0	0	0	0	0	11445481	10069740	11856848	11124023	935917	7511978	7833868	6967715	7.43785e+06	437808	4558095	4502813	6743624	5.26818e+06	1.27807e+06	0.66863	0.0100486	0.473586	0.00409608	1.41185
195.052	6.83	2530	0	0	843.333	1460.7	63593143	61307979	81582204	6.88278e+07	1.11046e+07	39963594	39597606	56393133	45318111	9.593e+06	35114689	36740597	44638014	38831100	5.09422e+06	0.658428	0.0512651	0.564178	0.0272047	1.16706
373.115	10.53	168445	64844	32634	88641	70963.9	109287426	108153255	109640614	1.09027e+08	777102	83940734	81134298	49994039	7.16897e+07	1.88413e+07	58040158	55388088	2266046	38564764	3.14636e+07	0.65754	0.0751601	0.353717	0.0604103	1.85894	acetylsalicin+HCOOH
313.107	6.95	0	0	0	0	0	129618166	115506532	113760383	1.19628e+08	8.69537e+06	97750513	93663240	37322201	76245318	3.37703e+07	30378121	27849935	164566	1.94642e+07	1.67617e+07	0.637352	0.148954	0.162706	0.00271301	3.91721
315.104	6.96	0	0	0	0	0	40161659	36290759	35770022	37407480	2.39936e+06	30533175	29024207	11427828	2.36617e+07	1.06217e+07	9596816	8864066	11795	6157559	5.33498e+06	0.63254	0.14849	0.164608	0.00362211	3.84271
313.107	7.21	0	0	0	0	0	118976784	118742052	115314803	1.17678e+08	2.04985e+06	97438937	84175433	38610945	7.34084e+07	3.08566e+07	31265871	27757142	154795	19725936	1.70397e+07	0.623808	0.130273	0.167627	0.0091635	3.72142
379.217	39.81	0	0	0	0	0	10423810	8949926	7755307	9.04301e+06	1.33668e+06	6349714	6336442	4056923	5.58103e+06	1.31993e+06	5451964	4786875	3352642	4.53049e+06	1.07289e+06	0.617164	0.03316	0.500994	0.0114997	1.23188
488.142	17.34	0	0	0	0	0	12708079	12048925	13644090	1.28004e+07	801577	11013360	10620264	1478667	7704097	5.39496e+06	345019	297730	0	214250	187046	0.601865	0.241779	0.0167378	0.000810284	35.9585
390.105	14.38	0	0	0	0	0	59918665	58186578	56795685	5.83003e+07	1.56459e+06	38678554	39379454	26385242	3.48144e+07	7.30829e+06	12702111	11610391	0	8.10417e+06	7.03961e+06	0.597157	0.0264369	0.139007	0.00475954	4.29587
471.151	17.36	0	0	0	0	0	98455913	99915599	103543191	1.00638e+08	2.61949e+06	86717174	82083616	10526330	5.97757e+07	4.27141e+07	3562522	2753063	2678	2.10609e+06	1.86603e+06	0.593966	0.239054	0.0209273	2.32854e-06	28.3823
451.974	14.41	0	0	0	0	0	16495053	13434023	10319926	13416334	3.0876e+06	8853793	8608147	6217773	7.89324e+06	1.45618e+06	3534168	3056778	2345	2.19776e+06	1.91621e+06	0.58833	0.0718978	0.163813	0.00965717	3.59149
179.055	1.31	110960	71517	51434	77970.3	30283.2	25508453	21490175	16354430	21117686	4.58837e+06	15010688	14074735	8082206	1.23892e+07	3.75922e+06	21343351	19503621	22024920	2.09573e+07	1.30423e+06	0.586675	0.0657605	0.992405	0.958194	0.591164
331.104	6.73	206187	119789	85409	137128	62228	2615964715	2664022679	2780340164	2.68678e+09	8.45169e+07	1955385852	1895699734	855156247	1.56875e+09	6.18708e+08	431860240	358789143	1650140	264099841	2.30206e+08	0.583877	0.0860855	0.0982962	0.00110893	5.93998
431.193	13.63	0	0	0	0	0	44953666	40721978	36091640	4.05891e+07	4.43251e+06	27025903	26934198	16941227	23633776	5.7961e+06	10038088	8994402	41438	6357976	5.49512e+06	0.582269	0.0180159	0.156642	0.00132973	3.71719
419.099	26.17	2790	0	0	930	1610.81	16831273	15850420	14669082	1.57836e+07	1.08264e+06	11114853	10646984	5470231	9077356	3.13261e+06	1254899	1010153	3113	756055	663450	0.575113	0.0531306	0.0479013	0.000131164	12.0062
321.12	5.5	0	0	0	0	0	9453669	9318339	8905581	9225863	285507	6236760	5950948	3631609	5.27311e+06	1.42874e+06	2608186	2291968	48132	1.64943e+06	1.39575e+06	0.571557	0.0365135	0.178783	0.0089234	3.19693
272.993	2.58	0	0	0	0	0	8577915	8946479	11261929	9595441	1.45494e+06	5784289	5787886	4616845	5396340	675065	5225421	5174411	4262121	4.88732e+06	542037	0.562386	0.0228492	0.509337	0.02006	1.10415
461.123	17.35	0	0	0	0	0	28151898	27124415	29076205	28117506	976349	22778544	21480875	2751636	1.56704e+07	1.12067e+07	801016	628565	0	476527	421596	0.557317	0.193452	0.0169477	5.46664e-05	32.8845
363.086	14.39	0	0	0	0	0	317761388	309759639	295712988	3.07745e+08	1.11615e+07	197776864	197288807	117824354	1.70963e+08	4.60204e+07	50291952	44690556	3151	3.16619e+07	2.75599e+07	0.555536	0.0299249	0.102884	0.00104479	5.39966
365.083	10.52	0	0	0	0	0	17176822	15821719	15289822	16096121	972967	10823299	9780102	6215346	8.93958e+06	2.41623e+06	6787415	6303598	211509	4434174	3.66493e+06	0.555387	0.0235449	0.275481	0.0250427	2.01606	acetylsalicin+37Cl
365.083	14.39	0	0	0	0	0	98440408	94927305	90045424	9.4471e+07	4.21605e+06	60543259	60666022	36018715	52409332	1.41948e+07	15375578	13671677	0	9.68242e+06	8.42839e+06	0.554766	0.0278417	0.102491	0.000639516	5.41283
123.044	14.37	7530	5524	1884	4979.33	2862.14	10623165	11104896	10513461	10747174	314615	6996579	7010340	3811331	5.93942e+06	1.84299e+06	1801270	1723050	445275	1.3232e+06	761309	0.552649	0.0422206	0.123121	0.000572822	4.48868
363.086	10.53	0	0	0	0	0	56313241	51967750	50653984	52978325	2.96188e+06	35569370	31841802	20328452	2.92465e+07	7.94499e+06	22124525	21317217	867263	1.47697e+07	1.20466e+07	0.552047	0.0242275	0.278787	0.0259772	1.98018	acetylsalicin+35Cl
347.099	2.35	0	0	0	0	0	7609437	7704693	6790723	7.36828e+06	502445	5456154	4947394	1742337	4.04863e+06	2.01344e+06	1810809	1601727	219880	1.21081e+06	864511	0.549467	0.0961012	0.164327	0.00129125	3.34375
443.193	10.16	0	0	0	0	0	11449522	11192711	10800355	1.11475e+07	326933	7777390	7296678	3188072	6087380	2.52235e+06	753885	551403	0	435096	390168	0.546074	0.071449	0.0390307	4.56532e-06	13.9909
337.079	1.48	0	0	0	0	0	10621653	10428097	9039387	1.00297e+07	863090	6808827	6307006	3260366	5458733	1.9203e+06	3477591	3445889	1088747	2.67074e+06	1.37014e+06	0.544256	0.0375369	0.266283	0.00277651	2.0439
431.135	25.15	0	0	0	0	0	18842941	10916692	8750140	12836591	5.31325e+06	8186109	8208189	4380187	6.92483e+06	2.20375e+06	2073101	1562305	0	1211802	1.08008e+06	0.53946	0.184391	0.0944022	0.0579002	5.71449
323.135	6.95	31589	14604	22330	22841	8504.02	445266720	427262282	427903756	433477586	1.02147e+07	292826616	286912495	118353109	2.32697e+08	9.90692e+07	73192835	65399692	687060	46426529	3.98027e+07	0.536815	0.0709543	0.107102	0.00215109	5.01216
257.176	41.25	150018	131610	163359	148329	15941.7	10520148	9996066	11723609	1.07466e+07	885756	5178710	5341128	6650073	5.7233e+06	806704	3967178	3521137	6656390	4.7149e+06	1.6961e+06	0.532568	0.00197384	0.438734	0.011913	1.21388
323.135	7.22	29906	6870	16336	17704	11578.8	412022375	428013548	421344463	4.2046e+08	8.03218e+06	286427904	262069445	120291598	222929649	8.97177e+07	74986263	65076536	622674	4.68952e+07	4.03783e+07	0.530204	0.0612998	0.111533	0.00289522	4.75379
529.14	24.64	2415	0	0	805	1394.3	63000241	61500581	59393775	61298199	1.81173e+06	39347323	38276720	18079206	31901083	1.19821e+07	7779145	6223970	0	4667705	4.11646e+06	0.520424	0.048316	0.0761475	0.000368784	6.83443
456.192	6.37	0	0	0	0	0	11612134	10769984	12974619	11785579	1.1125e+06	6687042	7413751	4297456	6.13275e+06	1.63042e+06	1817669	1622453	5357	1148493	994785	0.52036	0.0105847	0.097449	0.000265704	5.33982
299.078	8.71	0	0	0	0	0	18788611	17672153	17888047	1.81163e+07	592186	13642757	13489806	1111059	9.41454e+06	7.19143e+06	103085	89346	94399	95610	6949.09	0.519673	0.170238	0.00527758	0.000359159	98.4682
435.094	20.65	0	0	0	0	0	99120098	95116506	88221193	94152599	5.51302e+06	59927277	58781949	26908832	4.85394e+07	1.87413e+07	6968236	5502429	0	4.15689e+06	3.67382e+06	0.515539	0.0426998	0.0441505	5.78329e-05	11.6768
528.137	24.62	0	0	0	0	0	297397621	285964514	274562088	285974741	1.14178e+07	177236363	173470619	80315095	1.43674e+08	5.49027e+07	35005387	28442798	0	21149395	1.86075e+07	0.502401	0.0412714	0.0739555	0.000120269	6.79329
373.115	14.38	176024	80558	51866	102816	65002.8	1369596004	1371893284	1283279802	1.34159e+09	5.05109e+07	807965423	801318387	402983779	670755863	2.31921e+08	170575878	147992259	133911	106234016	9.25766e+07	0.499971	0.0326795	0.0791852	0.000214982	6.31395
315.073	4.9	0	0	0	0	0	42942340	42199309	42608114	4.25833e+07	372139	28076935	27513553	7720245	2.11036e+07	1.15937e+07	1937440	1630258	995729	1.52114e+06	480244	0.495584	0.0847724	0.0357216	7.60467e-08	13.8735
421.164	13.63	0	0	0	0	0	20096777	16162937	15160168	1.714e+07	2.6093e+06	9499892	9328778	6574942	8.46787e+06	1.64156e+06	3338846	2922700	0	2087182	1.81949e+06	0.494043	0.0125533	0.121773	0.00193205	4.05708
528.136	24.35	0	0	0	0	0	313228279	298376565	284880003	2.98828e+08	1.41795e+07	181441558	177581409	82129537	1.47051e+08	5.62566e+07	35803232	29010640	0	21604624	1.90159e+07	0.492091	0.0361801	0.0722978	6.3363e-05	6.80645
501.118	24.77	0	0	0	0	0	515295991	498898738	462069573	4.92088e+08	2.7259e+07	301938451	292808961	129326961	2.41358e+08	9.71292e+07	69835548	58211999	6399	4.26846e+07	3.74146e+07	0.490477	0.0383149	0.0867419	0.000134997	5.65445
503.115	24.78	0	0	0	0	0	163782436	158862071	147196381	1.56614e+08	8.51856e+06	95531894	92691908	40325521	7.61831e+07	3.1086e+07	21705990	17967473	0	1.32245e+07	1.16043e+07	0.48644	0.0384402	0.0844402	0.000119912	5.76076
448.183	13.62	0	0	0	0	0	12727210	9884307	9754819	1.07888e+07	1.67998e+06	5746044	5694960	4217267	5.21942e+06	868269	2005013	1764696	3436	1257715	1.09286e+06	0.483783	0.0146021	0.116576	0.00222411	4.14993
561.162	18.02	0	0	0	0	0	40811653	37259749	34704854	3.75921e+07	3.06693e+06	27336534	26164381	855232	1.81187e+07	1.49621e+07	420142	326058	0	248733	220486	0.481982	0.147977	0.00661664	0.0021436	72.8439
579.136	24.75	0	0	0	0	0	35368655	34459134	31877902	33901897	1.81086e+06	20514857	19903901	8299006	1.62393e+07	6.88324e+06	4048915	3348735	0	2.46588e+06	2.16402e+06	0.479007	0.0396295	0.0727359	5.34281e-05	6.58557
311.223	41.77	1442109	1328939	1386718	1385922	56589.2	28095788	26198370	20773808	2.50227e+07	3.79994e+06	13112004	13664407	9168404	11981605	2.45191e+06	11642122	9129463	9913120	10228235	1.28563e+06	0.47883	0.0112207	0.408759	0.0138893	1.17142
393.178	16.18	0	0	0	0	0	12669663	12554853	12166309	1.24636e+07	263791	7229160	6944524	3637643	5937109	1.99647e+06	2855939	2652292	17481	1841904	1.58327e+06	0.476356	0.0280403	0.147783	0.00617684	3.22335
353.271	46.55	2093532	2094547	1947867	2.04532e+06	84394.3	23744203	16135911	12200393	17360169	5.86847e+06	9990740	7938226	6843654	8257540	1.59766e+06	5833255	5068588	4500829	5134224	668634	0.47566	0.106314	0.295747	0.0671571	1.60833
791.336	42.21	2279263	2038964	1709375	2.0092e+06	286107	100673061	105473883	91907736	99351560	6.87894e+06	69919027	44857366	26848065	4.72082e+07	2.16315e+07	15387255	8335876	5536851	9.75333e+06	5.07587e+06	0.475163	0.0423931	0.0981698	9.79163e-05	4.84021
357.12	23	0	0	0	0	0	14843605	14879240	14291676	14671507	329425	9827398	8611423	2459759	6.96619e+06	3.94976e+06	8029660	7426103	8877	5154880	4.46678e+06	0.474811	0.0765415	0.351353	0.0654629	1.35138
256.998	3.03	0	0	0	0	0	18434373	18685196	20436559	19185376	1.09079e+06	8795580	8976833	9517122	9.09651e+06	375364	9251043	9541175	8192732	8.99498e+06	709753	0.474138	0.00169871	0.468846	0.000418372	1.01129
502.121	24.77	0	0	0	0	0	148776521	138340346	128229097	1.38449e+08	1.02741e+07	82007877	78168154	34372940	64849657	2.64633e+07	18227780	14998790	3135	1.10766e+07	9.72483e+06	0.468402	0.0279791	0.0800049	0.000100736	5.85467
165.04	1.28	0	0	0	0	0	16952330	14113288	7009445	1.26917e+07	5.12162e+06	8097318	6884796	2819388	5933834	2.76449e+06	10186526	9383143	4914575	8.16141e+06	2.84039e+06	0.467537	0.135621	0.643052	0.269432	0.727059
867.237	19.28	0	0	0	0	0	44198272	41542629	33192544	3.96445e+07	5.74315e+06	26931294	26248648	2090442	1.84235e+07	1.41489e+07	11460	6499	0	5986.33	5747.17	0.464717	0.106932	0.000151	0.00692488	3077.59
501.118	24.55	0	0	0	0	0	649014620	600513724	549415255	5.99648e+08	4.98053e+07	345814740	333899348	147032065	275582051	1.11487e+08	77243435	64027024	6399	47092286	4.13096e+07	0.459573	0.0230177	0.0785332	0.000151026	5.85196
309.208	41.93	117571	160409	135329	137770	21523	26218111	25621310	20084861	2.39748e+07	3.38194e+06	12241564	12901666	7525375	10889535	2.93208e+06	10381589	7839548	7024853	8415330	1.75087e+06	0.454208	0.00755042	0.351008	0.00580107	1.29401
215.032	1.27	0	0	0	0	0	209730229	183982372	135204178	176305593	3.78515e+07	124139227	109092947	5469789	79567321	6.46098e+07	214403497	183283435	4724014	134136982	1.1315e+08	0.451303	0.104907	0.760821	0.592631	0.59318
217.03	1.27	1283	0	0	427.667	740.74	68985183	59988375	44511660	57828406	1.23789e+07	40955786	35151733	1744328	2.59506e+07	2.11632e+07	70562968	60436980	1459646	44153198	3.73187e+07	0.448752	0.10353	0.763521	0.598285	0.58774
465.14	21.87	0	0	0	0	0	37963291	35975523	29015938	3.43183e+07	4.69827e+06	19713966	18494928	6971401	1.50601e+07	7.03149e+06	7000483	6053613	49060	4.36772e+06	3.76991e+06	0.438836	0.0219407	0.127271	0.00122347	3.44805
323.135	6.39	36666	8152	5482	16766.7	17285	55297365	56220707	49974813	5.3831e+07	3.37128e+06	28956202	29136165	12670072	2.35875e+07	9.45518e+06	6281564	5467075	94852	3.94783e+06	3.36154e+06	0.438177	0.0212204	0.0733375	5.42139e-05	5.9748
313.107	6.39	0	0	0	0	0	17904391	17643377	16532236	1.736e+07	728649	9281046	9014093	4446053	7.5804e+06	2.7177e+06	2065518	1751717	6025	1274420	1.10961e+06	0.436659	0.0191015	0.0734113	9.12377e-05	5.94812
486.163	25.46	0	0	0	0	0	37441675	35790736	31024948	34752453	3.33198e+06	19713414	18154485	6906445	1.49248e+07	6.98769e+06	7763270	7052412	1442274	5.41932e+06	3.46251e+06	0.42946	0.0234386	0.155941	0.00045629	2.754
481.158	6.79	0	0	0	0	0	6675591	5748129	8083541	6.83575e+06	1.17592e+06	2988747	3087418	2668476	2.91488e+06	219021	1140714	1080871	1353	740979	641234	0.426417	0.0254164	0.108398	0.00381228	3.93382
511.146	24.79	0	0	0	0	0	2331614817	2265228697	2017538163	2.20479e+09	1.6553e+08	1203633323	1161616934	448206321	9.37819e+08	4.24537e+08	243469889	203233648	61662	148921733	1.30477e+08	0.425354	0.0236061	0.0675445	0.000103819	6.29739
441.141	17.5	0	0	0	0	0	41166886	40837206	39962393	40655495	622467	25885081	24346932	1600228	1.72774e+07	1.35986e+07	402433	295871	33873	244059	189664	0.424971	0.0963939	0.0060031	2.00414e-05	70.792
465.14	24.47	0	0	0	0	0	557455093	535591192	481481288	5.24843e+08	3.91108e+07	284354040	275105971	107556863	222338958	9.95117e+07	56574413	46973058	8218	34518563	3.02699e+07	0.42363	0.0224699	0.0657694	0.00010305	6.44114
511.146	24.36	0	0	0	0	0	2545402015	2434794733	2156778854	2.37899e+09	2.00231e+08	1280857751	1234873299	478033120	997921390	4.50823e+08	258471662	215523493	65212	1.5802e+08	1.38468e+08	0.419472	0.0202466	0.0664231	0.000201238	6.31515
575.178	33.54	0	0	0	0	0	48291692	46189706	42655115	45712171	2.84847e+06	25041893	24551597	7880370	1.9158e+07	9.76975e+06	8603192	7385502	0	5.32956e+06	4.65552e+06	0.4191	0.0338451	0.11659	0.000615744	3.59466
313.239	42.46	1369623	1284543	1447351	1.36717e+06	81431.7	15846950	14487850	11631401	1.39887e+07	2.15164e+06	6050278	6695062	4763013	5.83612e+06	983668	5815175	4115419	5517260	5.14928e+06	907660	0.417201	0.011401	0.368102	0.0100185	1.13338
195.05	1.29	0	1190	0	396.667	687.047	19155941	15834309	7206212	1.40655e+07	6.16811e+06	6421332	6002363	4888065	5.77059e+06	792475	6778158	6479692	7988176	7.08201e+06	798827	0.410266	0.143068	0.503503	0.187085	0.814823
483.165	35.08	1295565	1296098	1225808	1.27249e+06	40429	23238721	19333181	15838639	1.94702e+07	3.70194e+06	11582833	7427930	4933988	7.98158e+06	3.35882e+06	2476146	1579981	1783613	1946580	469784	0.409939	0.0166918	0.0999775	0.0134577	4.10031
491.109	28.4	2257234	2239644	2179874	2225584	40551.3	79756869	66837454	55898769	6.74977e+07	1.19427e+07	43995570	25270897	13109221	2.74586e+07	1.5559e+07	6819347	4081102	3085480	4.66198e+06	1.93352e+06	0.406807	0.0268159	0.0690687	0.010317	5.8899
423.167	25.47	0	0	0	0	0	491384533	469785015	393030254	451399934	5.16904e+07	241455801	227964086	77559545	1.82326e+08	9.09813e+07	100931920	93852063	6770829	6.71849e+07	5.24398e+07	0.403913	0.0187466	0.148837	0.000831152	2.7138
465.14	24.24	0	0	0	0	0	569865516	487993644	435477498	497778886	6.77263e+07	260012174	249012299	93175385	200733286	9.33101e+07	49024590	41968383	0	30330991	2.65033e+07	0.403258	0.013696	0.0609327	0.00290911	6.61809
405.072	21.04	6029552	6279913	6104692	6.13805e+06	128471	166251251	150458177	120651180	1.45787e+08	2.31562e+07	93994880	53148557	28550488	5.85646e+07	3.30567e+07	16063480	10854029	8128790	1.16821e+07	4.03164e+06	0.401714	0.02443	0.0801314	0.00827286	5.01319
565.149	33.43	0	0	0	0	0	10457788	9433248	8960155	9.61706e+06	765550	5189552	4779206	1611123	3.85996e+06	1.95833e+06	1632750	1327222	4594	988189	865408	0.401366	0.0244291	0.102754	0.00022501	3.9061
405.072	20.28	11691511	12170504	11540996	1.1801e+07	328727	314142589	260878836	207304153	2.60775e+08	5.34193e+07	164314524	97424636	51549105	1.04429e+08	5.67081e+07	29325700	19681681	15436835	2.14814e+07	7.11719e+06	0.400458	0.0255916	0.0823752	0.0149268	4.86139
359.191	41.16	0	0	0	0	0	27395834	26674797	29761989	2.79442e+07	1.615e+06	11082820	12420802	9730517	1.1078e+07	1.34515e+06	7801617	5702503	10565878	8.02333e+06	2.43926e+06	0.396434	0.000189695	0.28712	0.000636693	1.38073
529.157	24.76	0	0	0	0	0	54730223	54199908	47329427	5.20865e+07	4.12829e+06	26643624	25276822	9016692	2.03124e+07	9.80619e+06	4821626	4131364	0	2984330	2.60745e+06	0.389974	0.0183033	0.0572956	0.000200096	6.80634
459.144	25.44	0	0	0	0	0	21118013	17429095	13869737	1.74723e+07	3.62433e+06	8942904	7941959	3295258	6726707	3.01357e+06	3786549	3642173	1105353	2.84469e+06	1.50804e+06	0.384993	0.0179366	0.162812	0.0106297	2.36465
469.227	40.58	0	0	0	0	0	21345333	23696339	28023213	2.4355e+07	3.38731e+06	9524000	10541786	7978770	9.34819e+06	1.29052e+06	5393432	4161196	8212468	5.92237e+06	2.07678e+06	0.383831	0.00918418	0.243169	0.00276377	1.57845
315.109	10.53	0	0	0	0	0	25799934	28056712	34492402	2.94497e+07	4.51055e+06	16571007	14851742	2454081	1.12923e+07	7.70222e+06	1420861	1176790	159330	918994	669111	0.383443	0.0345486	0.0312056	0.00722061	12.2877
299.078	3.79	0	0	0	0	0	12383130	11567160	11497758	11816016	492359	6256732	6045102	1006987	4.43627e+06	2.97173e+06	106268	92897	164119	121095	37855.2	0.375446	0.0466758	0.0102483	0.000552359	36.6348
471.243	38.93	0	0	0	0	0	18446125	16768057	17843761	17685981	850088	7174657	7333080	5206415	6571384	1.18475e+06	3676616	3238545	4989587	3.96825e+06	911221	0.371559	0.000337908	0.224373	4.6214e-05	1.65599
307.06	2.11	0	0	0	0	0	6612009	6530822	5941046	6.36129e+06	366201	3129107	2974340	852560	2318669	1.27204e+06	392290	498876	658107	516424	133775	0.364497	0.0242301	0.0811823	0.000392853	4.48985
317.088	2.12	0	0	0	0	0	7680975	7543303	6635734	7.28667e+06	567915	3532014	3405648	943231	2.62696e+06	1.45952e+06	545515	522036	482469	516673	31863.3	0.360516	0.0201055	0.0709066	0.00227572	5.08438
137.023	6.89	675052	546705	451646	557801	112116	24954289	21456600	13840248	2.00837e+07	5.68279e+06	9426784	9087678	2890244	7134902	3.67989e+06	3913695	3649174	2031360	3.19808e+06	1.01903e+06	0.355258	0.0372486	0.159237	0.0323422	2.231
331.104	5.51	152820	90690	55011	99507	49497	13040861	12493092	11525200	12353051	767474	6747311	6309812	93803	4383642	3.72154e+06	66357	50362	48765	55161.3	9728.56	0.354863	0.0602185	0.0044654	0.00129367	79.4695
305.08	10.55	0	0	0	0	0	7623796	8311016	9951664	8.62883e+06	1.19603e+06	4494193	3916654	676367	3.02907e+06	2.05786e+06	301318	276559	18173	198683	156816	0.351041	0.0233923	0.0230255	0.00595298	15.2457
469.227	40.21	0	0	0	0	0	38848180	28300000	34650797	3.3933e+07	5.3106e+06	12740466	12965504	9874374	1.18601e+07	1.72338e+06	6716872	5816924	10148171	7.56066e+06	2.28559e+06	0.349516	0.0123007	0.222811	0.00598424	1.56866
461.167	14.17	0	0	0	0	0	24007315	22462130	19868169	22112538	2.0916e+06	10778509	10361675	2010401	7.71686e+06	4.94633e+06	2622656	2181611	18369	1.60755e+06	1.39382e+06	0.348981	0.0237996	0.0726984	0.000336375	4.8004
397.128	28.4	234918	226923	243237	235026	8157.54	25126791	18392713	14599840	1.93731e+07	5.33152e+06	10339905	5815617	3681848	6.61246e+06	3.3998e+06	1076364	624920	593532	764939	270158	0.341321	0.0325524	0.0394845	0.0260351	8.64443
439.125	18.89	0	0	0	0	0	34998241	32378061	27485557	3.16206e+07	3.81319e+06	14789631	14360278	3098686	1.07495e+07	6.6293e+06	316425	240242	0	185556	165149	0.339953	0.0155734	0.00586819	0.00480507	57.9316
311.223	42.68	1431391	1433980	1411524	1.42563e+06	12286	45623040	42866537	29992558	39494045	8.34316e+06	14373886	16429450	9086849	1.32967e+07	3.78796e+06	12450306	8203518	9817046	1.0157e+07	2.1437e+06	0.336677	0.0187051	0.257177	0.0204783	1.30913
469.227	39.22	0	0	0	0	0	16722451	13373889	15287404	1.51279e+07	1.67997e+06	5432679	5764842	4066580	5.08803e+06	900060	2604698	2225722	3606703	2.81237e+06	713529	0.336334	0.00256703	0.185906	0.00217867	1.80916
423.167	24.95	0	0	0	0	0	409017841	197709964	162653734	256460513	1.33276e+08	112361388	104886509	41398295	8.62154e+07	3.89923e+07	60566807	54968101	103533	38546147	3.34098e+07	0.336174	0.148897	0.150301	0.0975352	2.23668
311.223	42.53	1369990	1424587	1391061	1.39521e+06	27534.3	47194051	43786787	30836221	4.06057e+07	8.63042e+06	14729710	16826001	9329017	1.36282e+07	3.86796e+06	12702099	8452312	10047050	10400487	2.14683e+06	0.335624	0.0191081	0.256134	0.0209718	1.31035
331.104	2.97	165525	116086	98680	126764	34678.1	10664374	10505981	9916462	1.03623e+07	394122	4973124	4729040	641243	3.4478e+06	2.43361e+06	97632	78917	70022	82190.3	14093.1	0.332726	0.0359759	0.00793169	0.00048236	41.949
461.11	24.82	0	0	0	0	0	28992882	24308329	18714064	2.40051e+07	5.14611e+06	10253476	10038743	3593928	7962049	3.78443e+06	1487554	1334999	0	940851	818363	0.331682	0.0146377	0.0391938	0.0144091	8.4626
103.039	28.41	1320109	1386505	1376330	1.36098e+06	35760.2	63304688	48931728	38703888	5.03134e+07	1.23585e+07	27206642	14691903	7460514	1.6453e+07	9.99017e+06	4061421	2670654	2096632	2.9429e+06	1.01029e+06	0.32701	0.0226542	0.0584914	0.0213494	5.59075
511.146	35.06	2743	0	0	914.333	1583.67	18266855	17496472	15865625	1.72097e+07	1.22604e+06	6660188	7050728	3163683	5.62487e+06	2.14037e+06	4193	2827	0	2340	2138.5	0.326844	0.00310702	0.00013597	0.00168791	2403.79
439.162	22.11	2803	0	0	934.333	1618.31	61196553	54833138	39461518	51830403	1.11743e+07	23110959	21889442	5450022	1.68168e+07	9.86285e+06	5887433	4850177	0	3.5792e+06	3.14277e+06	0.324458	0.015713	0.0690561	0.0124361	4.69848
447.188	35.17	8849739	8903002	8651223	8.80132e+06	132689	375237348	286104035	218869688	2.93404e+08	7.8439e+07	154973936	85047533	43706233	9.45759e+07	5.62425e+07	22598864	14915461	12155582	1.65566e+07	5.41162e+06	0.322341	0.0275713	0.0564295	0.0252671	5.71227
511.147	39.6	0	0	0	0	0	28542810	28053645	24802114	2.71329e+07	2.03325e+06	11001155	11544763	3681441	8742453	4.39138e+06	73613	22773	0	32128.7	37687.7	0.322209	0.00861954	0.00118412	0.00186526	272.108
510.184	35.15	926227	967520	944335	946027	20698.5	22028140	19490948	16352450	1.92905e+07	2.84315e+06	8579105	5909525	4122102	6.20358e+06	2.243e+06	2098738	1351294	1371494	1.60718e+06	425826	0.321587	0.0039566	0.0833143	0.00745728	3.85993
257.103	28.38	233086	232399	241664	235716	5162.27	19361855	14703882	11324278	15130005	4.0357e+06	8195260	4351148	2029167	4858525	3.1142e+06	1058605	599911	422099	693538	328420	0.321119	0.0277826	0.0458386	0.0244411	7.00542
361.151	28.41	5038245	4904550	5089162	5.01065e+06	95348.9	286933490	217877648	164590506	2.23134e+08	6.13406e+07	118427864	63731550	31787710	71315708	4.38152e+07	15865421	9634632	7398783	1.09663e+07	4.38759e+06	0.319609	0.0295625	0.0491466	0.0262421	6.50318
439.162	22.19	2803	0	0	934.333	1618.31	54238977	50491042	36801692	47177237	9.17882e+06	20813489	19310027	4861258	1.49949e+07	8.80815e+06	4863576	3966865	0	2.94348e+06	2.58826e+06	0.317842	0.0119039	0.062392	0.00970144	5.09428
337.109	40.82	509698	473899	524091	502563	25845.6	12952597	7460625	4814210	8409144	4.15128e+06	3423061	2472999	2107724	2667928	678989	1677848	1559199	1264927	1500658	212594	0.317265	0.135437	0.178456	0.101849	1.77784
553.088	18.4	0	0	0	0	0	138347887	137699843	119838546	131962092	1.05043e+07	64592561	58822914	1751543	4.17223e+07	3.47357e+07	1092490	847273	2549	647437	571790	0.316169	0.0367758	0.00490624	0.00207212	64.4423
103.039	35.16	992134	1021464	1026687	1.01343e+06	18625.4	37425394	28301260	21351057	2.90259e+07	8.06163e+06	14943790	8066311	4385878	9131993	5.35902e+06	2476638	1761117	1619555	1.95244e+06	459456	0.314615	0.0297358	0.0672653	0.0279734	4.67723
491.105	18.47	0	0	0	0	0	37640115	37697922	34174229	3.65041e+07	2.01792e+06	17686135	16302821	257835	11415597	9.68763e+06	156330	103795	3157	87760.7	77835.2	0.312721	0.041325	0.00240413	0.00100662	130.076
486.126	18.18	0	0	0	0	0	535056372	510807488	450777724	498880528	4.33868e+07	236760335	220788744	9983880	1.55844e+08	1.26571e+08	4962140	4217080	3780	3061000	2.67371e+06	0.312388	0.0317212	0.00613574	0.00246345	50.9129
461.104	18.49	0	0	0	0	0	266422452	249379968	218248602	244683674	2.44279e+07	116589939	107794250	4330285	76238158	6.24291e+07	2377753	1907468	3303	1429508	1.25731e+06	0.311578	0.029915	0.00584227	0.00327628	53.3317
459.107	18.49	0	0	0	0	0	903236986	851153827	739945159	831445324	8.34109e+07	393912864	362558069	15148357	257206430	2.10214e+08	8534863	7147574	2697	5228378	4.57842e+06	0.309349	0.02883	0.0062883	0.00330188	49.1943
439.162	22.44	2803	1897	0	1566.67	1430.4	55522505	52139521	38216730	48626252	9.17223e+06	20937205	19447763	4379671	1.49215e+07	9.15986e+06	3968581	3274302	0	2.41429e+06	2.11946e+06	0.306862	0.0107933	0.04965	0.00989407	6.1805
486.126	18.47	0	0	0	0	0	570074637	540414788	476499838	528996421	4.7821e+07	245430872	228853674	10075151	1.61453e+08	1.31359e+08	4981184	4227534	3780	3.07083e+06	2.68274e+06	0.305207	0.0285999	0.00580502	0.0026748	52.5764
329.088	6.05	2084	0	0	694.667	1203.2	22831192	22120353	21676617	2.22094e+07	582414	10275444	9686762	172848	6.71168e+06	5.67044e+06	115561	78710	15306	69859	50710.2	0.3022	0.0405818	0.00314547	0.000208789	96.0747
293.213	43.19	1497221	1372706	1410717	1.42688e+06	63811.9	16679251	13270142	7581418	1.25103e+07	4.59627e+06	4188709	4460801	2663917	3.77114e+06	968488	3448217	2214222	2913760	2858733	618835	0.301444	0.0753393	0.228511	0.0655115	1.31917
359.099	7.85	490528	365359	240722	365536	124903	9818022	10245532	9725434	9.92966e+06	277440	4606835	4289640	62924	2.98647e+06	2.53682e+06	34967	21700	11818	22828.3	11615.7	0.300762	0.0403081	0.002299	0.00025549	130.823
461.11	23.91	0	0	0	0	0	60268870	57425744	45930621	54541745	7.59173e+06	23635429	22612812	2863406	16370549	1.17087e+07	3716	3232	0	2316	2020.26	0.300147	0.0131041	4.24629e-05	0.00639671	7068.46
461.104	18.16	0	0	0	0	0	297198164	273526878	237888131	2.69538e+08	2.98556e+07	123810319	114333528	4395212	80846353	6.6378e+07	2397745	1916601	6034	1.44013e+06	1.26505e+06	0.299944	0.024234	0.00534295	0.00405415	56.1384
459.108	18.1	0	0	0	0	0	991050323	917745477	795171998	9.01323e+08	9.89665e+07	414537266	380663576	15650695	2.70284e+08	2.21168e+08	8703113	7264042	2697	5323284	4.66361e+06	0.299875	0.024091	0.00590608	0.00397599	50.7739
632.487	45.45	2009603	1990873	1920637	1.9737e+06	46902.1	43675805	16223818	10124667	23341430	1.78722e+07	8043740	6791860	6112477	6.98269e+06	979672	5363091	4954732	4552752	4.95686e+06	405174	0.299154	0.253527	0.212363	0.216694	1.40869
427.217	40.86	0	0	0	0	0	7069995	6786725	7921674	7.25946e+06	590721	2178050	2466829	1804614	2149831	332008	1237167	910494	2028482	1.39205e+06	574861	0.296142	0.000757009	0.191756	0.000249717	1.54437
443.112	25.08	0	0	0	0	0	31232129	30183072	26743801	29386334	2.34784e+06	12537324	11093959	2430910	8.6874e+06	5.46613e+06	871253	720836	0	530696	465709	0.295627	0.0121296	0.0180593	0.00157635	16.3698
109.028	7.55	460965	245015	163530	289837	153700	9389923	9625478	8064516	9026639	841506	2678841	2604245	2709047	2.66404e+06	53945.1	2921380	3043388	2866129	2.94363e+06	90700.4	0.295131	0.00562314	0.326105	0.00585914	0.905019
617.005	1.31	0	0	0	0	0	3809706	3048361	2905605	3.25456e+06	486043	1364987	1502046	0	955678	830473	55098	11107	0	22068.3	29138.6	0.293643	0.022226	0.00678075	0.00728766	43.3054
373.115	15.98	273457	110465	66046	149989	109208	28853406	31565275	20629026	2.70159e+07	5.69497e+06	11500747	10888458	1396495	7.92857e+06	5.66522e+06	1102166	902623	17273	674021	577445	0.293478	0.0146657	0.024949	0.0144933	11.7631
471.243	40.61	0	0	0	0	0	24614554	22908487	21146276	2.28898e+07	1.73421e+06	7209369	8222379	4551243	6660997	1.89601e+06	2996051	2237750	2732747	2655516	385005	0.291003	0.000413646	0.116013	0.00162735	2.50836
103.039	20.14	3947113	4084787	3863672	3.96519e+06	111660	198720584	146758666	107295062	1.50925e+08	4.58549e+07	72900077	38442251	19282578	4.35416e+07	2.71701e+07	10711535	7196884	5801907	7903442	2.52993e+06	0.288499	0.0350616	0.0523668	0.0322646	5.5092
377.182	17.34	0	0	0	0	0	79446548	77978035	71682374	7.6369e+07	4.12461e+06	30919623	28982817	5492900	2.17984e+07	1.41542e+07	1522207	1170176	0	897461	796906	0.285436	0.015688	0.0117516	0.000682996	24.289
429.177	39.45	238195	244937	214112	232415	16205.1	17109363	12571406	9449306	1.30434e+07	3.85178e+06	6568233	3055758	1537802	3.7206e+06	2.58027e+06	705203	491991	413497	536897	150949	0.285248	0.0314149	0.0411625	0.0300299	6.92982
189.076	35.07	1747409	1543726	1604134	1.63176e+06	104613	73610126	52297092	38198821	54702013	1.78277e+07	25450348	13871925	7431381	1.55846e+07	9.13075e+06	4250740	3143380	2562127	3318749	857857	0.284899	0.0434055	0.0606696	0.03759	4.69591
373.115	16.11	184183	70282	50792	101752	72049.1	28200063	30891775	20007888	2.63666e+07	5.66886e+06	11100099	10426143	1008669	7511637	5.64181e+06	767827	592239	11452	457173	395864	0.284892	0.0150583	0.0173391	0.0152269	16.4306
453.141	25.07	2949	0	0	983	1702.61	211895360	208021453	180309846	200075553	1.72268e+07	80984303	74264938	14732626	5.66606e+07	3.64658e+07	6025997	4984251	0	3.67008e+06	3.22078e+06	0.283196	0.00998415	0.0183435	0.00191864	15.4385
533.225	39.46	8023347	7915429	7859029	7.9326e+06	83494.2	410370401	306321400	229203513	315298438	9.09164e+07	154201386	75768285	37224050	8.90646e+07	5.96114e+07	20167776	13926743	11155067	1.50832e+07	4.6163e+06	0.282477	0.0290715	0.0478378	0.0289671	5.90489
127.039	3.03	14732	9781	11673	12062	2498.32	32409313	32411711	35386756	3.34026e+07	1.71834e+06	9936764	9685174	8583373	9.40177e+06	719830	7541284	7453221	8054938	7.68315e+06	324977	0.281468	0.000402067	0.230017	0.00106586	1.22369
299.078	25.07	0	0	0	0	0	19129417	19049647	16691102	1.82901e+07	1.38531e+06	7382229	6738366	1248933	5123176	3.3706e+06	533273	370022	0	301098	273236	0.280107	0.0116844	0.0164624	0.00140578	17.015
367.154	17.33	0	0	0	0	0	14811544	14475929	13530383	1.42726e+07	664338	5691186	5285440	1011673	3.9961e+06	2.59254e+06	136276	119919	0	85398.3	74408	0.279984	0.0158149	0.00598337	0.000637741	46.7936
433.115	25.4	0	0	0	0	0	194230782	96323695	32213128	1.07589e+08	8.15942e+07	46493683	41637048	1068558	2.97331e+07	2.49427e+07	80799	43478	7425	43900.7	36688.8	0.276358	0.235319	0.00040804	0.149897	677.281
343.14	19.85	0	0	0	0	0	9078284	9783794	11243516	10035198	1.10429e+06	4134783	3417731	587103	2.71321e+06	1.87584e+06	684796	556406	77678	439627	319963	0.270369	0.00812429	0.0438085	0.00245886	6.17161
103.039	39.44	586090	565573	521742	557802	32870.4	25368896	18445265	13491361	1.91018e+07	5.96593e+06	8631512	4458615	2358170	5.14943e+06	3.19322e+06	1447177	1106385	870675	1.14141e+06	289843	0.269578	0.0363531	0.059754	0.0345994	4.51146
619.262	40.78	6087809	5643865	6095505	5942393	258561	308863678	244446769	178607957	2.43973e+08	6.51292e+07	112738984	54521842	27856308	6.5039e+07	4.34077e+07	15960421	10808519	9322339	1.20304e+07	3.48365e+06	0.266583	0.021749	0.0493105	0.0250124	5.40621
515.214	40.77	147127	107718	124044	126296	19800.8	10702914	8594284	6212750	8503316	2.24646e+06	3912414	1845664	931860	2.22998e+06	1.52699e+06	495540	301255	251610	349468	128914	0.262248	0.0206554	0.0410979	0.0240674	6.38106
705.299	41.6	3724563	3321386	3396389	3.48078e+06	214428	221767476	180626747	118923021	1.73772e+08	5.17637e+07	77364980	38467904	20192561	45341815	2.91995e+07	12068936	7169041	6954378	8730785	2.89292e+06	0.260926	0.0304981	0.0502426	0.0309246	5.19333
361.151	40.79	327349	271241	322503	307031	31089.6	21104078	16468713	11828118	1.6467e+07	4.63798e+06	7356034	3674701	1733153	4.25463e+06	2.85595e+06	924334	621621	508643	684866	214941	0.258374	0.0250882	0.0415903	0.0273832	6.21235
275.114	20.66	8438136	8523247	8247541	8.40297e+06	141176	584571776	417715681	289278120	430521859	1.48063e+08	188634369	97612479	47334858	111193902	7.16221e+07	24811931	16210843	13031816	1.80182e+07	6.09448e+06	0.258277	0.046199	0.041852	0.0401584	6.1712
275.114	39.46	966136	902811	882737	917228	43528.6	54663162	39555135	28448668	4.0889e+07	1.31581e+07	18263206	8965282	4346201	1.05249e+07	7.08837e+06	2460608	1666481	1365081	1.83072e+06	565930	0.257402	0.0375372	0.044773	0.0355979	5.74904
275.114	20.37	8387629	8454142	8134496	8.32542e+06	168658	603920638	417039257	288567563	4.36509e+08	1.58576e+08	188375389	97903344	47172862	1.11151e+08	7.15273e+07	24770453	16084997	13059723	1.79717e+07	6.07907e+06	0.254635	0.0532589	0.0411715	0.0444837	6.18474
325.093	10.48	0	0	0	0	0	14992126	14446899	11729426	13722817	1.74772e+06	4655162	4224522	1594148	3.49128e+06	1.65701e+06	1330120	1267769	444531	1014140	494280	0.254414	0.0018372	0.0739017	0.00379705	3.4426
275.114	20.14	8755140	8825778	8498404	8.69311e+06	172277	627305739	432619413	298683662	4.5287e+08	1.65244e+08	194885098	101016704	48752743	1.14885e+08	7.40467e+07	25603334	16739466	13553232	1.8632e+07	6.244e+06	0.253682	0.0537622	0.0411421	0.0448543	6.16599
496.111	25.35	0	0	0	0	0	40866814	18511173	5332589	21570192	1.79635e+07	8473772	7803077	111037	5.46263e+06	4.64673e+06	0	0	0	0	0	0.253249	0.257311	0	0.173063	#DIV/0!
387.094	11.52	72830	36478	50538	53282	18330.7	25953996	25301344	22573861	2.46097e+07	1.79306e+06	9630434	8849741	149351	6209842	5.26303e+06	114754	104392	2657	73934.3	61945	0.252333	0.0177692	0.00300427	0.00175637	83.9913
452.121	27.48	0	0	0	0	0	18484432	16822252	15011597	1.67728e+07	1.73695e+06	5938041	5462390	1290404	4.23028e+06	2.55709e+06	2243826	1814557	7969	1.35545e+06	1.18653e+06	0.252211	0.00343126	0.0808126	0.000450008	3.12094
469.136	18.46	0	2391	0	797	1380.44	4361245334	4114125603	3414808606	3963393181	4.90893e+08	1533717871	1405042766	46400622	995053753	8.24073e+08	29052777	24305585	50155	17802839	1.55564e+07	0.251061	0.0102317	0.00449182	0.0050845	55.893
469.136	18.48	0	2391	0	797	1380.44	4328962900	4081489607	3392396553	3934283020	4.85326e+08	1520712045	1394291323	46113494	987038954	8.17313e+08	28875182	24132942	50155	17686093	1.54561e+07	0.250882	0.0102241	0.00449538	0.00504357	55.8088
559.046	1.32	0	0	0	0	0	13793717	12431994	10354361	1.21934e+07	1.73205e+06	4543189	4576459	15951	3.0452e+06	2.62346e+06	257745	188909	32993	159882	115153	0.249743	0.0105503	0.0131122	0.00664526	19.0465
469.136	18.23	0	2391	0	797	1380.44	4584243433	4289968013	3552846678	4142352708	5.31307e+08	1588553897	1456180652	47884256	1030872935	8.53862e+08	30031294	25134562	52473	1.84061e+07	1.60822e+07	0.248862	0.00955334	0.0044434	0.00545311	56.0071
486.126	17.86	0	0	0	0	0	360334995	309315326	264547481	3.11399e+08	4.79277e+07	117499729	109850567	4432570	7.7261e+07	6.31871e+07	2053098	1728746	0	1.26061e+06	1.1037e+06	0.248109	0.00833472	0.00404823	0.00784124	61.2883
469.136	17.98	1587	2391	0	1326	1216.68	4679447026	4360603529	3609499691	4.21652e+09	5.49334e+08	1612373696	1477039756	48445338	1045952930	8.66513e+08	30418263	25449635	52473	1.86401e+07	1.6288e+07	0.248061	0.00930891	0.00442074	0.00562616	56.113
377.11	4.05	0	0	0	0	0	31375473	30080270	28248114	2.99013e+07	1.57134e+06	11020329	10811299	352210	7.39461e+06	6.0998e+06	79908	43365	2226	41833	38863.7	0.247301	0.0184326	0.00139904	0.000916015	176.765
475.183	17.37	0	0	0	0	0	15371583	14823172	12853792	1.43495e+07	1.32404e+06	5164700	4919043	538510	3540751	2.60292e+06	566140	409279	0	325140	292298	0.246751	0.00792704	0.0226586	0.00201896	10.8899
477.154	20.93	0	0	3181	1060.33	1836.55	30579885	29535017	27211405	29108769	1.72422e+06	10207934	9317808	2001609	7.17578e+06	4.50301e+06	1145649	879506	0	675052	599566	0.246516	0.00722007	0.0231907	0.000402095	10.63
423.13	18.19	0	2316	0	772	1337.14	686486719	650565266	538488900	625180295	7.71954e+07	237662752	217778734	6836505	1.54093e+08	1.27915e+08	4693328	3971377	185450	2.95005e+06	2.42127e+06	0.246477	0.00947179	0.00471872	0.00505657	52.2339
389.146	6.71	0	0	0	0	0	69416472	42908840	29997669	4.7441e+07	2.00964e+07	16820313	12475844	5766916	11687691	5.56869e+06	2831494	2128043	78163	1.67923e+06	1.43048e+06	0.246363	0.0818648	0.0353963	0.0579949	6.96014
377.183	19.57	0	0	0	0	0	13596476	13252731	11201424	1.26835e+07	1.29501e+06	4731419	4088452	542015	3.12063e+06	2.25617e+06	769115	546605	5899	440540	392507	0.246038	0.00650943	0.0347332	0.00191726	7.08365
555.004	1.29	0	0	0	0	0	6071982	5049435	4571660	5.23103e+06	766468	1911170	1935866	0	1.28235e+06	1.11061e+06	72249	58705	0	43651.3	38404.9	0.245142	0.00972834	0.0083447	0.00708622	29.377
311.091	20.35	579444	681843	588487	616591	56690.2	73921891	51251258	36978960	54050703	1.86299e+07	22815174	11663038	5211671	13229961	8.90574e+06	2329068	1505182	1178112	1.67079e+06	593080	0.244769	0.04466	0.0309115	0.0395525	7.9184
557.001	1.3	0	0	0	0	0	3826249	3421217	2887684	3.37838e+06	470746	1165985	1312656	0	826214	719270	17567	22070	0	13212.3	11661.6	0.244559	0.0100389	0.00391084	0.00643401	62.5335
410.978	20.24	4728	6637	3322	4895.67	1663.85	40787361	32444932	24753361	3.26619e+07	8.0192e+06	14813051	6445097	2667895	7.97535e+06	6.2155e+06	756240	310799	293868	453636	262200	0.244179	0.0153692	0.0138888	0.0199525	17.581
431.193	16.88	2596	0	0	865.333	1498.8	10237405	9003550	4248623	7.82986e+06	3.1622e+06	2747139	2528952	384340	1.88681e+06	1.30574e+06	81221	56783	0	46001.3	41670.1	0.240976	0.0666321	0.00587512	0.0508306	41.0164
425.102	27.5	0	0	0	0	0	48970449	43084255	36981226	4.3012e+07	5.99494e+06	14557585	13450778	2968957	1.03258e+07	6.39518e+06	5529688	4399343	0	3309677	2.92145e+06	0.240067	0.003002	0.0769478	0.00225326	3.11987
569.202	39.46	272119	281739	217538	257132	34625.1	24032644	16790881	12589981	17804502	5.78828e+06	7521103	3594666	1702068	4.27261e+06	2.96816e+06	862430	523345	438747	608174	224218	0.239974	0.0370078	0.0341584	0.035581	7.02531
415.198	21.7	0	0	0	0	0	33059609	32455234	28767692	3.14275e+07	2.32321e+06	10463968	10099325	2007732	7523675	4.78042e+06	322599	231998	13609	189402	158838	0.239398	0.00499246	0.00602663	0.00176307	39.7233
189.076	20.37	1564455	1587970	1529506	1.56064e+06	29417.8	116268498	76515517	51160177	8.13147e+07	3.28184e+07	32273354	16975730	8645158	1.92981e+07	1.19841e+07	5030206	3405249	2853768	3.76307e+06	1.13148e+06	0.237326	0.0681222	0.0462779	0.0546706	5.12828
435.13	27.51	0	3008	0	1002.67	1736.67	213465329	197981674	158902521	190116508	2.81189e+07	63733034	59029145	12131803	4.49647e+07	2.85312e+07	26252011	20875548	10749	1.57128e+07	1.38615e+07	0.236511	0.00329279	0.0826481	0.00266008	2.86166
967.266	39.6	0	0	0	0	0	16387942	14994940	13256972	1.488e+07	1.56865e+06	4688683	4516909	1338059	3.51455e+06	1.88685e+06	26129	0	0	8709.67	15085.6	0.236194	0.00150197	0.000585329	0.00368572	403.523
477.118	18.38	0	0	0	0	0	77995818	71906269	59688998	69863695	9.32277e+06	25374269	23340868	395913	16370350	1.38716e+07	112276	83329	0	65201.7	58291.7	0.234318	0.0075971	0.00093327	0.00589264	251.073
427.098	27.49	0	0	0	0	0	14570776	12955206	10975332	1.28338e+07	1.8008e+06	4322219	3868351	819397	3.00332e+06	1.9049e+06	1599026	1307010	3804	969947	849348	0.234017	0.00292933	0.0755777	0.00242439	3.09638
741.276	41.59	75421	44476	39139	53012	19589.4	9622613	7800755	4948339	7.45724e+06	2.356e+06	3029328	1471807	731901	1.74435e+06	1.17271e+06	397882	190750	196936	261856	117843	0.233913	0.0341807	0.0351144	0.0336489	6.66147
504.173	20.94	0	0	0	0	0	12731646	12610935	11973906	12438829	407134	4087611	3941708	643827	2.89105e+06	1.94752e+06	376221	258239	0	211487	192419	0.232421	0.0109796	0.0170021	3.28895e-05	13.6701
487.183	20.95	0	0	0	0	0	145999403	144835448	123625051	1.38153e+08	1.25953e+07	47450305	43441952	5156362	3.20162e+07	2.33475e+07	4162213	3038032	0	2.40008e+06	2.15319e+06	0.231744	0.0056965	0.0173726	0.00226195	13.3396
477.105	18.97	0	0	0	0	0	37731277	32638692	24577722	3.16492e+07	6.63237e+06	10730433	10369183	862467	7.32069e+06	5.5959e+06	11691	8355	5579	8541.67	3060.27	0.231307	0.00890862	0.000269885	0.014332	857.057
469.091	25.39	0	0	0	0	0	56626789	25485031	7013563	29708461	2.50748e+07	10655680	9459723	105917	6740440	5.7767e+06	4014	0	0	1338	2317.48	0.226886	0.250434	4.50377e-05	0.176604	5037.7
499.042	1.31	0	0	0	0	0	5919226	5212782	4540238	5224082	689563	1857626	1694721	0	1.18412e+06	1.0287e+06	39101	71208	8605	39638	31305	0.226665	0.00717708	0.00758755	0.00576518	29.8732
489.199	21.52	0	0	0	0	0	73784793	70948628	60961637	6.8565e+07	6.73569e+06	22830274	21099359	2022673	1.53174e+07	1.15461e+07	1974128	1386407	0	1.12018e+06	1.01363e+06	0.2234	0.0049473	0.0163375	0.00277683	13.6741
471.088	25.3	0	0	0	0	0	16917555	7699883	2107577	8.90834e+06	7.47858e+06	3158954	2751173	17162	1975763	1.70841e+06	8043	0	0	2681	4643.63	0.221788	0.246415	0.000300954	0.175249	736.95
497.046	1.31	0	0	0	0	0	19923442	17598138	14673800	17398460	2.63051e+06	6003888	5532111	29377	3.85513e+06	3.32158e+06	363175	348595	46205	252658	178942	0.221579	0.0060387	0.0145219	0.00753804	15.2583
655.239	40.78	174998	126114	145176	148763	24638.6	15718868	11691577	8437633	1.19494e+07	3.64746e+06	4734943	2152972	1024926	2.63761e+06	1.9019e+06	558022	380351	323008	420460	122534	0.220733	0.0292837	0.0351869	0.0316593	6.27316
557.167	18.48	0	0	0	0	0	18692653	16958672	13030477	1.62273e+07	2.90108e+06	5292036	5010611	225872	3.50951e+06	2.84719e+06	62961	49180	0	37380.3	33097.5	0.216272	0.00562591	0.00230355	0.0105267	93.8864
563.134	35.55	0	0	0	0	0	107514274	110727462	79212262	9.91513e+07	1.73423e+07	30446371	28512092	5294618	2.14177e+07	1.39964e+07	14036001	11231451	0	8422484	7.42765e+06	0.21601	0.00435198	0.0849457	0.00525123	2.54292
377.182	21.75	3376	0	0	1125.33	1949.13	33262880	35803116	32024541	3.36968e+07	1.92631e+06	10811569	9793973	1126471	7.244e+06	5.32231e+06	1426547	1172995	0	866514	761057	0.214976	0.00729322	0.025715	0.000275946	8.35994
454.145	24.88	0	0	0	0	0	42275302	25026883	19994619	2.90989e+07	1.16852e+07	9100502	8101606	1460612	6.22091e+06	4.15268e+06	570607	426614	0	332407	296739	0.213785	0.0637014	0.0114233	0.0507584	18.7147
367.081	4.06	0	0	0	0	0	12763817	11454076	10744204	1.1654e+07	1.02455e+06	3787063	3586675	90701	2.48815e+06	2.07866e+06	11179	6300	0	5826.33	5604.53	0.213501	0.00695723	0.000499941	0.00256827	427.052
357.12	11.29	0	0	0	0	0	11662278	11811654	10405009	1.1293e+07	772624	3557925	3439848	219617	2.4058e+06	1.89421e+06	112321	104924	7966	75070.3	58231.6	0.213035	0.00739488	0.00664752	0.00149652	32.0472
337.07	3.01	0	0	0	0	0	11518352	10357599	10719858	1.08653e+07	593882	3356558	3162077	208726	2.24245e+06	1.76394e+06	17821	15075	4478	12458	7045.95	0.206387	0.00814618	0.00114659	0.000995222	180.001
563.134	35.43	0	0	0	0	0	133523620	125884783	89785163	1.16398e+08	2.33616e+07	34348880	31879776	5785231	24004629	1.58267e+07	15508657	12541460	0	9350039	8.23216e+06	0.206229	0.00697086	0.0803283	0.00911746	2.56733
431.156	14.37	0	0	0	0	0	22587646	13581966	8921615	15030409	6.9472e+06	4203234	3463651	1601858	3089581	1.34042e+06	490282	354570	0	281617	253151	0.205555	0.0917494	0.0187365	0.0664613	10.9708
467.118	1.35	0	0	0	0	0	7105979	6932534	5215279	6.41793e+06	1.04513e+06	2170584	1768280	8401	1315755	1.14993e+06	140694	108993	36620	95435.7	53345.1	0.205012	0.00485102	0.0148702	0.00885004	13.7868
590.152	35.51	0	0	0	0	0	72468074	70862309	52550474	65293619	1.10651e+07	19084176	17676476	3272638	13344430	8.75078e+06	9004470	7104046	0	5.36951e+06	4.74622e+06	0.204376	0.00369023	0.0822363	0.00478481	2.48523
487.146	18.45	0	0	0	0	0	190674951	175858860	142173955	1.69569e+08	2.48547e+07	53592384	49077583	1246077	3.46387e+07	2.90068e+07	694105	541400	0	411835	364741	0.204275	0.00389764	0.00242871	0.00710994	84.1082
377.182	21.37	3376	0	0	1125.33	1949.13	35614102	27762825	24720751	2.93659e+07	5.62082e+06	8917494	8107278	923673	5982815	4.40003e+06	1189574	1012481	0	734018	641816	0.203733	0.00562822	0.0249956	0.0117862	8.15077
565.13	35.5	2375	0	0	791.667	1371.21	40004230	37609107	26881996	3.48318e+07	6.98809e+06	10166393	9359315	1547687	7024465	4.76016e+06	4464256	3466749	0	2.64367e+06	2.34318e+06	0.201668	0.00681162	0.0758982	0.00941462	2.65709
701.193	1.32	0	0	0	0	0	15726843	14198202	11044960	1.36567e+07	2.38746e+06	4219053	4000628	13844	2.74451e+06	2.36735e+06	70825	47349	13808	43994	28656.2	0.200965	0.00492447	0.00322143	0.0100901	62.3837
493.004	1.28	0	0	0	0	0	5238312	4413630	3485480	4.37914e+06	876925	1273565	1321327	0	864964	749461	28031	17738	85518	43762.3	36525.9	0.197519	0.00661011	0.00999336	0.013248	19.765
435.045	1.29	0	0	0	0	0	22748028	20011294	16737691	1.98323e+07	3.00916e+06	5757243	5729663	72981	3.8533e+06	3.27388e+06	312756	223957	22732	186482	148599	0.194294	0.00347337	0.00940291	0.00761494	20.6631
763.193	1.33	0	0	0	0	0	6342927	5868718	4132024	5.44789e+06	1.16398e+06	1764103	1388888	0	1050997	929324	38434	10817	0	16417	19819.5	0.192918	0.0078613	0.00301346	0.0149446	64.0188
331.068	2.44	0	0	0	0	0	8652494	8482722	7831975	8322397	433118	2390102	2268791	145337	1601410	1.26245e+06	51582	30933	3452	28655.7	24145.7	0.192422	0.00652295	0.0034432	0.000878978	55.8846
495.001	1.29	0	0	0	0	0	4838725	4114559	3367074	4106786	735856	1165086	1170043	0	778376	674098	0	10954	5423	5459	5477.09	0.189534	0.00456467	0.00132926	0.0105575	142.586
381.177	6.92	0	0	0	0	0	14868563	7158249	5232490	9086434	5.09921e+06	2623168	2046859	482342	1.71746e+06	1.10777e+06	287443	215457	0	167633	149570	0.189013	0.123499	0.0184487	0.0937436	10.2453
596.221	39.45	95468	82542	60224	79411.3	17829.3	16129093	11427610	9401337	1.23193e+07	3.45139e+06	4150944	1941488	794877	2.29577e+06	1.70585e+06	392199	211820	219965	274661	101872	0.186355	0.0215475	0.0222951	0.0262086	8.35855
479.17	21.51	0	0	0	0	0	13490528	12786903	10938801	1.24054e+07	1.31795e+06	3359232	3205053	261520	2.27527e+06	1.74566e+06	171238	107366	0	92868	86534.7	0.183409	0.00176692	0.00748609	0.00367614	24.5
439.087	1.33	0	0	0	0	0	130370599	117781313	92782872	113644928	1.91322e+07	32967467	28992804	569065	20843112	1.767e+07	1810691	1500766	607279	1.30625e+06	624843	0.183406	0.00357294	0.0114941	0.00947218	15.9565
437.042	1.29	0	0	0	0	0	14475117	12311648	10438737	1.24085e+07	2.01993e+06	3513193	3309167	0	2274120	1.97209e+06	111264	151486	11549	91433	72045.4	0.183271	0.00341174	0.00736858	0.00878003	24.872
613.179	21.81	0	0	0	0	0	12126778	12036670	10621844	1.15951e+07	844065	3244593	3070365	0	2104986	1.82505e+06	0	0	0	0	0	0.181541	0.00480459	0	0.00176171	#DIV/0!
561.163	35.15	87429	72421	67837	75895.7	10247.8	13944077	12538059	10688306	1.23901e+07	1.63292e+06	3750797	2190769	792198	2244588	1.48003e+06	344311	180180	95959	206817	126300	0.181159	0.0013952	0.016692	0.00570334	10.853
423.131	26.85	2844	0	0	948	1641.98	30392877	26357877	22371250	2.6374e+07	4.01084e+06	6641580	6522389	990602	4.71819e+06	3.22874e+06	69794	67838	2690	46774	38190.4	0.178896	0.00223821	0.00177349	0.00764348	100.872
299.187	39.38	17506	2113	13571	11063.3	7997.02	9297584	8738706	12237488	1.00913e+07	1.87958e+06	1829990	1752696	1789450	1790712	38662.5	1974788	1731007	2390620	2.03214e+06	333525	0.177452	0.0166328	0.201376	0.0153568	0.881196
649.179	32.07	0	0	0	0	0	95202930	71928505	31487458	6.62063e+07	3.22409e+07	15581955	14287893	5116415	1.16621e+07	5.70553e+06	2317437	2057890	56175	1.47717e+06	1.23744e+06	0.176148	0.0951452	0.0223116	0.0734627	7.8949
635.188	20.17	0	2652	3078	1910	1667.77	44997462	29971043	19008751	31325752	1.30472e+07	11409413	3861571	984495	5418493	5.38403e+06	256040	35612	2677	98109.7	137759	0.172972	0.0590511	0.00313192	0.0535417	55.2289
301.093	7.87	0	0	0	0	0	27092618	25915047	24206633	2.57381e+07	1.45111e+06	6556665	5857426	625878	4.34666e+06	3.2412e+06	603087	509780	67586	393484	286066	0.16888	0.00263984	0.015288	0.000743587	11.0466
377.086	1.31	18449	12856	20878	17394.3	4113.68	506009557	454783795	373408216	444733856	6.68695e+07	110750665	107428017	3115127	73764603	6.12068e+07	7898964	7343331	3320535	6187610	2.49845e+06	0.165862	0.00215379	0.0139131	0.00759547	11.9213
379.083	1.31	2177	2674	0	1617	1422.24	157214541	140137542	114185441	1.37179e+08	2.16666e+07	34046275	32819934	865027	2.25771e+07	1.88132e+07	2205513	2196500	889409	1.76381e+06	757265	0.164581	0.00246135	0.0128577	0.00836443	12.8002
469.136	38.34	0	0	0	0	0	20699697	19743680	18171962	1.95384e+07	1.2763e+06	4514920	4696064	414158	3.20838e+06	2.42156e+06	0	9001	0	3000.33	5196.73	0.164209	0.00184722	0.00015356	0.00141954	1069.34
573.162	35.53	0	0	0	0	0	585027140	543526051	352645721	4.93733e+08	1.23935e+08	119087655	106207841	14399218	79898238	5.70882e+07	43411660	34607244	16902	2.60119e+07	2.29387e+07	0.161825	0.0157732	0.0526842	0.0197544	3.0716
573.162	35.52	0	0	0	0	0	589825526	546722027	355209502	4.97252e+08	1.24886e+08	119851088	106976008	14471420	8.04328e+07	5.74859e+07	43690959	34833470	16902	2.61804e+07	2.30871e+07	0.161755	0.0158016	0.0526502	0.0197814	3.07225
682.258	40.75	30965	36065	46050	37693.3	7673.19	10085231	7229830	4909143	7408068	2.59264e+06	2197725	936737	445990	1193484	903650	188894	84589	54310	109264	70603.6	0.161106	0.0414051	0.0147494	0.0394899	10.9229
569.188	24.69	0	0	0	0	0	27376459	16679145	10529712	1.81951e+07	8.52507e+06	4554326	3329007	905173	2929502	1.85709e+06	304351	156018	0	153456	152192	0.161005	0.0839333	0.00843393	0.0669838	19.0901
475.183	6.73	0	0	0	0	0	67027109	43848112	26862366	45912529	2.01618e+07	13510112	6438702	2018220	7.32234e+06	5.79668e+06	692533	452369	0	381634	351643	0.159485	0.0704103	0.0083122	0.0595383	19.1868
479.157	9.57	0	0	0	0	0	14413947	8785085	4372633	9190555	5.03292e+06	2472463	1072324	431588	1.32546e+06	1.04372e+06	262472	214606	55079	177386	108591	0.14422	0.108105	0.0193009	0.0900396	7.47218
337.07	7.87	0	0	0	0	0	9050456	8390258	8242969	8.56123e+06	430037	1929143	1565866	142869	1212626	944075	129123	84373	1618	71704.7	64689.6	0.141642	0.00162878	0.00837551	0.000674713	16.9114
415.125	24.1	0	0	0	0	0	18738587	17312261	11736334	1.59291e+07	3.70038e+06	3365069	3044958	350067	2.25336e+06	1.65606e+06	416324	338764	0	251696	221398	0.141462	0.012424	0.0158011	0.0177807	8.95272
391.286	42.28	9827	0	16912	8913	8492.97	23394192	21643535	17193419	2.07437e+07	3.19682e+06	2780936	3698934	2230082	2.90332e+06	742034	2642519	1231447	3824646	2566204	1.29828e+06	0.139961	0.00790786	0.12371	0.00453899	1.13137
341.125	18.94	0	0	2539	846.333	1465.89	49434479	49154523	56183955	5.1591e+07	3.98009e+06	10653842	9137082	1780513	7190479	4.74615e+06	1630890	1261982	116738	1.0032e+06	789550	0.139375	0.000287603	0.0194453	0.00146644	7.16752
663.2	1.37	0	0	0	0	0	6855751	6062899	4801286	5.90665e+06	1.03611e+06	1272854	1192521	0	821792	712825	8260	14314	0	7524.67	7185.28	0.13913	0.00338583	0.00127393	0.0101242	109.213
387.115	1.36	265176	282598	296200	281325	15551.1	70313097	66017286	52876645	6.3069e+07	9.08442e+06	13765061	12259834	221602	8.74883e+06	7.42305e+06	697318	465639	204305	455754	246655	0.138718	0.00154246	0.00722627	0.00691136	19.1964
469.136	27.28	218943	199507	223971	214140	12919.8	33945911	33899454	29600407	32481924	2.49558e+06	6618651	6272914	410917	4.43416e+06	3.48852e+06	322018	363279	440433	375243	60107.3	0.136512	0.000587628	0.0115524	0.00199755	11.8168
417.214	23.29	0	0	0	0	0	14496379	13275100	11566155	1.31125e+07	1.47186e+06	2722284	2328839	176620	1742581	1.37036e+06	11061	6294	8565	8640	2384.38	0.132894	0.000624902	0.000658911	0.004179	201.688
517.193	10.49	0	0	0	0	0	12811393	8318007	5302542	8.81065e+06	3.77859e+06	2205982	925174	287882	1.13968e+06	976876	173465	126914	0	100126	89781.5	0.129353	0.0641002	0.0113642	0.0573034	11.3824
532.135	1.36	0	0	0	0	0	8526462	8536047	6439032	7833847	1.20795e+06	1601867	1294896	0	965588	850193	0	18486	0	6162	10672.9	0.123258	0.0020109	0.000786587	0.00784101	156.7
347.091	11.28	0	0	0	0	0	8602445	8798325	7939397	8.44672e+06	450141	1655956	1370093	96851	1.04097e+06	830027	0	0	0	0	0	0.123239	0.000749192	0	0.000945328	#DIV/0!
583.052	35.13	31884	51777	42265	41975.3	9949.66	12192959	10614748	8758923	10522210	1.71889e+06	2112144	1250408	433892	1.26548e+06	839228	210365	88463	85190	128006	71343.8	0.120268	0.00402908	0.0121653	0.00890281	9.88611
607.168	27.6	0	0	0	0	0	51876149	46111268	25823316	4.12702e+07	1.36844e+07	7401230	6751555	436753	4.86318e+06	3.84714e+06	91234	76198	112125	93185.7	18042.8	0.117837	0.0359193	0.00225794	0.0348988	52.1881
315.109	5.98	0	0	2229	743	1286.91	8773876	8295987	7497920	8189261	644638	1386283	1391392	72500	950058	759992	30414	23371	13940	22575	8265.8	0.116013	0.000267726	0.00275666	0.00206749	42.0845
329.125	14.65	0	0	0	0	0	13812171	14512602	15834045	14719606	1.02671e+06	2717358	2165008	200116	1.69416e+06	1.32303e+06	222464	165370	23419	137084	102493	0.115096	0.000251978	0.00931304	0.00150435	12.3585
517.193	14.38	0	0	0	0	0	34914410	21498145	13240959	23217838	1.09386e+07	4862812	2477789	670858	2.67049e+06	2.10261e+06	147209	60072	0	69093.7	74018	0.115019	0.0779616	0.00297589	0.0670259	38.6502
551.236	20.18	0	0	2660	886.667	1535.75	80955575	49266380	29072686	5.30982e+07	2.61528e+07	13621676	3616610	829547	6022611	6.72691e+06	110784	9504	7081	42456.3	59185.9	0.113424	0.0810924	0.000799581	0.0723169	141.854
373.151	15.13	0	0	0	0	0	18995950	17556424	14133470	1.68953e+07	2.49775e+06	2978904	2672049	90116	1.91369e+06	1.5867e+06	5694	2913	0	2869	2847.25	0.113268	0.00191606	0.000169811	0.00720898	667.023
331.096	18.92	0	0	0	0	0	16194405	16192884	18729754	1.7039e+07	1.46422e+06	2918881	2440515	386006	1915134	1.34569e+06	281689	188281	0	156657	143483	0.112397	0.000200247	0.009194	0.00230569	12.225
601.14	1.33	0	0	0	0	0	16387437	14293997	9379881	1.33538e+07	3.59715e+06	2384527	1900596	89215	1.45811e+06	1.20994e+06	292416	271465	34508	199463	143239	0.109191	0.0203744	0.0149368	0.0238812	7.31019
439.125	20.13	0	0	3234	1078	1867.15	36428025	35479082	27848053	33251720	4.7037e+06	5691589	4973230	32104	3565641	3.08114e+06	4492	1939	0	2143.67	2252.98	0.107232	0.00154627	6.44678e-05	0.0066049	1663.34
883.245	27.27	0	0	0	0	0	9973224	9632261	8630488	9411991	697943	1591139	1421726	0	1.00429e+06	873854	0	0	0	0	0	0.106703	0.000266365	0	0.00182795	#DIV/0!
495.103	1.33	0	0	0	0	0	4679714	4389970	3979288	4.34966e+06	351949	792855	585858	0	459571	411237	15382	0	0	5127.33	8880.8	0.105657	0.000274592	0.00117879	0.00216839	89.6316
539.139	1.32	0	0	0	0	0	39451358	34714072	22894917	32353449	8.52692e+06	5375976	4565525	312788	3.4181e+06	2.71963e+06	666935	736397	269534	557622	251897	0.105649	0.0198334	0.0172353	0.0230628	6.12977
527.178	18.46	0	0	0	0	0	54999634	32665219	19327774	35664209	1.8024e+07	6677161	4565531	5500	3.7494e+06	3.40989e+06	0	0	0	0	0	0.105131	0.0870815	0	0.0756078	#DIV/0!
447.152	12.42	0	0	0	0	0	59864592	53142004	37143775	5.00501e+07	1.16717e+07	7982512	7032571	49706	5.0216e+06	4.3319e+06	28197	21866	0	16687.7	14794.6	0.100331	0.0131946	0.000333419	0.0176603	300.917
541.136	1.32	0	0	0	0	0	12215593	10537146	7175738	9976159	2.56633e+06	1565143	1378294	27607	990348	838976	160870	138215	6366	101817	83435.5	0.0992715	0.0181883	0.010206	0.0216877	9.72675
557.168	19.81	0	0	0	0	0	14882402	13555586	9713204	12717064	2.68468e+06	1898538	1858289	29149	1261992	1.06786e+06	6416	7632	0	4682.67	4100.63	0.0992361	0.00966063	0.000368219	0.0145428	269.503
472.34	42.51	36721	27593	45351	36555	8880.16	7773054	6269477	2517126	5.51989e+06	2.70696e+06	932968	400584	257481	530344	355948	163418	134227	107491	135045	27972.5	0.0960789	0.0832551	0.0244652	0.0748796	3.92716
417.141	11.38	0	0	0	0	0	78638201	79280115	63605507	7.38413e+07	8.87024e+06	11141514	9690525	15638	6.94923e+06	6.04833e+06	2892	2964	0	1952	1690.86	0.0941103	0.000793253	2.64351e-05	0.00477589	3560.05
407.112	11.38	0	0	0	0	0	21069819	20433974	16807040	1.94369e+07	2.29965e+06	3057873	2378197	0	1.81202e+06	1.60563e+06	0	0	0	0	0	0.0932257	0.000721829	0	0.0046336	#DIV/0!
391.286	43.51	70602	76025	67619	71415.3	4261.61	29221850	30064126	22583595	27289857	4.09744e+06	1811538	3111555	2566140	2496411	652808	2268051	522289	5389455	2.7266e+06	2.46577e+06	0.0914776	0.00776116	0.0999125	0.00208999	0.915577
549.168	1.36	0	0	0	0	0	8888511	7831875	5230821	7317069	1.8824e+06	1075724	862827	17666	652072	559629	67664	66445	7025	47044.7	34663.4	0.0891166	0.0187651	0.00642944	0.0215949	13.8607
397.214	39.32	0	0	0	0	0	20599581	20286073	20935116	2.06069e+07	324584	1041353	1064722	2537839	1.54797e+06	857330	684646	686988	7280397	2.88401e+06	3.80738e+06	0.075119	0.000155387	0.139953	0.0145192	0.536743
691.528	46.29	103737	102566	116535	107613	7749.12	12661444	1490230	650500	4934058	6.70527e+06	479554	359373	264528	367818	107761	235221	204035	186385	208547	24728.7	0.0745468	0.35949	0.0422668	0.346598	1.76372
437.123	12.42	0	0	0	0	0	24732522	20118895	13875855	1.95758e+07	5.44867e+06	2319373	2016318	3119	1446270	1.25896e+06	0	0	0	0	0	0.0738807	0.0240032	0	0.0248649	#DIV/0!
655.226	24.69	0	0	0	0	0	26244459	14906712	8464545	16538572	9.00159e+06	2587489	988681	85110	1.22043e+06	1.26718e+06	22846	8243	0	10363	11569.6	0.0737927	0.0956307	0.000626596	0.0862681	117.768
591.464	50.37	198383	218883	208253	208506	10252.3	17774724	1705499	844267	6774830	9.53592e+06	640535	453301	390434	494757	130102	355065	296996	317414	323158	29457.6	0.0730286	0.372185	0.0476998	0.36196	1.531
200.971	1.96	20585	28771	16564	21973.3	6220.8	13375392	6865474	7489575	9.24348e+06	3.59192e+06	764801	680567	569460	671609	97978.1	5760467	6831718	8369028	6987071	1.3112e+06	0.0726576	0.0537467	0.755892	0.394552	0.0961217
464.142	12.42	0	0	0	0	0	11279222	9018485	6257434	8.85171e+06	2.51504e+06	1018658	845429	0	621362	545042	0	0	0	0	0	0.0701968	0.0253697	0	0.0258704	#DIV/0!
449.146	32.2	0	0	0	0	0	16678507	15775672	11710451	1.47215e+07	2.64647e+06	1434035	1343968	14073	930692	795092	0	0	6329	2109.67	3654.05	0.0632197	0.00774263	0.000143305	0.0106041	441.156
883.245	35.16	3748	6750	0	3499.33	3381.86	29096701	26363919	23774676	2.64118e+07	2.66134e+06	2384601	2464997	91153	1646917	1.34793e+06	20216	17669	0	12628.3	11010.4	0.0623554	0.000778932	0.000478133	0.00337008	130.414
117.018	1.97	20616	12728	24100	19148	5826.39	35763774	14424761	17282110	22490215	1.15837e+07	1382456	1417352	1326092	1375300	46048.9	12577055	14729126	25636902	1.76477e+07	7.00203e+06	0.061151	0.0873711	0.784683	0.575775	0.0779309	succinic acid
469.092	18.82	0	0	0	0	0	27228702	23960226	18440147	2.32097e+07	4.44209e+06	2322599	1869777	0	1.39746e+06	1.23123e+06	0	0	0	0	0	0.0602101	0.00941015	0	0.0119908	#DIV/0!
613.215	18.46	0	0	0	0	0	62334424	36121301	19353564	39269763	2.16627e+07	4931135	1977973	0	2303036	2.48159e+06	0	0	0	0	0	0.0586465	0.0960665	0	0.0882188	#DIV/0!
469.136	35.15	0	0	0	0	0	149963870	136512084	116756164	134410706	1.67033e+07	11780481	11178062	343671	7.7674e+06	6.43619e+06	9171	29297	3683	14050.3	13486.1	0.0577886	0.00234378	0.000104533	0.00510935	552.827
469.136	35.18	0	0	0	0	0	150055012	136683130	116891951	1.34543e+08	1.66848e+07	11780481	11178062	343671	7.7674e+06	6.43619e+06	9171	29297	3683	14050.3	13486.1	0.0577316	0.00232688	0.00010443	0.00508813	552.827
433.115	18.83	0	0	0	0	0	567638695	489942642	370012283	475864540	9.95625e+07	45295921	36137285	219588	27217598	2.38252e+07	48117	40565	67532	52071.3	13911.6	0.0571961	0.0123802	0.000109425	0.0142829	522.698
334.079	7.53	0	0	0	0	0	24795518	22714169	20478646	2.26628e+07	2.15889e+06	1682958	1486201	634830	1.268e+06	557093	376334	325803	0	234046	204258	0.0559506	0.00205076	0.0103273	0.00286339	5.41773
885.244	35.13	0	0	0	0	0	11668383	10873672	9473866	1.0672e+07	1.11108e+06	885025	848649	4280	579318	498330	3654	4048	0	2567.33	2232.09	0.0542841	0.00109937	0.000240568	0.00359521	225.65
127.039	2.22	11740	8577	10974	10430.3	1650.1	36693539	34221940	37870433	3.6262e+07	1.86214e+06	2176560	2162778	1429040	1.92279e+06	427658	782301	778266	861416	807328	46885.3	0.053025	0.000577237	0.0222638	0.000912226	2.38168
124.99	1.52	31665	31641	36777	33361	2958.37	14718474	2575026	5603659	7.63239e+06	6.32081e+06	345898	340925	453790	380204	63775.5	379313	382263	515285	425620	77665.9	0.0498146	0.185235	0.055765	0.186955	0.893295
496.111	18.82	0	0	0	0	0	63680808	57019187	43489274	5.47298e+07	1.02886e+07	4572670	3495155	0	2689275	2.39048e+06	0	0	0	0	0	0.0491373	0.00978322	0	0.0115759	#DIV/0!
271.083	7.52	0	2102	0	700.667	1213.59	184757572	171621194	135237907	1.63872e+08	2.56532e+07	10361054	9546696	3962701	7956817	3.48289e+06	2873891	2660087	778401	2.10413e+06	1.15308e+06	0.048555	0.00800071	0.01284	0.00817869	3.78153
191.019	1.68	14015	1273	3140	6142.67	6881.25	142016134	122021279	65919656	1.09986e+08	3.94501e+07	5777281	5102335	3561009	4.81354e+06	1.13601e+06	8441938	8262463	7351027	8018476	584952	0.0437652	0.0437354	0.0729047	0.0464179	0.600306
395.198	38.44	0	0	2323	774.333	1341.18	24995474	22115853	19674958	22262095	2.66327e+06	620431	717353	1561986	966590	517900	636816	634177	7843085	3038026	4.1613e+06	0.0434186	0.00400293	0.136466	0.00442657	0.318164
459.107	35.16	0	0	0	0	0	15162695	14351728	12812803	1.41091e+07	1.19359e+06	919534	855547	4319	593133	510931	0	0	0	0	0	0.0420391	0.000669854	0	0.00237707	#DIV/0!
465.105	9.94	0	0	0	0	0	8667364	7898143	4897907	7.15447e+06	1.99173e+06	472788	396270	19378	296145	242722	18566	23828	0	14131.3	12517.7	0.041393	0.0255415	0.00197518	0.0249648	20.9566
307.06	7.53	0	0	0	0	0	68651888	62012209	50062167	60242088	9.42043e+06	3319411	2906549	1242534	2489498	1.09946e+06	767059	646558	0	471206	412500	0.0413249	0.00808216	0.00782187	0.0080847	5.28325
254.983	2.21	0	0	0	0	0	21280584	22425297	23492560	2.23995e+07	1.10621e+06	1102046	1074396	439529	871990	374778	62508	57129	18465	46034	24026.5	0.038929	0.000282532	0.00205514	0.000811264	18.9423
309.057	7.53	0	0	0	0	0	21561090	19812905	15778843	19050946	2.96547e+06	1011837	859748	330589	734058	357594	162911	162310	0	108407	93883.7	0.0385313	0.00791775	0.00569037	0.00802175	6.77132
461.168	16.07	0	0	0	0	0	20482866	19369785	7142293	1.5665e+07	7.40182e+06	989168	727481	13571	576740	504965	3610	2539	2566	2905	610.697	0.0368172	0.0710366	0.000185445	0.0670478	198.534
171.029	2.21	0	0	0	0	0	42931168	39913065	43489355	42111196	1.92399e+06	1728927	1749883	926604	1.46847e+06	469388	343641	361957	456042	387213	60306.8	0.0348713	0.000398995	0.00919502	0.000700491	3.79241
321.175	44.55	153873	175338	174141	167784	12062.1	629120	3836892	8047549	4171187	3.7205e+06	144303	129824	161262	145130	15735.3	143217	152603	157042	150954	7058.47	0.0347934	0.201736	0.0361897	0.202157	0.961417
461.168	15.77	0	0	0	0	0	23136502	18638970	8897261	16890911	7.27879e+06	1000836	756113	2607	586519	520276	0	0	0	0	0	0.0347239	0.0597707	0	0.0566878	#DIV/0!
496.111	17.86	0	0	0	0	0	16273945	14883597	11549357	14235633	2.42803e+06	674490	555492	3820	411267	357841	0	0	0	0	0	0.02889	0.00897949	0	0.0095581	#DIV/0!
433.115	17.88	0	0	0	0	0	322344899	288520683	202883311	271249631	6.1575e+07	11727829	9444122	943086	7371679	5.68322e+06	1018675	989205	833707	947196	99382.5	0.0271767	0.0170041	0.00349197	0.0168612	7.78264
486.126	35.16	0	0	0	0	0	12493736	11884576	10817585	1.1732e+07	848433	403309	409295	0	270868	234598	0	3900	0	1300	2251.67	0.023088	0.000939533	0.000110808	0.00173903	208.36
468.116	22.31	0	0	0	0	0	56645386	54467131	44073743	5.17288e+07	6.7183e+06	1860064	1586430	99403	1.18197e+06	947457	19889	0	0	6629.67	11482.9	0.0228493	0.0051169	0.000128162	0.00557688	178.284
441.097	22.31	0	0	0	0	0	126214772	117366151	91685843	1.11756e+08	1.79352e+07	3954788	3147609	237630	2.44668e+06	1.9552e+06	58197	70802	0	42999.7	37768.4	0.0218931	0.00826147	0.000384765	0.00848244	56.8999
443.093	22.32	0	0	0	0	0	37492475	35166379	27272145	33310333	5.357e+06	990714	875951	32357	633007	523334	4681	3450	0	2710.33	2426.58	0.0190033	0.00835983	8.13661e-05	0.00851258	233.553
451.125	22.31	0	0	0	0	0	510308272	478419665	334405998	441044645	9.3718e+07	11857969	10142063	1137436	7.71249e+06	5.75844e+06	489998	335682	0	275227	250531	0.0174869	0.0149614	0.000624034	0.0147368	28.0223
449.11	18.6	0	0	0	0	0	26157785	22052096	9765659	19325180	8.52951e+06	472771	474811	19817	322466	262104	18825	17534	2207	12855.3	9244.29	0.0166863	0.0609392	0.000665212	0.0592969	25.0842
474.171	19.62	0	0	0	0	0	12402686	11126533	2590331	8.70652e+06	5.33507e+06	210387	169690	0	126692	111590	0	2507	0	835.667	1447.42	0.0145514	0.108275	9.59817e-05	0.105705	151.606
609.33	39.76	0	0	0	0	0	8342983	7254154	10564360	8720499	1.68708e+06	0	0	253277	84425.7	146230	0	0	14068	4689.33	8122.16	0.00968129	0.0120063	0.000537737	0.0122586	18.0038
463.147	7.79	0	0	0	0	0	7845785	7626453	7617714	7.69665e+06	129228	97035	108911	8484	71476.7	54875.5	17477	21797	0	13091.3	11541.4	0.00928672	7.99897e-06	0.00170091	8.37181e-05	5.45985
421.115	23.55	0	0	0	0	0	41858462	36841528	22108292	3.36028e+07	1.02657e+07	404789	318227	120136	281051	145923	51985	83018	101560	78854.3	25048.4	0.00836392	0.0301895	0.00234666	0.0298632	3.56418
447.094	20.64	66313	7510	5047	26290	34682.8	14845047	8379265	1397687	8207333	6.72533e+06	82782	112284	0	65022	58210.7	0	0	0	0	0	0.00792243	0.170913	0	0.168869	#DIV/0!
461.168	14.7	0	0	0	0	0	35522790	35030887	28449043	3.30009e+07	3.94969e+06	303156	300605	172262	258674	74846.1	152475	151159	30475	111370	70059.9	0.0078384	0.00480329	0.00337475	0.00476214	2.32266
133.013	1.42	0	2085	0	695	1203.78	131185185	113127527	64734999	1.03016e+08	3.43597e+07	590916	498256	1172964	754045	365740	1444715	1426570	638343	1169876	460410	0.0073197	0.0356192	0.0113563	0.0358876	0.644552
607.315	39.38	0	0	0	0	0	22527748	18816013	22302434	2.12154e+07	2.08098e+06	7927	0	446758	151562	255678	0	6020	62035	22685	34210.8	0.00714395	0.00287774	0.00106927	0.00319174	6.68114
521.204	25.03	0	0	0	0	0	18600676	16743125	9658246	1.50007e+07	4.71899e+06	133580	113864	0	82481.3	72108	0	0	0	0	0	0.00549851	0.0317471	0	0.0314404	#DIV/0!
447.152	11.39	0	0	0	0	0	18938863	18495730	15961868	1.77988e+07	1.6062e+06	59234	99335	19309	59292.7	40013	27725	23282	0	17002.3	14891.1	0.00333127	0.00270774	0.000955251	0.00270678	3.48733
857.253	17.87	3686	3237	2256	3059.67	731.307	13337587	11786116	6921731	1.06818e+07	3.34745e+06	48899	52869	0	33922.7	29444.9	0	0	0	0	0	0.00317574	0.0313924	0	0.0312109	#DIV/0!
469.082	29.34	0	0	0	0	0	21690639	18736032	9866109	16764260	6.15392e+06	53264	19411	9657	27444	22886.4	9394	7425	14074	10297.7	3415.37	0.00163705	0.0422289	0.000614263	0.0421496	2.66507
843.622	48.74	0	0	0	0	0	18764303	25563	19428	6.26976e+06	1.08206e+07	13024	7920	6329	9091	3497.74	4148	3081	5014	4081	968.24	0.00144997	0.421825	0.000650902	0.421517	2.22764
843.622	48.65	0	0	0	0	0	16985395	25563	9896	5673618	9.79629e+06	13024	4680	6329	8011	4418.98	4148	3081	3848	3692.33	550.269	0.00141197	0.421989	0.00065079	0.421696	2.16963
451.139	14.69	0	0	0	0	0	10196148	9474501	7969456	9.21337e+06	1.13608e+06	10059	7949	12751	10253	2406.87	15447	9373	15681	13500.3	3576.29	0.00111284	0.00504105	0.0014653	0.00504439	0.759463
477.105	23.97	0	0	0	0	0	25788841	19788351	9048127	1.82084e+07	8.48145e+06	5520	10334	0	5284.67	5171.02	0	3196	1841	1679	1604.15	0.000290232	0.0653507	9.221e-05	0.0653273	3.14751
567.173	29.89	0	0	0	0	0	13441091	13170739	10067528	1.22265e+07	1.87456e+06	9653	0	0	3217.67	5573.16	0	0	0	0	0	0.000263173	0.00774841	0	0.0077448	#DIV/0!
473.167	18.32	0	0	0	0	0	227240901	214555518	182204360	2.08e+08	2.32229e+07	30791	29005	42871	34222.3	7543.01	27304	16179	3325	15602.7	11999.9	0.00016453	0.00413074	7.50127e-05	0.00413	2.19336
583.168	21.28	0	0	0	0	0	19473753	18482030	14818937	1.75916e+07	2.45184e+06	2074	0	0	691.333	1197.42	3523	0	0	1174.33	2034	3.92991e-05	0.00641347	6.67554e-05	0.0064138	0.588703
463.139	18.32	0	0	0	0	0	22076231	21007617	18196180	20426676	2.0042e+06	0	0	0	0	0	0	0	0	0	0	0	0.0031936	0	0.0031936	#DIV/0!
475.183	19.05	0	0	0	0	0	21238480	19930432	16566701	1.92452e+07	2.41009e+06	0	0	0	0	0	0	0	0	0	0	0	0.00518694	0	0.00518694	#DIV/0!
475.131	1.39	0	0	0	0	0	8164701	6767297	3983634	6.30521e+06	2.12849e+06	0	0	0	0	0	0	0	0	0	0	0	0.0359501	0	0.0359501	#DIV/0!

## Sheet: ratio t24t0<0.5 p<0.05
SupplementaryTable 1: Processed LC-HRMS data of WBE 10 mg/ml incubated in HFS
features significantly decreasing over time
MZ	Time	blank 1	blank 2	blank 3	means	SD	t0_1	t0_2	t0_3	means	SD	t4_1	t4_2	t4_3	means	SD	t24_1	t24_2	t24_3	means	SD	Ratio_t4/t0	PValue_t4/t0	Ratio_t24/t0	PValue_t24/t0	Ratio_t4/t24
315.073	4.9	0	0	0	0	0	42942340	42199309	42608114	4.25833e+07	372139	28076935	27513553	7720245	2.11036e+07	1.15937e+07	1937440	1630258	995729	1.52114e+06	480244	0.495584	0.0847724	0.0357216	7.60467e-08	13.8735
471.151	17.36	0	0	0	0	0	98455913	99915599	103543191	1.00638e+08	2.61949e+06	86717174	82083616	10526330	5.97757e+07	4.27141e+07	3562522	2753063	2678	2.10609e+06	1.86603e+06	0.593966	0.239054	0.0209273	2.32854e-06	28.3823
443.193	10.16	0	0	0	0	0	11449522	11192711	10800355	1.11475e+07	326933	7777390	7296678	3188072	6087380	2.52235e+06	753885	551403	0	435096	390168	0.546074	0.071449	0.0390307	4.56532e-06	13.9909
315.073	6.78	0	0	0	0	0	75984742	70732345	76806550	74507879	3.29543e+06	68038669	65829777	22890456	5.2253e+07	2.54527e+07	5740654	4538129	656884	3.64522e+06	2.6569e+06	0.701308	0.268079	0.048924	1.25173e-05	14.3346
441.141	17.5	0	0	0	0	0	41166886	40837206	39962393	40655495	622467	25885081	24346932	1600228	1.72774e+07	1.35986e+07	402433	295871	33873	244059	189664	0.424971	0.0963939	0.0060031	2.00414e-05	70.792
504.173	20.94	0	0	0	0	0	12731646	12610935	11973906	12438829	407134	4087611	3941708	643827	2.89105e+06	1.94752e+06	376221	258239	0	211487	192419	0.232421	0.0109796	0.0170021	3.28895e-05	13.6701
471.243	38.93	0	0	0	0	0	18446125	16768057	17843761	17685981	850088	7174657	7333080	5206415	6571384	1.18475e+06	3676616	3238545	4989587	3.96825e+06	911221	0.371559	0.000337908	0.224373	4.6214e-05	1.65599
579.136	24.75	0	0	0	0	0	35368655	34459134	31877902	33901897	1.81086e+06	20514857	19903901	8299006	1.62393e+07	6.88324e+06	4048915	3348735	0	2.46588e+06	2.16402e+06	0.479007	0.0396295	0.0727359	5.34281e-05	6.58557
323.135	6.39	36666	8152	5482	16766.7	17285	55297365	56220707	49974813	5.3831e+07	3.37128e+06	28956202	29136165	12670072	2.35875e+07	9.45518e+06	6281564	5467075	94852	3.94783e+06	3.36154e+06	0.438177	0.0212204	0.0733375	5.42139e-05	5.9748
461.123	17.35	0	0	0	0	0	28151898	27124415	29076205	28117506	976349	22778544	21480875	2751636	1.56704e+07	1.12067e+07	801016	628565	0	476527	421596	0.557317	0.193452	0.0169477	5.46664e-05	32.8845
435.094	20.65	0	0	0	0	0	99120098	95116506	88221193	94152599	5.51302e+06	59927277	58781949	26908832	4.85394e+07	1.87413e+07	6968236	5502429	0	4.15689e+06	3.67382e+06	0.515539	0.0426998	0.0441505	5.78329e-05	11.6768
528.136	24.35	0	0	0	0	0	313228279	298376565	284880003	2.98828e+08	1.41795e+07	181441558	177581409	82129537	1.47051e+08	5.62566e+07	35803232	29010640	0	21604624	1.90159e+07	0.492091	0.0361801	0.0722978	6.3363e-05	6.80645
463.147	7.79	0	0	0	0	0	7845785	7626453	7617714	7.69665e+06	129228	97035	108911	8484	71476.7	54875.5	17477	21797	0	13091.3	11541.4	0.00928672	7.99897e-06	0.00170091	8.37181e-05	5.45985
313.107	6.39	0	0	0	0	0	17904391	17643377	16532236	1.736e+07	728649	9281046	9014093	4446053	7.5804e+06	2.7177e+06	2065518	1751717	6025	1274420	1.10961e+06	0.436659	0.0191015	0.0734113	9.12377e-05	5.94812
791.336	42.21	2279263	2038964	1709375	2.0092e+06	286107	100673061	105473883	91907736	99351560	6.87894e+06	69919027	44857366	26848065	4.72082e+07	2.16315e+07	15387255	8335876	5536851	9.75333e+06	5.07587e+06	0.475163	0.0423931	0.0981698	9.79163e-05	4.84021
502.121	24.77	0	0	0	0	0	148776521	138340346	128229097	1.38449e+08	1.02741e+07	82007877	78168154	34372940	64849657	2.64633e+07	18227780	14998790	3135	1.10766e+07	9.72483e+06	0.468402	0.0279791	0.0800049	0.000100736	5.85467
465.14	24.47	0	0	0	0	0	557455093	535591192	481481288	5.24843e+08	3.91108e+07	284354040	275105971	107556863	222338958	9.95117e+07	56574413	46973058	8218	34518563	3.02699e+07	0.42363	0.0224699	0.0657694	0.00010305	6.44114
511.146	24.79	0	0	0	0	0	2331614817	2265228697	2017538163	2.20479e+09	1.6553e+08	1203633323	1161616934	448206321	9.37819e+08	4.24537e+08	243469889	203233648	61662	148921733	1.30477e+08	0.425354	0.0236061	0.0675445	0.000103819	6.29739
503.115	24.78	0	0	0	0	0	163782436	158862071	147196381	1.56614e+08	8.51856e+06	95531894	92691908	40325521	7.61831e+07	3.1086e+07	21705990	17967473	0	1.32245e+07	1.16043e+07	0.48644	0.0384402	0.0844402	0.000119912	5.76076
528.137	24.62	0	0	0	0	0	297397621	285964514	274562088	285974741	1.14178e+07	177236363	173470619	80315095	1.43674e+08	5.49027e+07	35005387	28442798	0	21149395	1.86075e+07	0.502401	0.0412714	0.0739555	0.000120269	6.79329
419.099	26.17	2790	0	0	930	1610.81	16831273	15850420	14669082	1.57836e+07	1.08264e+06	11114853	10646984	5470231	9077356	3.13261e+06	1254899	1010153	3113	756055	663450	0.575113	0.0531306	0.0479013	0.000131164	12.0062
501.118	24.77	0	0	0	0	0	515295991	498898738	462069573	4.92088e+08	2.7259e+07	301938451	292808961	129326961	2.41358e+08	9.71292e+07	69835548	58211999	6399	4.26846e+07	3.74146e+07	0.490477	0.0383149	0.0867419	0.000134997	5.65445
501.118	24.55	0	0	0	0	0	649014620	600513724	549415255	5.99648e+08	4.98053e+07	345814740	333899348	147032065	275582051	1.11487e+08	77243435	64027024	6399	47092286	4.13096e+07	0.459573	0.0230177	0.0785332	0.000151026	5.85196
503.134	22.95	0	0	0	0	0	14680101	12763470	13325617	1.35897e+07	985234	11743018	10889123	8189854	1.0274e+07	1.85473e+06	2069877	1910093	0	1.32666e+06	1.15169e+06	0.756012	0.070483	0.097622	0.000174421	7.74428
683.199	40.04	0	0	0	0	0	7461816	6457583	6712294	6877231	522038	12877132	12582013	4911587	1.01236e+07	4.51613e+06	621261	488094	0	369785	327092	1.47204	0.338896	0.0537695	0.000175048	27.3769
529.157	24.76	0	0	0	0	0	54730223	54199908	47329427	5.20865e+07	4.12829e+06	26643624	25276822	9016692	2.03124e+07	9.80619e+06	4821626	4131364	0	2984330	2.60745e+06	0.389974	0.0183033	0.0572956	0.000200096	6.80634
511.146	24.36	0	0	0	0	0	2545402015	2434794733	2156778854	2.37899e+09	2.00231e+08	1280857751	1234873299	478033120	997921390	4.50823e+08	258471662	215523493	65212	1.5802e+08	1.38468e+08	0.419472	0.0202466	0.0664231	0.000201238	6.31515
329.088	6.05	2084	0	0	694.667	1203.2	22831192	22120353	21676617	2.22094e+07	582414	10275444	9686762	172848	6.71168e+06	5.67044e+06	115561	78710	15306	69859	50710.2	0.3022	0.0405818	0.00314547	0.000208789	96.0747	vanillic acid hexoside
373.115	14.38	176024	80558	51866	102816	65002.8	1369596004	1371893284	1283279802	1.34159e+09	5.05109e+07	807965423	801318387	402983779	670755863	2.31921e+08	170575878	147992259	133911	106234016	9.25766e+07	0.499971	0.0326795	0.0791852	0.000214982	6.31395	fragilin+HCOOH
565.149	33.43	0	0	0	0	0	10457788	9433248	8960155	9.61706e+06	765550	5189552	4779206	1611123	3.85996e+06	1.95833e+06	1632750	1327222	4594	988189	865408	0.401366	0.0244291	0.102754	0.00022501	3.9061
427.217	40.86	0	0	0	0	0	7069995	6786725	7921674	7.25946e+06	590721	2178050	2466829	1804614	2149831	332008	1237167	910494	2028482	1.39205e+06	574861	0.296142	0.000757009	0.191756	0.000249717	1.54437
359.099	7.85	490528	365359	240722	365536	124903	9818022	10245532	9725434	9.92966e+06	277440	4606835	4289640	62924	2.98647e+06	2.53682e+06	34967	21700	11818	22828.3	11615.7	0.300762	0.0403081	0.002299	0.00025549	130.823
456.192	6.37	0	0	0	0	0	11612134	10769984	12974619	11785579	1.1125e+06	6687042	7413751	4297456	6.13275e+06	1.63042e+06	1817669	1622453	5357	1148493	994785	0.52036	0.0105847	0.097449	0.000265704	5.33982
377.182	21.75	3376	0	0	1125.33	1949.13	33262880	35803116	32024541	3.36968e+07	1.92631e+06	10811569	9793973	1126471	7.244e+06	5.32231e+06	1426547	1172995	0	866514	761057	0.214976	0.00729322	0.025715	0.000275946	8.35994
461.167	14.17	0	0	0	0	0	24007315	22462130	19868169	22112538	2.0916e+06	10778509	10361675	2010401	7.71686e+06	4.94633e+06	2622656	2181611	18369	1.60755e+06	1.39382e+06	0.348981	0.0237996	0.0726984	0.000336375	4.8004
299.078	8.71	0	0	0	0	0	18788611	17672153	17888047	1.81163e+07	592186	13642757	13489806	1111059	9.41454e+06	7.19143e+06	103085	89346	94399	95610	6949.09	0.519673	0.170238	0.00527758	0.000359159	98.4682
529.14	24.64	2415	0	0	805	1394.3	63000241	61500581	59393775	61298199	1.81173e+06	39347323	38276720	18079206	31901083	1.19821e+07	7779145	6223970	0	4667705	4.11646e+06	0.520424	0.048316	0.0761475	0.000368784	6.83443
307.06	2.11	0	0	0	0	0	6612009	6530822	5941046	6.36129e+06	366201	3129107	2974340	852560	2318669	1.27204e+06	392290	498876	658107	516424	133775	0.364497	0.0242301	0.0811823	0.000392853	4.48985
477.154	20.93	0	0	3181	1060.33	1836.55	30579885	29535017	27211405	29108769	1.72422e+06	10207934	9317808	2001609	7.17578e+06	4.50301e+06	1145649	879506	0	675052	599566	0.246516	0.00722007	0.0231907	0.000402095	10.63
256.998	3.03	0	0	0	0	0	18434373	18685196	20436559	19185376	1.09079e+06	8795580	8976833	9517122	9.09651e+06	375364	9251043	9541175	8192732	8.99498e+06	709753	0.474138	0.00169871	0.468846	0.000418372	1.01129
452.121	27.48	0	0	0	0	0	18484432	16822252	15011597	1.67728e+07	1.73695e+06	5938041	5462390	1290404	4.23028e+06	2.55709e+06	2243826	1814557	7969	1.35545e+06	1.18653e+06	0.252211	0.00343126	0.0808126	0.000450008	3.12094
486.163	25.46	0	0	0	0	0	37441675	35790736	31024948	34752453	3.33198e+06	19713414	18154485	6906445	1.49248e+07	6.98769e+06	7763270	7052412	1442274	5.41932e+06	3.46251e+06	0.42946	0.0234386	0.155941	0.00045629	2.754
331.104	2.97	165525	116086	98680	126764	34678.1	10664374	10505981	9916462	1.03623e+07	394122	4973124	4729040	641243	3.4478e+06	2.43361e+06	97632	78917	70022	82190.3	14093.1	0.332726	0.0359759	0.00793169	0.00048236	41.949
299.078	3.79	0	0	0	0	0	12383130	11567160	11497758	11816016	492359	6256732	6045102	1006987	4.43627e+06	2.97173e+06	106268	92897	164119	121095	37855.2	0.375446	0.0466758	0.0102483	0.000552359	36.6348
123.044	14.37	7530	5524	1884	4979.33	2862.14	10623165	11104896	10513461	10747174	314615	6996579	7010340	3811331	5.93942e+06	1.84299e+06	1801270	1723050	445275	1.3232e+06	761309	0.552649	0.0422206	0.123121	0.000572822	4.48868
575.178	33.54	0	0	0	0	0	48291692	46189706	42655115	45712171	2.84847e+06	25041893	24551597	7880370	1.9158e+07	9.76975e+06	8603192	7385502	0	5.32956e+06	4.65552e+06	0.4191	0.0338451	0.11659	0.000615744	3.59466
359.191	41.16	0	0	0	0	0	27395834	26674797	29761989	2.79442e+07	1.615e+06	11082820	12420802	9730517	1.1078e+07	1.34515e+06	7801617	5702503	10565878	8.02333e+06	2.43926e+06	0.396434	0.000189695	0.28712	0.000636693	1.38073
367.154	17.33	0	0	0	0	0	14811544	14475929	13530383	1.42726e+07	664338	5691186	5285440	1011673	3.9961e+06	2.59254e+06	136276	119919	0	85398.3	74408	0.279984	0.0158149	0.00598337	0.000637741	46.7936
365.083	14.39	0	0	0	0	0	98440408	94927305	90045424	9.4471e+07	4.21605e+06	60543259	60666022	36018715	52409332	1.41948e+07	15375578	13671677	0	9.68242e+06	8.42839e+06	0.554766	0.0278417	0.102491	0.000639516	5.41283	fragilin+37Cl
337.07	7.87	0	0	0	0	0	9050456	8390258	8242969	8.56123e+06	430037	1929143	1565866	142869	1212626	944075	129123	84373	1618	71704.7	64689.6	0.141642	0.00162878	0.00837551	0.000674713	16.9114
377.182	17.34	0	0	0	0	0	79446548	77978035	71682374	7.6369e+07	4.12461e+06	30919623	28982817	5492900	2.17984e+07	1.41542e+07	1522207	1170176	0	897461	796906	0.285436	0.015688	0.0117516	0.000682996	24.289
171.029	2.21	0	0	0	0	0	42931168	39913065	43489355	42111196	1.92399e+06	1728927	1749883	926604	1.46847e+06	469388	343641	361957	456042	387213	60306.8	0.0348713	0.000398995	0.00919502	0.000700491	3.79241
301.093	7.87	0	0	0	0	0	27092618	25915047	24206633	2.57381e+07	1.45111e+06	6556665	5857426	625878	4.34666e+06	3.2412e+06	603087	509780	67586	393484	286066	0.16888	0.00263984	0.015288	0.000743587	11.0466
488.142	17.34	0	0	0	0	0	12708079	12048925	13644090	1.28004e+07	801577	11013360	10620264	1478667	7704097	5.39496e+06	345019	297730	0	214250	187046	0.601865	0.241779	0.0167378	0.000810284	35.9585
254.983	2.21	0	0	0	0	0	21280584	22425297	23492560	2.23995e+07	1.10621e+06	1102046	1074396	439529	871990	374778	62508	57129	18465	46034	24026.5	0.038929	0.000282532	0.00205514	0.000811264	18.9423
423.167	25.47	0	0	0	0	0	491384533	469785015	393030254	451399934	5.16904e+07	241455801	227964086	77559545	1.82326e+08	9.09813e+07	100931920	93852063	6770829	6.71849e+07	5.24398e+07	0.403913	0.0187466	0.148837	0.000831152	2.7138
331.068	2.44	0	0	0	0	0	8652494	8482722	7831975	8322397	433118	2390102	2268791	145337	1601410	1.26245e+06	51582	30933	3452	28655.7	24145.7	0.192422	0.00652295	0.0034432	0.000878978	55.8846
127.039	2.22	11740	8577	10974	10430.3	1650.1	36693539	34221940	37870433	3.6262e+07	1.86214e+06	2176560	2162778	1429040	1.92279e+06	427658	782301	778266	861416	807328	46885.3	0.053025	0.000577237	0.0222638	0.000912226	2.38168
377.11	4.05	0	0	0	0	0	31375473	30080270	28248114	2.99013e+07	1.57134e+06	11020329	10811299	352210	7.39461e+06	6.0998e+06	79908	43365	2226	41833	38863.7	0.247301	0.0184326	0.00139904	0.000916015	176.765
347.091	11.28	0	0	0	0	0	8602445	8798325	7939397	8.44672e+06	450141	1655956	1370093	96851	1.04097e+06	830027	0	0	0	0	0	0.123239	0.000749192	0	0.000945328	#DIV/0!
337.07	3.01	0	0	0	0	0	11518352	10357599	10719858	1.08653e+07	593882	3356558	3162077	208726	2.24245e+06	1.76394e+06	17821	15075	4478	12458	7045.95	0.206387	0.00814618	0.00114659	0.000995222	180.001
491.105	18.47	0	0	0	0	0	37640115	37697922	34174229	3.65041e+07	2.01792e+06	17686135	16302821	257835	11415597	9.68763e+06	156330	103795	3157	87760.7	77835.2	0.312721	0.041325	0.00240413	0.00100662	130.076
363.086	14.39	0	0	0	0	0	317761388	309759639	295712988	3.07745e+08	1.11615e+07	197776864	197288807	117824354	1.70963e+08	4.60204e+07	50291952	44690556	3151	3.16619e+07	2.75599e+07	0.555536	0.0299249	0.102884	0.00104479	5.39966	fragilin+35Cl
127.039	3.03	14732	9781	11673	12062	2498.32	32409313	32411711	35386756	3.34026e+07	1.71834e+06	9936764	9685174	8583373	9.40177e+06	719830	7541284	7453221	8054938	7.68315e+06	324977	0.281468	0.000402067	0.230017	0.00106586	1.22369
331.104	6.73	206187	119789	85409	137128	62228	2615964715	2664022679	2780340164	2.68678e+09	8.45169e+07	1955385852	1895699734	855156247	1.56875e+09	6.18708e+08	431860240	358789143	1650140	264099841	2.30206e+08	0.583877	0.0860855	0.0982962	0.00110893	5.93998	salicin +HCOOH
331.068	3.54	0	0	0	0	0	38669046	37500512	45095027	4.04215e+07	4.08932e+06	42919333	41210714	5355507	29828518	2.12115e+07	3134822	2936680	15018	2028840	1.74683e+06	0.737936	0.479753	0.0501921	0.00111331	14.7023
465.14	21.87	0	0	0	0	0	37963291	35975523	29015938	3.43183e+07	4.69827e+06	19713966	18494928	6971401	1.50601e+07	7.03149e+06	7000483	6053613	49060	4.36772e+06	3.76991e+06	0.438836	0.0219407	0.127271	0.00122347	3.44805
347.099	2.35	0	0	0	0	0	7609437	7704693	6790723	7.36828e+06	502445	5456154	4947394	1742337	4.04863e+06	2.01344e+06	1810809	1601727	219880	1.21081e+06	864511	0.549467	0.0961012	0.164327	0.00129125	3.34375
331.104	5.51	152820	90690	55011	99507	49497	13040861	12493092	11525200	12353051	767474	6747311	6309812	93803	4383642	3.72154e+06	66357	50362	48765	55161.3	9728.56	0.354863	0.0602185	0.0044654	0.00129367	79.4695
431.193	13.63	0	0	0	0	0	44953666	40721978	36091640	4.05891e+07	4.43251e+06	27025903	26934198	16941227	23633776	5.7961e+06	10038088	8994402	41438	6357976	5.49512e+06	0.582269	0.0180159	0.156642	0.00132973	3.71719
299.078	25.07	0	0	0	0	0	19129417	19049647	16691102	1.82901e+07	1.38531e+06	7382229	6738366	1248933	5123176	3.3706e+06	533273	370022	0	301098	273236	0.280107	0.0116844	0.0164624	0.00140578	17.015
469.136	38.34	0	0	0	0	0	20699697	19743680	18171962	1.95384e+07	1.2763e+06	4514920	4696064	414158	3.20838e+06	2.42156e+06	0	9001	0	3000.33	5196.73	0.164209	0.00184722	0.00015356	0.00141954	1069.34
341.125	18.94	0	0	2539	846.333	1465.89	49434479	49154523	56183955	5.1591e+07	3.98009e+06	10653842	9137082	1780513	7190479	4.74615e+06	1630890	1261982	116738	1.0032e+06	789550	0.139375	0.000287603	0.0194453	0.00146644	7.16752
357.12	11.29	0	0	0	0	0	11662278	11811654	10405009	1.1293e+07	772624	3557925	3439848	219617	2.4058e+06	1.89421e+06	112321	104924	7966	75070.3	58231.6	0.213035	0.00739488	0.00664752	0.00149652	32.0472
329.125	14.65	0	0	0	0	0	13812171	14512602	15834045	14719606	1.02671e+06	2717358	2165008	200116	1.69416e+06	1.32303e+06	222464	165370	23419	137084	102493	0.115096	0.000251978	0.00931304	0.00150435	12.3585
365.055	5.8	0	0	0	0	0	19831552	20027042	22639618	2.08327e+07	1.56785e+06	22877229	22425807	12479124	19260720	5.87737e+06	5023339	4129212	44013	3.06552e+06	2.65462e+06	0.924541	0.693368	0.147149	0.00152312	6.28302
443.112	25.08	0	0	0	0	0	31232129	30183072	26743801	29386334	2.34784e+06	12537324	11093959	2430910	8.6874e+06	5.46613e+06	871253	720836	0	530696	465709	0.295627	0.0121296	0.0180593	0.00157635	16.3698
471.243	40.61	0	0	0	0	0	24614554	22908487	21146276	2.28898e+07	1.73421e+06	7209369	8222379	4551243	6660997	1.89601e+06	2996051	2237750	2732747	2655516	385005	0.291003	0.000413646	0.116013	0.00162735	2.50836
511.146	35.06	2743	0	0	914.333	1583.67	18266855	17496472	15865625	1.72097e+07	1.22604e+06	6660188	7050728	3163683	5.62487e+06	2.14037e+06	4193	2827	0	2340	2138.5	0.326844	0.00310702	0.00013597	0.00168791	2403.79
486.126	35.16	0	0	0	0	0	12493736	11884576	10817585	1.1732e+07	848433	403309	409295	0	270868	234598	0	3900	0	1300	2251.67	0.023088	0.000939533	0.000110808	0.00173903	208.36
387.094	11.52	72830	36478	50538	53282	18330.7	25953996	25301344	22573861	2.46097e+07	1.79306e+06	9630434	8849741	149351	6209842	5.26303e+06	114754	104392	2657	73934.3	61945	0.252333	0.0177692	0.00300427	0.00175637	83.9913
613.179	21.81	0	0	0	0	0	12126778	12036670	10621844	1.15951e+07	844065	3244593	3070365	0	2104986	1.82505e+06	0	0	0	0	0	0.181541	0.00480459	0	0.00176171	#DIV/0!
415.198	21.7	0	0	0	0	0	33059609	32455234	28767692	3.14275e+07	2.32321e+06	10463968	10099325	2007732	7523675	4.78042e+06	322599	231998	13609	189402	158838	0.239398	0.00499246	0.00602663	0.00176307	39.7233
883.245	27.27	0	0	0	0	0	9973224	9632261	8630488	9411991	697943	1591139	1421726	0	1.00429e+06	873854	0	0	0	0	0	0.106703	0.000266365	0	0.00182795	#DIV/0!
511.147	39.6	0	0	0	0	0	28542810	28053645	24802114	2.71329e+07	2.03325e+06	11001155	11544763	3681441	8742453	4.39138e+06	73613	22773	0	32128.7	37687.7	0.322209	0.00861954	0.00118412	0.00186526	272.108
377.183	19.57	0	0	0	0	0	13596476	13252731	11201424	1.26835e+07	1.29501e+06	4731419	4088452	542015	3.12063e+06	2.25617e+06	769115	546605	5899	440540	392507	0.246038	0.00650943	0.0347332	0.00191726	7.08365
453.141	25.07	2949	0	0	983	1702.61	211895360	208021453	180309846	200075553	1.72268e+07	80984303	74264938	14732626	5.66606e+07	3.64658e+07	6025997	4984251	0	3.67008e+06	3.22078e+06	0.283196	0.00998415	0.0183435	0.00191864	15.4385
421.164	13.63	0	0	0	0	0	20096777	16162937	15160168	1.714e+07	2.6093e+06	9499892	9328778	6574942	8.46787e+06	1.64156e+06	3338846	2922700	0	2087182	1.81949e+06	0.494043	0.0125533	0.121773	0.00193205	4.05708
469.136	27.28	218943	199507	223971	214140	12919.8	33945911	33899454	29600407	32481924	2.49558e+06	6618651	6272914	410917	4.43416e+06	3.48852e+06	322018	363279	440433	375243	60107.3	0.136512	0.000587628	0.0115524	0.00199755	11.8168
475.183	17.37	0	0	0	0	0	15371583	14823172	12853792	1.43495e+07	1.32404e+06	5164700	4919043	538510	3540751	2.60292e+06	566140	409279	0	325140	292298	0.246751	0.00792704	0.0226586	0.00201896	10.8899
315.109	5.98	0	0	2229	743	1286.91	8773876	8295987	7497920	8189261	644638	1386283	1391392	72500	950058	759992	30414	23371	13940	22575	8265.8	0.116013	0.000267726	0.00275666	0.00206749	42.0845
553.088	18.4	0	0	0	0	0	138347887	137699843	119838546	131962092	1.05043e+07	64592561	58822914	1751543	4.17223e+07	3.47357e+07	1092490	847273	2549	647437	571790	0.316169	0.0367758	0.00490624	0.00207212	64.4423
391.286	43.51	70602	76025	67619	71415.3	4261.61	29221850	30064126	22583595	27289857	4.09744e+06	1811538	3111555	2566140	2496411	652808	2268051	522289	5389455	2.7266e+06	2.46577e+06	0.0914776	0.00776116	0.0999125	0.00208999	0.915577
561.162	18.02	0	0	0	0	0	40811653	37259749	34704854	3.75921e+07	3.06693e+06	27336534	26164381	855232	1.81187e+07	1.49621e+07	420142	326058	0	248733	220486	0.481982	0.147977	0.00661664	0.0021436	72.8439
323.135	6.95	31589	14604	22330	22841	8504.02	445266720	427262282	427903756	433477586	1.02147e+07	292826616	286912495	118353109	2.32697e+08	9.90692e+07	73192835	65399692	687060	46426529	3.98027e+07	0.536815	0.0709543	0.107102	0.00215109	5.01216
495.103	1.33	0	0	0	0	0	4679714	4389970	3979288	4.34966e+06	351949	792855	585858	0	459571	411237	15382	0	0	5127.33	8880.8	0.105657	0.000274592	0.00117879	0.00216839	89.6316
469.227	39.22	0	0	0	0	0	16722451	13373889	15287404	1.51279e+07	1.67997e+06	5432679	5764842	4066580	5.08803e+06	900060	2604698	2225722	3606703	2.81237e+06	713529	0.336334	0.00256703	0.185906	0.00217867	1.80916
448.183	13.62	0	0	0	0	0	12727210	9884307	9754819	1.07888e+07	1.67998e+06	5746044	5694960	4217267	5.21942e+06	868269	2005013	1764696	3436	1257715	1.09286e+06	0.483783	0.0146021	0.116576	0.00222411	4.14993
425.102	27.5	0	0	0	0	0	48970449	43084255	36981226	4.3012e+07	5.99494e+06	14557585	13450778	2968957	1.03258e+07	6.39518e+06	5529688	4399343	0	3309677	2.92145e+06	0.240067	0.003002	0.0769478	0.00225326	3.11987
487.183	20.95	0	0	0	0	0	145999403	144835448	123625051	1.38153e+08	1.25953e+07	47450305	43441952	5156362	3.20162e+07	2.33475e+07	4162213	3038032	0	2.40008e+06	2.15319e+06	0.231744	0.0056965	0.0173726	0.00226195	13.3396	cinnamrutinoside A+HCOOH
317.088	2.12	0	0	0	0	0	7680975	7543303	6635734	7.28667e+06	567915	3532014	3405648	943231	2.62696e+06	1.45952e+06	545515	522036	482469	516673	31863.3	0.360516	0.0201055	0.0709066	0.00227572	5.08438
331.096	18.92	0	0	0	0	0	16194405	16192884	18729754	1.7039e+07	1.46422e+06	2918881	2440515	386006	1915134	1.34569e+06	281689	188281	0	156657	143483	0.112397	0.000200247	0.009194	0.00230569	12.225
459.107	35.16	0	0	0	0	0	15162695	14351728	12812803	1.41091e+07	1.19359e+06	919534	855547	4319	593133	510931	0	0	0	0	0	0.0420391	0.000669854	0	0.00237707	#DIV/0!
427.098	27.49	0	0	0	0	0	14570776	12955206	10975332	1.28338e+07	1.8008e+06	4322219	3868351	819397	3.00332e+06	1.9049e+06	1599026	1307010	3804	969947	849348	0.234017	0.00292933	0.0755777	0.00242439	3.09638
343.14	19.85	0	0	0	0	0	9078284	9783794	11243516	10035198	1.10429e+06	4134783	3417731	587103	2.71321e+06	1.87584e+06	684796	556406	77678	439627	319963	0.270369	0.00812429	0.0438085	0.00245886	6.17161
486.126	18.18	0	0	0	0	0	535056372	510807488	450777724	498880528	4.33868e+07	236760335	220788744	9983880	1.55844e+08	1.26571e+08	4962140	4217080	3780	3061000	2.67371e+06	0.312388	0.0317212	0.00613574	0.00246345	50.9129
367.081	4.06	0	0	0	0	0	12763817	11454076	10744204	1.1654e+07	1.02455e+06	3787063	3586675	90701	2.48815e+06	2.07866e+06	11179	6300	0	5826.33	5604.53	0.213501	0.00695723	0.000499941	0.00256827	427.052
435.13	27.51	0	3008	0	1002.67	1736.67	213465329	197981674	158902521	190116508	2.81189e+07	63733034	59029145	12131803	4.49647e+07	2.85312e+07	26252011	20875548	10749	1.57128e+07	1.38615e+07	0.236511	0.00329279	0.0826481	0.00266008	2.86166
486.126	18.47	0	0	0	0	0	570074637	540414788	476499838	528996421	4.7821e+07	245430872	228853674	10075151	1.61453e+08	1.31359e+08	4981184	4227534	3780	3.07083e+06	2.68274e+06	0.305207	0.0285999	0.00580502	0.0026748	52.5764	salicortin adduct
447.152	11.39	0	0	0	0	0	18938863	18495730	15961868	1.77988e+07	1.6062e+06	59234	99335	19309	59292.7	40013	27725	23282	0	17002.3	14891.1	0.00333127	0.00270774	0.000955251	0.00270678	3.48733
313.107	6.95	0	0	0	0	0	129618166	115506532	113760383	1.19628e+08	8.69537e+06	97750513	93663240	37322201	76245318	3.37703e+07	30378121	27849935	164566	1.94642e+07	1.67617e+07	0.637352	0.148954	0.162706	0.00271301	3.91721
469.227	40.58	0	0	0	0	0	21345333	23696339	28023213	2.4355e+07	3.38731e+06	9524000	10541786	7978770	9.34819e+06	1.29052e+06	5393432	4161196	8212468	5.92237e+06	2.07678e+06	0.383831	0.00918418	0.243169	0.00276377	1.57845
337.079	1.48	0	0	0	0	0	10621653	10428097	9039387	1.00297e+07	863090	6808827	6307006	3260366	5458733	1.9203e+06	3477591	3445889	1088747	2.67074e+06	1.37014e+06	0.544256	0.0375369	0.266283	0.00277651	2.0439
489.199	21.52	0	0	0	0	0	73784793	70948628	60961637	6.8565e+07	6.73569e+06	22830274	21099359	2022673	1.53174e+07	1.15461e+07	1974128	1386407	0	1.12018e+06	1.01363e+06	0.2234	0.0049473	0.0163375	0.00277683	13.6741	dihydrocinnamoylrutinoside+HCOOH
334.079	7.53	0	0	0	0	0	24795518	22714169	20478646	2.26628e+07	2.15889e+06	1682958	1486201	634830	1.268e+06	557093	376334	325803	0	234046	204258	0.0559506	0.00205076	0.0103273	0.00286339	5.41773
323.135	7.22	29906	6870	16336	17704	11578.8	412022375	428013548	421344463	4.2046e+08	8.03218e+06	286427904	262069445	120291598	222929649	8.97177e+07	74986263	65076536	622674	4.68952e+07	4.03783e+07	0.530204	0.0612998	0.111533	0.00289522	4.75379
465.14	24.24	0	0	0	0	0	569865516	487993644	435477498	497778886	6.77263e+07	260012174	249012299	93175385	200733286	9.33101e+07	49024590	41968383	0	30330991	2.65033e+07	0.403258	0.013696	0.0609327	0.00290911	6.61809
607.315	39.38	0	0	0	0	0	22527748	18816013	22302434	2.12154e+07	2.08098e+06	7927	0	446758	151562	255678	0	6020	62035	22685	34210.8	0.00714395	0.00287774	0.00106927	0.00319174	6.68114
463.139	18.32	0	0	0	0	0	22076231	21007617	18196180	20426676	2.0042e+06	0	0	0	0	0	0	0	0	0	0	0	0.0031936	0	0.0031936	#DIV/0!
461.104	18.49	0	0	0	0	0	266422452	249379968	218248602	244683674	2.44279e+07	116589939	107794250	4330285	76238158	6.24291e+07	2377753	1907468	3303	1429508	1.25731e+06	0.311578	0.029915	0.00584227	0.00327628	53.3317	salicortin+37Cl
459.107	18.49	0	0	0	0	0	903236986	851153827	739945159	831445324	8.34109e+07	393912864	362558069	15148357	257206430	2.10214e+08	8534863	7147574	2697	5228378	4.57842e+06	0.309349	0.02883	0.0062883	0.00330188	49.1943	salicortin+35Cl
883.245	35.16	3748	6750	0	3499.33	3381.86	29096701	26363919	23774676	2.64118e+07	2.66134e+06	2384601	2464997	91153	1646917	1.34793e+06	20216	17669	0	12628.3	11010.4	0.0623554	0.000778932	0.000478133	0.00337008	130.414
885.244	35.13	0	0	0	0	0	11668383	10873672	9473866	1.0672e+07	1.11108e+06	885025	848649	4280	579318	498330	3654	4048	0	2567.33	2232.09	0.0542841	0.00109937	0.000240568	0.00359521	225.65
315.104	6.96	0	0	0	0	0	40161659	36290759	35770022	37407480	2.39936e+06	30533175	29024207	11427828	2.36617e+07	1.06217e+07	9596816	8864066	11795	6157559	5.33498e+06	0.63254	0.14849	0.164608	0.00362211	3.84271
479.17	21.51	0	0	0	0	0	13490528	12786903	10938801	1.24054e+07	1.31795e+06	3359232	3205053	261520	2.27527e+06	1.74566e+06	171238	107366	0	92868	86534.7	0.183409	0.00176692	0.00748609	0.00367614	24.5
967.266	39.6	0	0	0	0	0	16387942	14994940	13256972	1.488e+07	1.56865e+06	4688683	4516909	1338059	3.51455e+06	1.88685e+06	26129	0	0	8709.67	15085.6	0.236194	0.00150197	0.000585329	0.00368572	403.523
325.093	10.48	0	0	0	0	0	14992126	14446899	11729426	13722817	1.74772e+06	4655162	4224522	1594148	3.49128e+06	1.65701e+06	1330120	1267769	444531	1014140	494280	0.254414	0.0018372	0.0739017	0.00379705	3.4426
481.158	6.79	0	0	0	0	0	6675591	5748129	8083541	6.83575e+06	1.17592e+06	2988747	3087418	2668476	2.91488e+06	219021	1140714	1080871	1353	740979	641234	0.426417	0.0254164	0.108398	0.00381228	3.93382
459.108	18.1	0	0	0	0	0	991050323	917745477	795171998	9.01323e+08	9.89665e+07	414537266	380663576	15650695	2.70284e+08	2.21168e+08	8703113	7264042	2697	5323284	4.66361e+06	0.299875	0.024091	0.00590608	0.00397599	50.7739
461.104	18.16	0	0	0	0	0	297198164	273526878	237888131	2.69538e+08	2.98556e+07	123810319	114333528	4395212	80846353	6.6378e+07	2397745	1916601	6034	1.44013e+06	1.26505e+06	0.299944	0.024234	0.00534295	0.00405415	56.1384
367.159	36.2	0	0	0	0	0	11445481	10069740	11856848	11124023	935917	7511978	7833868	6967715	7.43785e+06	437808	4558095	4502813	6743624	5.26818e+06	1.27807e+06	0.66863	0.0100486	0.473586	0.00409608	1.41185
473.167	18.32	0	0	0	0	0	227240901	214555518	182204360	2.08e+08	2.32229e+07	30791	29005	42871	34222.3	7543.01	27304	16179	3325	15602.7	11999.9	0.00016453	0.00413074	7.50127e-05	0.00413	2.19336	rosavin
417.214	23.29	0	0	0	0	0	14496379	13275100	11566155	1.31125e+07	1.47186e+06	2722284	2328839	176620	1742581	1.37036e+06	11061	6294	8565	8640	2384.38	0.132894	0.000624902	0.000658911	0.004179	201.688
321.083	1.42	0	2371	0	790.333	1368.9	48397235	45683929	42602838	45561334	2.89914e+06	41188739	40293075	25470298	35650704	8.82786e+06	16732786	16290250	5906012	1.29763e+07	6.12709e+06	0.782477	0.183171	0.284811	0.00437127	2.74736
395.198	38.44	0	0	2323	774.333	1341.18	24995474	22115853	19674958	22262095	2.66327e+06	620431	717353	1561986	966590	517900	636816	634177	7843085	3038026	4.1613e+06	0.0434186	0.00400293	0.136466	0.00442657	0.318164
391.286	42.28	9827	0	16912	8913	8492.97	23394192	21643535	17193419	2.07437e+07	3.19682e+06	2780936	3698934	2230082	2.90332e+06	742034	2642519	1231447	3824646	2566204	1.29828e+06	0.139961	0.00790786	0.12371	0.00453899	1.13137
407.112	11.38	0	0	0	0	0	21069819	20433974	16807040	1.94369e+07	2.29965e+06	3057873	2378197	0	1.81202e+06	1.60563e+06	0	0	0	0	0	0.0932257	0.000721829	0	0.0046336	#DIV/0!	syringin+35Cl
390.105	14.38	0	0	0	0	0	59918665	58186578	56795685	5.83003e+07	1.56459e+06	38678554	39379454	26385242	3.48144e+07	7.30829e+06	12702111	11610391	0	8.10417e+06	7.03961e+06	0.597157	0.0264369	0.139007	0.00475954	4.29587
461.168	14.7	0	0	0	0	0	35522790	35030887	28449043	3.30009e+07	3.94969e+06	303156	300605	172262	258674	74846.1	152475	151159	30475	111370	70059.9	0.0078384	0.00480329	0.00337475	0.00476214	2.32266
417.141	11.38	0	0	0	0	0	78638201	79280115	63605507	7.38413e+07	8.87024e+06	11141514	9690525	15638	6.94923e+06	6.04833e+06	2892	2964	0	1952	1690.86	0.0941103	0.000793253	2.64351e-05	0.00477589	3560.05	syringin+HCOOH
590.152	35.51	0	0	0	0	0	72468074	70862309	52550474	65293619	1.10651e+07	19084176	17676476	3272638	13344430	8.75078e+06	9004470	7104046	0	5.36951e+06	4.74622e+06	0.204376	0.00369023	0.0822363	0.00478481	2.48523
439.125	18.89	0	0	0	0	0	34998241	32378061	27485557	3.16206e+07	3.81319e+06	14789631	14360278	3098686	1.07495e+07	6.6293e+06	316425	240242	0	185556	165149	0.339953	0.0155734	0.00586819	0.00480507	57.9316
137.006	42.94	0	0	0	0	0	5453560	5312402	4336210	5.03406e+06	608461	7300150	8440097	2882486	6.20758e+06	2.93548e+06	43319	14462	4445	20742	20183.6	1.23312	0.562819	0.00412033	0.00483658	299.276
469.136	18.48	0	2391	0	797	1380.44	4328962900	4081489607	3392396553	3934283020	4.85326e+08	1520712045	1394291323	46113494	987038954	8.17313e+08	28875182	24132942	50155	17686093	1.54561e+07	0.250882	0.0102241	0.00449538	0.00504357	55.8088	salicortin+HCOOH
451.139	14.69	0	0	0	0	0	10196148	9474501	7969456	9.21337e+06	1.13608e+06	10059	7949	12751	10253	2406.87	15447	9373	15681	13500.3	3576.29	0.00111284	0.00504105	0.0014653	0.00504439	0.759463
423.13	18.19	0	2316	0	772	1337.14	686486719	650565266	538488900	625180295	7.71954e+07	237662752	217778734	6836505	1.54093e+08	1.27915e+08	4693328	3971377	185450	2.95005e+06	2.42127e+06	0.246477	0.00947179	0.00471872	0.00505657	52.2339
469.136	18.46	0	2391	0	797	1380.44	4361245334	4114125603	3414808606	3963393181	4.90893e+08	1533717871	1405042766	46400622	995053753	8.24073e+08	29052777	24305585	50155	17802839	1.55564e+07	0.251061	0.0102317	0.00449182	0.0050845	55.893
469.136	35.18	0	0	0	0	0	150055012	136683130	116891951	1.34543e+08	1.66848e+07	11780481	11178062	343671	7.7674e+06	6.43619e+06	9171	29297	3683	14050.3	13486.1	0.0577316	0.00232688	0.00010443	0.00508813	552.827
469.136	35.15	0	0	0	0	0	149963870	136512084	116756164	134410706	1.67033e+07	11780481	11178062	343671	7.7674e+06	6.43619e+06	9171	29297	3683	14050.3	13486.1	0.0577886	0.00234378	0.000104533	0.00510935	552.827
475.183	19.05	0	0	0	0	0	21238480	19930432	16566701	1.92452e+07	2.41009e+06	0	0	0	0	0	0	0	0	0	0	0	0.00518694	0	0.00518694	#DIV/0!
563.134	35.55	0	0	0	0	0	107514274	110727462	79212262	9.91513e+07	1.73423e+07	30446371	28512092	5294618	2.14177e+07	1.39964e+07	14036001	11231451	0	8422484	7.42765e+06	0.21601	0.00435198	0.0849457	0.00525123	2.54292	tremulacin+35Cl
513.162	22.96	0	0	0	0	0	47544150	46599901	47703828	4.72826e+07	596624	43592376	42036141	29298370	3.8309e+07	7.8421e+06	9918845	8802249	38094	6.25306e+06	5.4112e+06	0.810212	0.185313	0.132249	0.00529943	6.12643
469.136	18.23	0	2391	0	797	1380.44	4584243433	4289968013	3552846678	4142352708	5.31307e+08	1588553897	1456180652	47884256	1030872935	8.53862e+08	30031294	25134562	52473	1.84061e+07	1.60822e+07	0.248862	0.00955334	0.0044434	0.00545311	56.0071
468.116	22.31	0	0	0	0	0	56645386	54467131	44073743	5.17288e+07	6.7183e+06	1860064	1586430	99403	1.18197e+06	947457	19889	0	0	6629.67	11482.9	0.0228493	0.0051169	0.000128162	0.00557688	178.284
469.136	17.98	1587	2391	0	1326	1216.68	4679447026	4360603529	3609499691	4.21652e+09	5.49334e+08	1612373696	1477039756	48445338	1045952930	8.66513e+08	30418263	25449635	52473	1.86401e+07	1.6288e+07	0.248061	0.00930891	0.00442074	0.00562616	56.113
561.163	35.15	87429	72421	67837	75895.7	10247.8	13944077	12538059	10688306	1.23901e+07	1.63292e+06	3750797	2190769	792198	2244588	1.48003e+06	344311	180180	95959	206817	126300	0.181159	0.0013952	0.016692	0.00570334	10.853
499.042	1.31	0	0	0	0	0	5919226	5212782	4540238	5224082	689563	1857626	1694721	0	1.18412e+06	1.0287e+06	39101	71208	8605	39638	31305	0.226665	0.00717708	0.00758755	0.00576518	29.8732
309.208	41.93	117571	160409	135329	137770	21523	26218111	25621310	20084861	2.39748e+07	3.38194e+06	12241564	12901666	7525375	10889535	2.93208e+06	10381589	7839548	7024853	8415330	1.75087e+06	0.454208	0.00755042	0.351008	0.00580107	1.29401
109.028	7.55	460965	245015	163530	289837	153700	9389923	9625478	8064516	9026639	841506	2678841	2604245	2709047	2.66404e+06	53945.1	2921380	3043388	2866129	2.94363e+06	90700.4	0.295131	0.00562314	0.326105	0.00585914	0.905019
477.118	18.38	0	0	0	0	0	77995818	71906269	59688998	69863695	9.32277e+06	25374269	23340868	395913	16370350	1.38716e+07	112276	83329	0	65201.7	58291.7	0.234318	0.0075971	0.00093327	0.00589264	251.073
305.08	10.55	0	0	0	0	0	7623796	8311016	9951664	8.62883e+06	1.19603e+06	4494193	3916654	676367	3.02907e+06	2.05786e+06	301318	276559	18173	198683	156816	0.351041	0.0233923	0.0230255	0.00595298	15.2457
469.227	40.21	0	0	0	0	0	38848180	28300000	34650797	3.3933e+07	5.3106e+06	12740466	12965504	9874374	1.18601e+07	1.72338e+06	6716872	5816924	10148171	7.56066e+06	2.28559e+06	0.349516	0.0123007	0.222811	0.00598424	1.56866
399.079	6.7	2853	3269	0	2040.67	1779.47	11626557	12001776	12658493	1.20956e+07	522328	10890847	10901187	6017027	9269687	2.81689e+06	3239205	2731370	0	1.99019e+06	1.74216e+06	0.766368	0.221592	0.164538	0.00605715	4.65769
309.009	42.09	0	0	0	0	0	2870039	3341481	2568194	2.92657e+06	389731	10142798	11925344	4646026	8.90472e+06	3.7943e+06	107607	96406	65949	89987.3	21558	3.04272	0.110639	0.0307484	0.00610975	98.9553
393.178	16.18	0	0	0	0	0	12669663	12554853	12166309	1.24636e+07	263791	7229160	6944524	3637643	5937109	1.99647e+06	2855939	2652292	17481	1841904	1.58327e+06	0.476356	0.0280403	0.147783	0.00617684	3.22335
577.136	9.23	0	0	0	0	0	78701548	71808116	61253120	7.05876e+07	8.78801e+06	56377290	55286025	37739409	49800908	1.04598e+07	38559274	37856722	23064699	3.31602e+07	8.75004e+06	0.705519	0.059621	0.469774	0.00639554	1.50183	(epi)catechin-(epi)catechin
461.11	23.91	0	0	0	0	0	60268870	57425744	45930621	54541745	7.59173e+06	23635429	22612812	2863406	16370549	1.17087e+07	3716	3232	0	2316	2020.26	0.300147	0.0131041	4.24629e-05	0.00639671	7068.46
583.168	21.28	0	0	0	0	0	19473753	18482030	14818937	1.75916e+07	2.45184e+06	2074	0	0	691.333	1197.42	3523	0	0	1174.33	2034	3.92991e-05	0.00641347	6.67554e-05	0.0064138	0.588703
557.001	1.3	0	0	0	0	0	3826249	3421217	2887684	3.37838e+06	470746	1165985	1312656	0	826214	719270	17567	22070	0	13212.3	11661.6	0.244559	0.0100389	0.00391084	0.00643401	62.5335
439.125	20.13	0	0	3234	1078	1867.15	36428025	35479082	27848053	33251720	4.7037e+06	5691589	4973230	32104	3565641	3.08114e+06	4492	1939	0	2143.67	2252.98	0.107232	0.00154627	6.44678e-05	0.0066049	1663.34
559.046	1.32	0	0	0	0	0	13793717	12431994	10354361	1.21934e+07	1.73205e+06	4543189	4576459	15951	3.0452e+06	2.62346e+06	257745	188909	32993	159882	115153	0.249743	0.0105503	0.0131122	0.00664526	19.0465
387.115	1.36	265176	282598	296200	281325	15551.1	70313097	66017286	52876645	6.3069e+07	9.08442e+06	13765061	12259834	221602	8.74883e+06	7.42305e+06	697318	465639	204305	455754	246655	0.138718	0.00154246	0.00722627	0.00691136	19.1964
867.237	19.28	0	0	0	0	0	44198272	41542629	33192544	3.96445e+07	5.74315e+06	26931294	26248648	2090442	1.84235e+07	1.41489e+07	11460	6499	0	5986.33	5747.17	0.464717	0.106932	0.000151	0.00692488	3077.59
555.004	1.29	0	0	0	0	0	6071982	5049435	4571660	5.23103e+06	766468	1911170	1935866	0	1.28235e+06	1.11061e+06	72249	58705	0	43651.3	38404.9	0.245142	0.00972834	0.0083447	0.00708622	29.377
487.146	18.45	0	0	0	0	0	190674951	175858860	142173955	1.69569e+08	2.48547e+07	53592384	49077583	1246077	3.46387e+07	2.90068e+07	694105	541400	0	411835	364741	0.204275	0.00389764	0.00242871	0.00710994	84.1082
373.151	15.13	0	0	0	0	0	18995950	17556424	14133470	1.68953e+07	2.49775e+06	2978904	2672049	90116	1.91369e+06	1.5867e+06	5694	2913	0	2869	2847.25	0.113268	0.00191606	0.000169811	0.00720898	667.023
315.109	10.53	0	0	0	0	0	25799934	28056712	34492402	2.94497e+07	4.51055e+06	16571007	14851742	2454081	1.12923e+07	7.70222e+06	1420861	1176790	159330	918994	669111	0.383443	0.0345486	0.0312056	0.00722061	12.2877
617.005	1.31	0	0	0	0	0	3809706	3048361	2905605	3.25456e+06	486043	1364987	1502046	0	955678	830473	55098	11107	0	22068.3	29138.6	0.293643	0.022226	0.00678075	0.00728766	43.3054
510.184	35.15	926227	967520	944335	946027	20698.5	22028140	19490948	16352450	1.92905e+07	2.84315e+06	8579105	5909525	4122102	6.20358e+06	2.243e+06	2098738	1351294	1371494	1.60718e+06	425826	0.321587	0.0039566	0.0833143	0.00745728	3.85993
497.046	1.31	0	0	0	0	0	19923442	17598138	14673800	17398460	2.63051e+06	6003888	5532111	29377	3.85513e+06	3.32158e+06	363175	348595	46205	252658	178942	0.221579	0.0060387	0.0145219	0.00753804	15.2583
377.086	1.31	18449	12856	20878	17394.3	4113.68	506009557	454783795	373408216	444733856	6.68695e+07	110750665	107428017	3115127	73764603	6.12068e+07	7898964	7343331	3320535	6187610	2.49845e+06	0.165862	0.00215379	0.0139131	0.00759547	11.9213	saccharose (Cl adduct)
435.045	1.29	0	0	0	0	0	22748028	20011294	16737691	1.98323e+07	3.00916e+06	5757243	5729663	72981	3.8533e+06	3.27388e+06	312756	223957	22732	186482	148599	0.194294	0.00347337	0.00940291	0.00761494	20.6631
423.131	26.85	2844	0	0	948	1641.98	30392877	26357877	22371250	2.6374e+07	4.01084e+06	6641580	6522389	990602	4.71819e+06	3.22874e+06	69794	67838	2690	46774	38190.4	0.178896	0.00223821	0.00177349	0.00764348	100.872
567.173	29.89	0	0	0	0	0	13441091	13170739	10067528	1.22265e+07	1.87456e+06	9653	0	0	3217.67	5573.16	0	0	0	0	0	0.000263173	0.00774841	0	0.0077448	#DIV/0!
532.135	1.36	0	0	0	0	0	8526462	8536047	6439032	7833847	1.20795e+06	1601867	1294896	0	965588	850193	0	18486	0	6162	10672.9	0.123258	0.0020109	0.000786587	0.00784101	156.7
486.126	17.86	0	0	0	0	0	360334995	309315326	264547481	3.11399e+08	4.79277e+07	117499729	109850567	4432570	7.7261e+07	6.31871e+07	2053098	1728746	0	1.26061e+06	1.1037e+06	0.248109	0.00833472	0.00404823	0.00784124	61.2883
309.057	7.53	0	0	0	0	0	21561090	19812905	15778843	19050946	2.96547e+06	1011837	859748	330589	734058	357594	162911	162310	0	108407	93883.7	0.0385313	0.00791775	0.00569037	0.00802175	6.77132
307.06	7.53	0	0	0	0	0	68651888	62012209	50062167	60242088	9.42043e+06	3319411	2906549	1242534	2489498	1.09946e+06	767059	646558	0	471206	412500	0.0413249	0.00808216	0.00782187	0.0080847	5.28325
271.083	7.52	0	2102	0	700.667	1213.59	184757572	171621194	135237907	1.63872e+08	2.56532e+07	10361054	9546696	3962701	7956817	3.48289e+06	2873891	2660087	778401	2.10413e+06	1.15308e+06	0.048555	0.00800071	0.01284	0.00817869	3.78153
405.072	21.04	6029552	6279913	6104692	6.13805e+06	128471	166251251	150458177	120651180	1.45787e+08	2.31562e+07	93994880	53148557	28550488	5.85646e+07	3.30567e+07	16063480	10854029	8128790	1.16821e+07	4.03164e+06	0.401714	0.02443	0.0801314	0.00827286	5.01319
379.083	1.31	2177	2674	0	1617	1422.24	157214541	140137542	114185441	1.37179e+08	2.16666e+07	34046275	32819934	865027	2.25771e+07	1.88132e+07	2205513	2196500	889409	1.76381e+06	757265	0.164581	0.00246135	0.0128577	0.00836443	12.8002
441.097	22.31	0	0	0	0	0	126214772	117366151	91685843	1.11756e+08	1.79352e+07	3954788	3147609	237630	2.44668e+06	1.9552e+06	58197	70802	0	42999.7	37768.4	0.0218931	0.00826147	0.000384765	0.00848244	56.8999	salireposide+35Cl
443.093	22.32	0	0	0	0	0	37492475	35166379	27272145	33310333	5.357e+06	990714	875951	32357	633007	523334	4681	3450	0	2710.33	2426.58	0.0190033	0.00835983	8.13661e-05	0.00851258	233.553
437.042	1.29	0	0	0	0	0	14475117	12311648	10438737	1.24085e+07	2.01993e+06	3513193	3309167	0	2274120	1.97209e+06	111264	151486	11549	91433	72045.4	0.183271	0.00341174	0.00736858	0.00878003	24.872
340.981	42.93	0	0	0	0	0	6934487	6103731	4976895	6.00504e+06	982521	8257840	9435418	3285521	6.99293e+06	3.26425e+06	11290	10708	0	7332.67	6356.94	1.16451	0.6587	0.00122109	0.0088248	953.668
467.118	1.35	0	0	0	0	0	7105979	6932534	5215279	6.41793e+06	1.04513e+06	2170584	1768280	8401	1315755	1.14993e+06	140694	108993	36620	95435.7	53345.1	0.205012	0.00485102	0.0148702	0.00885004	13.7868
583.052	35.13	31884	51777	42265	41975.3	9949.66	12192959	10614748	8758923	10522210	1.71889e+06	2112144	1250408	433892	1.26548e+06	839228	210365	88463	85190	128006	71343.8	0.120268	0.00402908	0.0121653	0.00890281	9.88611
321.12	5.5	0	0	0	0	0	9453669	9318339	8905581	9225863	285507	6236760	5950948	3631609	5.27311e+06	1.42874e+06	2608186	2291968	48132	1.64943e+06	1.39575e+06	0.571557	0.0365135	0.178783	0.0089234	3.19693
563.134	35.43	0	0	0	0	0	133523620	125884783	89785163	1.16398e+08	2.33616e+07	34348880	31879776	5785231	24004629	1.58267e+07	15508657	12541460	0	9350039	8.23216e+06	0.206229	0.00697086	0.0803283	0.00911746	2.56733
313.107	7.21	0	0	0	0	0	118976784	118742052	115314803	1.17678e+08	2.04985e+06	97438937	84175433	38610945	7.34084e+07	3.08566e+07	31265871	27757142	154795	19725936	1.70397e+07	0.623808	0.130273	0.167627	0.0091635	3.72142
565.13	35.5	2375	0	0	791.667	1371.21	40004230	37609107	26881996	3.48318e+07	6.98809e+06	10166393	9359315	1547687	7024465	4.76016e+06	4464256	3466749	0	2.64367e+06	2.34318e+06	0.201668	0.00681162	0.0758982	0.00941462	2.65709	tremulacin+37Cl
439.087	1.33	0	0	0	0	0	130370599	117781313	92782872	113644928	1.91322e+07	32967467	28992804	569065	20843112	1.767e+07	1810691	1500766	607279	1.30625e+06	624843	0.183406	0.00357294	0.0114941	0.00947218	15.9565
496.111	17.86	0	0	0	0	0	16273945	14883597	11549357	14235633	2.42803e+06	674490	555492	3820	411267	357841	0	0	0	0	0	0.02889	0.00897949	0	0.0095581	#DIV/0!
451.974	14.41	0	0	0	0	0	16495053	13434023	10319926	13416334	3.0876e+06	8853793	8608147	6217773	7.89324e+06	1.45618e+06	3534168	3056778	2345	2.19776e+06	1.91621e+06	0.58833	0.0718978	0.163813	0.00965717	3.59149
439.162	22.19	2803	0	0	934.333	1618.31	54238977	50491042	36801692	47177237	9.17882e+06	20813489	19310027	4861258	1.49949e+07	8.80815e+06	4863576	3966865	0	2.94348e+06	2.58826e+06	0.317842	0.0119039	0.062392	0.00970144	5.09428
439.162	22.44	2803	1897	0	1566.67	1430.4	55522505	52139521	38216730	48626252	9.17223e+06	20937205	19447763	4379671	1.49215e+07	9.15986e+06	3968581	3274302	0	2.41429e+06	2.11946e+06	0.306862	0.0107933	0.04965	0.00989407	6.1805
313.239	42.46	1369623	1284543	1447351	1.36717e+06	81431.7	15846950	14487850	11631401	1.39887e+07	2.15164e+06	6050278	6695062	4763013	5.83612e+06	983668	5815175	4115419	5517260	5.14928e+06	907660	0.417201	0.011401	0.368102	0.0100185	1.13338
701.193	1.32	0	0	0	0	0	15726843	14198202	11044960	1.36567e+07	2.38746e+06	4219053	4000628	13844	2.74451e+06	2.36735e+06	70825	47349	13808	43994	28656.2	0.200965	0.00492447	0.00322143	0.0100901	62.3837
663.2	1.37	0	0	0	0	0	6855751	6062899	4801286	5.90665e+06	1.03611e+06	1272854	1192521	0	821792	712825	8260	14314	0	7524.67	7185.28	0.13913	0.00338583	0.00127393	0.0101242	109.213
491.109	28.4	2257234	2239644	2179874	2225584	40551.3	79756869	66837454	55898769	6.74977e+07	1.19427e+07	43995570	25270897	13109221	2.74586e+07	1.5559e+07	6819347	4081102	3085480	4.66198e+06	1.93352e+06	0.406807	0.0268159	0.0690687	0.010317	5.8899
557.167	18.48	0	0	0	0	0	18692653	16958672	13030477	1.62273e+07	2.90108e+06	5292036	5010611	225872	3.50951e+06	2.84719e+06	62961	49180	0	37380.3	33097.5	0.216272	0.00562591	0.00230355	0.0105267	93.8864
495.001	1.29	0	0	0	0	0	4838725	4114559	3367074	4106786	735856	1165086	1170043	0	778376	674098	0	10954	5423	5459	5477.09	0.189534	0.00456467	0.00132926	0.0105575	142.586
449.146	32.2	0	0	0	0	0	16678507	15775672	11710451	1.47215e+07	2.64647e+06	1434035	1343968	14073	930692	795092	0	0	6329	2109.67	3654.05	0.0632197	0.00774263	0.000143305	0.0106041	441.156
459.144	25.44	0	0	0	0	0	21118013	17429095	13869737	1.74723e+07	3.62433e+06	8942904	7941959	3295258	6726707	3.01357e+06	3786549	3642173	1105353	2.84469e+06	1.50804e+06	0.384993	0.0179366	0.162812	0.0106297	2.36465
496.111	18.82	0	0	0	0	0	63680808	57019187	43489274	5.47298e+07	1.02886e+07	4572670	3495155	0	2689275	2.39048e+06	0	0	0	0	0	0.0491373	0.00978322	0	0.0115759	#DIV/0!
377.182	21.37	3376	0	0	1125.33	1949.13	35614102	27762825	24720751	2.93659e+07	5.62082e+06	8917494	8107278	923673	5982815	4.40003e+06	1189574	1012481	0	734018	641816	0.203733	0.00562822	0.0249956	0.0117862	8.15077
257.176	41.25	150018	131610	163359	148329	15941.7	10520148	9996066	11723609	1.07466e+07	885756	5178710	5341128	6650073	5.7233e+06	806704	3967178	3521137	6656390	4.7149e+06	1.6961e+06	0.532568	0.00197384	0.438734	0.011913	1.21388
469.092	18.82	0	0	0	0	0	27228702	23960226	18440147	2.32097e+07	4.44209e+06	2322599	1869777	0	1.39746e+06	1.23123e+06	0	0	0	0	0	0.0602101	0.00941015	0	0.0119908	#DIV/0!
609.33	39.76	0	0	0	0	0	8342983	7254154	10564360	8720499	1.68708e+06	0	0	253277	84425.7	146230	0	0	14068	4689.33	8122.16	0.00968129	0.0120063	0.000537737	0.0122586	18.0038
439.162	22.11	2803	0	0	934.333	1618.31	61196553	54833138	39461518	51830403	1.11743e+07	23110959	21889442	5450022	1.68168e+07	9.86285e+06	5887433	4850177	0	3.5792e+06	3.14277e+06	0.324458	0.015713	0.0690561	0.0124361	4.69848
137.006	42.09	0	0	0	0	0	3808470	5618606	4655584	4694220	905686	16977895	19508449	8480468	1.49889e+07	5.77677e+06	247500	233770	148304	209858	53747.6	3.19306	0.087474	0.0447056	0.0130895	71.4242
493.004	1.28	0	0	0	0	0	5238312	4413630	3485480	4.37914e+06	876925	1273565	1321327	0	864964	749461	28031	17738	85518	43762.3	36525.9	0.197519	0.00661011	0.00999336	0.013248	19.765
483.165	35.08	1295565	1296098	1225808	1.27249e+06	40429	23238721	19333181	15838639	1.94702e+07	3.70194e+06	11582833	7427930	4933988	7.98158e+06	3.35882e+06	2476146	1579981	1783613	1946580	469784	0.409939	0.0166918	0.0999775	0.0134577	4.10031
311.223	41.77	1442109	1328939	1386718	1385922	56589.2	28095788	26198370	20773808	2.50227e+07	3.79994e+06	13112004	13664407	9168404	11981605	2.45191e+06	11642122	9129463	9913120	10228235	1.28563e+06	0.47883	0.0112207	0.408759	0.0138893	1.17142
169.013	3.39	1382	0	0	460.667	797.898	941567	1324611	1006360	1090846	205022	14366387	13692288	294358	9451011	7.93705e+06	545930	310542	49602	302025	248274	8.66393	0.209582	0.276872	0.0142541	31.2922
433.115	18.83	0	0	0	0	0	567638695	489942642	370012283	475864540	9.95625e+07	45295921	36137285	219588	27217598	2.38252e+07	48117	40565	67532	52071.3	13911.6	0.0571961	0.0123802	0.000109425	0.0142829	522.698	(-)-naringenin-5-glucoside
477.105	18.97	0	0	0	0	0	37731277	32638692	24577722	3.16492e+07	6.63237e+06	10730433	10369183	862467	7.32069e+06	5.5959e+06	11691	8355	5579	8541.67	3060.27	0.231307	0.00890862	0.000269885	0.014332	857.057
461.11	24.82	0	0	0	0	0	28992882	24308329	18714064	2.40051e+07	5.14611e+06	10253476	10038743	3593928	7962049	3.78443e+06	1487554	1334999	0	940851	818363	0.331682	0.0146377	0.0391938	0.0144091	8.4626
373.115	15.98	273457	110465	66046	149989	109208	28853406	31565275	20629026	2.70159e+07	5.69497e+06	11500747	10888458	1396495	7.92857e+06	5.66522e+06	1102166	902623	17273	674021	577445	0.293478	0.0146657	0.024949	0.0144933	11.7631
397.214	39.32	0	0	0	0	0	20599581	20286073	20935116	2.06069e+07	324584	1041353	1064722	2537839	1.54797e+06	857330	684646	686988	7280397	2.88401e+06	3.80738e+06	0.075119	0.000155387	0.139953	0.0145192	0.536743
557.168	19.81	0	0	0	0	0	14882402	13555586	9713204	12717064	2.68468e+06	1898538	1858289	29149	1261992	1.06786e+06	6416	7632	0	4682.67	4100.63	0.0992361	0.00966063	0.000368219	0.0145428	269.503
451.125	22.31	0	0	0	0	0	510308272	478419665	334405998	441044645	9.3718e+07	11857969	10142063	1137436	7.71249e+06	5.75844e+06	489998	335682	0	275227	250531	0.0174869	0.0149614	0.000624034	0.0147368	28.0223	salireposide+HCOOH
405.072	20.28	11691511	12170504	11540996	1.1801e+07	328727	314142589	260878836	207304153	2.60775e+08	5.34193e+07	164314524	97424636	51549105	1.04429e+08	5.67081e+07	29325700	19681681	15436835	2.14814e+07	7.11719e+06	0.400458	0.0255916	0.0823752	0.0149268	4.86139
763.193	1.33	0	0	0	0	0	6342927	5868718	4132024	5.44789e+06	1.16398e+06	1764103	1388888	0	1050997	929324	38434	10817	0	16417	19819.5	0.192918	0.0078613	0.00301346	0.0149446	64.0188
321.075	6.67	0	0	0	0	0	509895722	488722989	488568922	495729211	1.22688e+07	418049894	404105518	254538071	3.58898e+08	9.06467e+07	163213630	143017386	1096206	1.02442e+08	8.83474e+07	0.72398	0.11791	0.20665	0.0150115	3.50341	salicin+35Cl
321.075	6.72	0	0	0	0	0	507341802	485922304	485505855	4.92923e+08	1.24885e+07	416496748	402932575	253861799	3.57764e+08	9.02369e+07	162890161	142783877	1092848	1.02256e+08	8.81844e+07	0.7258	0.119362	0.207447	0.0151064	3.49872
373.115	16.11	184183	70282	50792	101752	72049.1	28200063	30891775	20007888	2.63666e+07	5.66886e+06	11100099	10426143	1008669	7511637	5.64181e+06	767827	592239	11452	457173	395864	0.284892	0.0150583	0.0173391	0.0152269	16.4306
299.187	39.38	17506	2113	13571	11063.3	7997.02	9297584	8738706	12237488	1.00913e+07	1.87958e+06	1829990	1752696	1789450	1790712	38662.5	1974788	1731007	2390620	2.03214e+06	333525	0.177452	0.0166328	0.201376	0.0153568	0.881196
323.072	6.73	3378	0	5530	2969.33	2787.56	158006724	152007393	151790325	153934814	3.52805e+06	130998951	125805027	78428953	1.11744e+08	2.89686e+07	50725182	44611172	109066	31815140	2.76279e+07	0.72592	0.125695	0.206679	0.0154347	3.5123	salicin+37Cl
137.006	40.74	0	0	0	0	0	3134460	4128690	4643419	3.96886e+06	767072	34045544	38304331	17648298	29999391	1.09063e+07	1835344	1641072	1067140	1.51452e+06	399432	7.5587	0.0531771	0.381601	0.0159988	19.8079
303.052	17.77	0	0	0	0	0	83988333	70582121	53318033	6.92962e+07	1.53755e+07	69117322	67627319	19832464	5.21924e+07	2.80344e+07	9833699	9348324	3637053	7.60636e+06	3.44608e+06	0.753178	0.420441	0.109766	0.0163428	6.86168	dihydroquercetin
433.115	17.88	0	0	0	0	0	322344899	288520683	202883311	271249631	6.1575e+07	11727829	9444122	943086	7371679	5.68322e+06	1018675	989205	833707	947196	99382.5	0.0271767	0.0170041	0.00349197	0.0168612	7.78264	naringenin hexoside
447.152	12.42	0	0	0	0	0	59864592	53142004	37143775	5.00501e+07	1.16717e+07	7982512	7032571	49706	5.0216e+06	4.3319e+06	28197	21866	0	16687.7	14794.6	0.100331	0.0131946	0.000333419	0.0176603	300.917	benzyl hexoside pentoside
415.125	24.1	0	0	0	0	0	18738587	17312261	11736334	1.59291e+07	3.70038e+06	3365069	3044958	350067	2.25336e+06	1.65606e+06	416324	338764	0	251696	221398	0.141462	0.012424	0.0158011	0.0177807	8.95272
340.125	6.95	0	0	0	0	0	21880986	19746479	20267841	2.06318e+07	1.11282e+06	18508832	17464272	8551150	14841418	5.47251e+06	7488975	7153828	7440	4.88341e+06	4.22604e+06	0.719348	0.204645	0.236694	0.0178539	3.03915
170.994	40.74	0	0	0	0	0	1038169	1557915	1541538	1.37921e+06	295461	10659227	11627371	5265661	9.18409e+06	3.42781e+06	456223	449784	270800	392269	105244	6.65896	0.0576885	0.284416	0.019184	23.4127
573.162	35.53	0	0	0	0	0	585027140	543526051	352645721	4.93733e+08	1.23935e+08	119087655	106207841	14399218	79898238	5.70882e+07	43411660	34607244	16902	2.60119e+07	2.29387e+07	0.161825	0.0157732	0.0526842	0.0197544	3.0716	tremulacin+HCOOH
573.162	35.52	0	0	0	0	0	589825526	546722027	355209502	4.97252e+08	1.24886e+08	119851088	106976008	14471420	8.04328e+07	5.74859e+07	43690959	34833470	16902	2.61804e+07	2.30871e+07	0.161755	0.0158016	0.0526502	0.0197814	3.07225
410.978	20.24	4728	6637	3322	4895.67	1663.85	40787361	32444932	24753361	3.26619e+07	8.0192e+06	14813051	6445097	2667895	7.97535e+06	6.2155e+06	756240	310799	293868	453636	262200	0.244179	0.0153692	0.0138888	0.0199525	17.581
311.223	42.68	1431391	1433980	1411524	1.42563e+06	12286	45623040	42866537	29992558	39494045	8.34316e+06	14373886	16429450	9086849	1.32967e+07	3.78796e+06	12450306	8203518	9817046	1.0157e+07	2.1437e+06	0.336677	0.0187051	0.257177	0.0204783	1.30913
311.223	42.53	1369990	1424587	1391061	1.39521e+06	27534.3	47194051	43786787	30836221	4.06057e+07	8.63042e+06	14729710	16826001	9329017	1.36282e+07	3.86796e+06	12702099	8452312	10047050	10400487	2.14683e+06	0.335624	0.0191081	0.256134	0.0209718	1.31035
103.039	28.41	1320109	1386505	1376330	1.36098e+06	35760.2	63304688	48931728	38703888	5.03134e+07	1.23585e+07	27206642	14691903	7460514	1.6453e+07	9.99017e+06	4061421	2670654	2096632	2.9429e+06	1.01029e+06	0.32701	0.0226542	0.0584914	0.0213494	5.59075
549.168	1.36	0	0	0	0	0	8888511	7831875	5230821	7317069	1.8824e+06	1075724	862827	17666	652072	559629	67664	66445	7025	47044.7	34663.4	0.0891166	0.0187651	0.00642944	0.0215949	13.8607
541.136	1.32	0	0	0	0	0	12215593	10537146	7175738	9976159	2.56633e+06	1565143	1378294	27607	990348	838976	160870	138215	6366	101817	83435.5	0.0992715	0.0181883	0.010206	0.0216877	9.72675
348.094	6.7	0	0	0	0	0	108238567	109057424	111492229	1.09596e+08	1.69239e+06	97695553	94992685	61319156	8.46691e+07	2.02668e+07	41080140	36710766	471263	2.60874e+07	2.22915e+07	0.772556	0.166001	0.238032	0.0224112	3.2456
348.094	6.76	0	0	0	0	0	107060958	107799616	110045674	1.08302e+08	1.55451e+06	96820830	94231235	60908647	83986904	2.00283e+07	40954762	36618765	447151	2.60069e+07	2.22413e+07	0.775487	0.169465	0.240133	0.0230396	3.22941
539.139	1.32	0	0	0	0	0	39451358	34714072	22894917	32353449	8.52692e+06	5375976	4565525	312788	3.4181e+06	2.71963e+06	666935	736397	269534	557622	251897	0.105649	0.0198334	0.0172353	0.0230628	6.12977
601.14	1.33	0	0	0	0	0	16387437	14293997	9379881	1.33538e+07	3.59715e+06	2384527	1900596	89215	1.45811e+06	1.20994e+06	292416	271465	34508	199463	143239	0.109191	0.0203744	0.0149368	0.0238812	7.31019
515.214	40.77	147127	107718	124044	126296	19800.8	10702914	8594284	6212750	8503316	2.24646e+06	3912414	1845664	931860	2.22998e+06	1.52699e+06	495540	301255	251610	349468	128914	0.262248	0.0206554	0.0410979	0.0240674	6.38106
257.103	28.38	233086	232399	241664	235716	5162.27	19361855	14703882	11324278	15130005	4.0357e+06	8195260	4351148	2029167	4858525	3.1142e+06	1058605	599911	422099	693538	328420	0.321119	0.0277826	0.0458386	0.0244411	7.00542
437.123	12.42	0	0	0	0	0	24732522	20118895	13875855	1.95758e+07	5.44867e+06	2319373	2016318	3119	1446270	1.25896e+06	0	0	0	0	0	0.0738807	0.0240032	0	0.0248649	#DIV/0!
465.105	9.94	0	0	0	0	0	8667364	7898143	4897907	7.15447e+06	1.99173e+06	472788	396270	19378	296145	242722	18566	23828	0	14131.3	12517.7	0.041393	0.0255415	0.00197518	0.0249648	20.9566
619.262	40.78	6087809	5643865	6095505	5942393	258561	308863678	244446769	178607957	2.43973e+08	6.51292e+07	112738984	54521842	27856308	6.5039e+07	4.34077e+07	15960421	10808519	9322339	1.20304e+07	3.48365e+06	0.266583	0.021749	0.0493105	0.0250124	5.40621
365.083	10.52	0	0	0	0	0	17176822	15821719	15289822	16096121	972967	10823299	9780102	6215346	8.93958e+06	2.41623e+06	6787415	6303598	211509	4434174	3.66493e+06	0.555387	0.0235449	0.275481	0.0250427	2.01606
447.188	35.17	8849739	8903002	8651223	8.80132e+06	132689	375237348	286104035	218869688	2.93404e+08	7.8439e+07	154973936	85047533	43706233	9.45759e+07	5.62425e+07	22598864	14915461	12155582	1.65566e+07	5.41162e+06	0.322341	0.0275713	0.0564295	0.0252671	5.71227
464.142	12.42	0	0	0	0	0	11279222	9018485	6257434	8.85171e+06	2.51504e+06	1018658	845429	0	621362	545042	0	0	0	0	0	0.0701968	0.0253697	0	0.0258704	#DIV/0!
363.086	10.53	0	0	0	0	0	56313241	51967750	50653984	52978325	2.96188e+06	35569370	31841802	20328452	2.92465e+07	7.94499e+06	22124525	21317217	867263	1.47697e+07	1.20466e+07	0.552047	0.0242275	0.278787	0.0259772	1.98018
397.128	28.4	234918	226923	243237	235026	8157.54	25126791	18392713	14599840	1.93731e+07	5.33152e+06	10339905	5815617	3681848	6.61246e+06	3.3998e+06	1076364	624920	593532	764939	270158	0.341321	0.0325524	0.0394845	0.0260351	8.64443
579.173	29.48	0	0	0	0	0	36304856	35178708	56761026	4.27482e+07	1.21485e+07	100437335	98568855	18625231	72543807	4.67042e+07	475524	280382	42439	266115	216895	1.697	0.385306	0.00622517	0.0261613	272.603
596.221	39.45	95468	82542	60224	79411.3	17829.3	16129093	11427610	9401337	1.23193e+07	3.45139e+06	4150944	1941488	794877	2.29577e+06	1.70585e+06	392199	211820	219965	274661	101872	0.186355	0.0215475	0.0222951	0.0262086	8.35855
361.151	28.41	5038245	4904550	5089162	5.01065e+06	95348.9	286933490	217877648	164590506	2.23134e+08	6.13406e+07	118427864	63731550	31787710	71315708	4.38152e+07	15865421	9634632	7398783	1.09663e+07	4.38759e+06	0.319609	0.0295625	0.0491466	0.0262421	6.50318
579.173	29.58	0	0	0	0	0	35946010	35025145	56494741	42488632	1.21384e+07	100071060	98223049	18501957	7.22654e+07	4.65696e+07	423246	234950	12111	223436	205809	1.70082	0.384429	0.00525872	0.0263808	323.428
361.151	40.79	327349	271241	322503	307031	31089.6	21104078	16468713	11828118	1.6467e+07	4.63798e+06	7356034	3674701	1733153	4.25463e+06	2.85595e+06	924334	621621	508643	684866	214941	0.258374	0.0250882	0.0415903	0.0273832	6.21235
103.039	35.16	992134	1021464	1026687	1.01343e+06	18625.4	37425394	28301260	21351057	2.90259e+07	8.06163e+06	14943790	8066311	4385878	9131993	5.35902e+06	2476638	1761117	1619555	1.95244e+06	459456	0.314615	0.0297358	0.0672653	0.0279734	4.67723
533.225	39.46	8023347	7915429	7859029	7.9326e+06	83494.2	410370401	306321400	229203513	315298438	9.09164e+07	154201386	75768285	37224050	8.90646e+07	5.96114e+07	20167776	13926743	11155067	1.50832e+07	4.6163e+06	0.282477	0.0290715	0.0478378	0.0289671	5.90489
421.115	23.55	0	0	0	0	0	41858462	36841528	22108292	3.36028e+07	1.02657e+07	404789	318227	120136	281051	145923	51985	83018	101560	78854.3	25048.4	0.00836392	0.0301895	0.00234666	0.0298632	3.56418
429.177	39.45	238195	244937	214112	232415	16205.1	17109363	12571406	9449306	1.30434e+07	3.85178e+06	6568233	3055758	1537802	3.7206e+06	2.58027e+06	705203	491991	413497	536897	150949	0.285248	0.0314149	0.0411625	0.0300299	6.92982
705.299	41.6	3724563	3321386	3396389	3.48078e+06	214428	221767476	180626747	118923021	1.73772e+08	5.17637e+07	77364980	38467904	20192561	45341815	2.91995e+07	12068936	7169041	6954378	8730785	2.89292e+06	0.260926	0.0304981	0.0502426	0.0309246	5.19333
857.253	17.87	3686	3237	2256	3059.67	731.307	13337587	11786116	6921731	1.06818e+07	3.34745e+06	48899	52869	0	33922.7	29444.9	0	0	0	0	0	0.00317574	0.0313924	0	0.0312109	#DIV/0!
521.204	25.03	0	0	0	0	0	18600676	16743125	9658246	1.50007e+07	4.71899e+06	133580	113864	0	82481.3	72108	0	0	0	0	0	0.00549851	0.0317471	0	0.0314404	#DIV/0!
655.239	40.78	174998	126114	145176	148763	24638.6	15718868	11691577	8437633	1.19494e+07	3.64746e+06	4734943	2152972	1024926	2.63761e+06	1.9019e+06	558022	380351	323008	420460	122534	0.220733	0.0292837	0.0351869	0.0316593	6.27316
103.039	20.14	3947113	4084787	3863672	3.96519e+06	111660	198720584	146758666	107295062	1.50925e+08	4.58549e+07	72900077	38442251	19282578	4.35416e+07	2.71701e+07	10711535	7196884	5801907	7903442	2.52993e+06	0.288499	0.0350616	0.0523668	0.0322646	5.5092
137.023	6.89	675052	546705	451646	557801	112116	24954289	21456600	13840248	2.00837e+07	5.68279e+06	9426784	9087678	2890244	7134902	3.67989e+06	3913695	3649174	2031360	3.19808e+06	1.01903e+06	0.355258	0.0372486	0.159237	0.0323422	2.231
741.276	41.59	75421	44476	39139	53012	19589.4	9622613	7800755	4948339	7.45724e+06	2.356e+06	3029328	1471807	731901	1.74435e+06	1.17271e+06	397882	190750	196936	261856	117843	0.233913	0.0341807	0.0351144	0.0336489	6.66147
319.046	12.42	1283	0	0	427.667	740.74	29777810	25840177	17828096	2.4482e+07	6.08953e+06	25750251	25368354	9221631	20113412	9.43449e+06	12280855	12265645	1716430	8754310	6.09499e+06	0.821558	0.543175	0.357581	0.0341254	2.29754	ampelopsin
103.039	39.44	586090	565573	521742	557802	32870.4	25368896	18445265	13491361	1.91018e+07	5.96593e+06	8631512	4458615	2358170	5.14943e+06	3.19322e+06	1447177	1106385	870675	1.14141e+06	289843	0.269578	0.0363531	0.059754	0.0345994	4.51146
433.115	21.84	0	0	0	0	0	18656383	14994633	10770781	1.48073e+07	3.94614e+06	4744533	4563203	610196	3.30598e+06	2.33637e+06	522816	474175	21837	339609	276271	0.223267	0.0190966	0.0229353	0.0234538	9.73465	naringenin-7-glucoside
607.168	27.6	0	0	0	0	0	51876149	46111268	25823316	4.12702e+07	1.36844e+07	7401230	6751555	436753	4.86318e+06	3.84714e+06	91234	76198	112125	93185.7	18042.8	0.117837	0.0359193	0.00225794	0.0348988	52.1881
569.202	39.46	272119	281739	217538	257132	34625.1	24032644	16790881	12589981	17804502	5.78828e+06	7521103	3594666	1702068	4.27261e+06	2.96816e+06	862430	523345	438747	608174	224218	0.239974	0.0370078	0.0341584	0.035581	7.02531
275.114	39.46	966136	902811	882737	917228	43528.6	54663162	39555135	28448668	4.0889e+07	1.31581e+07	18263206	8965282	4346201	1.05249e+07	7.08837e+06	2460608	1666481	1365081	1.83072e+06	565930	0.257402	0.0375372	0.044773	0.0355979	5.74904
133.013	1.42	0	2085	0	695	1203.78	131185185	113127527	64734999	1.03016e+08	3.43597e+07	590916	498256	1172964	754045	365740	1444715	1426570	638343	1169876	460410	0.0073197	0.0356192	0.0113563	0.0358876	0.644552	malic acid
475.131	1.39	0	0	0	0	0	8164701	6767297	3983634	6.30521e+06	2.12849e+06	0	0	0	0	0	0	0	0	0	0	0	0.0359501	0	0.0359501	#DIV/0!
189.076	35.07	1747409	1543726	1604134	1.63176e+06	104613	73610126	52297092	38198821	54702013	1.78277e+07	25450348	13871925	7431381	1.55846e+07	9.13075e+06	4250740	3143380	2562127	3318749	857857	0.284899	0.0434055	0.0606696	0.03759	4.69591
287.057	21.7	0	0	0	0	0	16635658	12976352	10778630	1.34635e+07	2.95875e+06	15916348	15551867	5355852	12274689	5.99466e+06	7932018	7641677	2490165	6.02129e+06	3.06148e+06	0.911698	0.778725	0.447229	0.0389293	2.03855
682.258	40.75	30965	36065	46050	37693.3	7673.19	10085231	7229830	4909143	7408068	2.59264e+06	2197725	936737	445990	1193484	903650	188894	84589	54310	109264	70603.6	0.161106	0.0414051	0.0147494	0.0394899	10.9229
311.091	20.35	579444	681843	588487	616591	56690.2	73921891	51251258	36978960	54050703	1.86299e+07	22815174	11663038	5211671	13229961	8.90574e+06	2329068	1505182	1178112	1.67079e+06	593080	0.244769	0.04466	0.0309115	0.0395525	7.9184
275.114	20.66	8438136	8523247	8247541	8.40297e+06	141176	584571776	417715681	289278120	430521859	1.48063e+08	188634369	97612479	47334858	111193902	7.16221e+07	24811931	16210843	13031816	1.80182e+07	6.09448e+06	0.258277	0.046199	0.041852	0.0401584	6.1712
469.082	29.34	0	0	0	0	0	21690639	18736032	9866109	16764260	6.15392e+06	53264	19411	9657	27444	22886.4	9394	7425	14074	10297.7	3415.37	0.00163705	0.0422289	0.000614263	0.0421496	2.66507
275.114	20.37	8387629	8454142	8134496	8.32542e+06	168658	603920638	417039257	288567563	4.36509e+08	1.58576e+08	188375389	97903344	47172862	1.11151e+08	7.15273e+07	24770453	16084997	13059723	1.79717e+07	6.07907e+06	0.254635	0.0532589	0.0411715	0.0444837	6.18474
275.114	20.14	8755140	8825778	8498404	8.69311e+06	172277	627305739	432619413	298683662	4.5287e+08	1.65244e+08	194885098	101016704	48752743	1.14885e+08	7.40467e+07	25603334	16739466	13553232	1.8632e+07	6.244e+06	0.253682	0.0537622	0.0411421	0.0448543	6.16599
191.019	1.68	14015	1273	3140	6142.67	6881.25	142016134	122021279	65919656	1.09986e+08	3.94501e+07	5777281	5102335	3561009	4.81354e+06	1.13601e+06	8441938	8262463	7351027	8018476	584952	0.0437652	0.0437354	0.0729047	0.0464179	0.600306	citric acid
411.23	23.15	0	0	0	0	0	7732946	7721629	11928466	9.12768e+06	2.42556e+06	6177586	6156614	12174921	8169707	3.46863e+06	3072866	3173404	6023272	4.08985e+06	1.67515e+06	0.895047	0.717252	0.448071	0.0481669	1.99756
649.179	32.44	0	0	0	0	0	75804594	59630668	55782856	6.37394e+07	1.06244e+07	11204637	10278167	3411339	8.29805e+06	4.25729e+06	1422538	1272843	43899	913093	756456	0.130187	0.00575591	0.0143254	0.00912846	9.08784	lasiandrin
463.089	20.69	19380	4718	0	8032.67	10106.3	40244210	30784163	21391382	30806585	9.42643e+06	53739	68870	0	40869.7	36193.7	0	0	0	0	0	0.00132665	0.0298947	0	0.0298205	#DIV/0!	hyperoside

## Sheet: ratio t24t0>2 p<0.05
Supplementary Table 1: Processed LC-HRMS data of WBE 10 mg/ml incubated in HFS
features significantly increasing over time
MZ	Time	blank 1	blank 2	blank 3	means	SD	t0_1	t0_2	t0_3	means	SD	t4_1	t4_2	t4_3	means	SD	t24_1	t24_2	t24_3	means	SD	Ratio_t4/t0	PValue_t4/t0	Ratio_t24/t0	PValue_t24/t0	Ratio_t4/t24
266.983	18	0	0	0	0	0	6978460	6548817	6995570	6840949	253138	18506758	18276984	21677036	19486926	1.90017e+06	26439170	26980712	26722993	2.67143e+07	270876	2.84857	0.00667216	3.90506	8.59154e-08	0.729457
294.996	22.97	0	0	0	0	0	89686	136694	306360	177580	113977	6623954	6779478	9430414	7611282	1.57733e+06	11630575	11880421	11614916	1.17086e+07	148975	42.8611	0.0143087	65.9344	1.17442e-07	0.650057
282.978	9.88	0	0	0	0	0	343422	387769	641012	457401	160550	3380878	3672471	8569706	5207685	2.91524e+06	10657529	11314235	11125816	1.10325e+07	338146	11.3854	0.105517	24.12	2.8755e-05	0.47203
137.023	17.99	1577758	1457632	1221494	1.41896e+06	181253	88422166	83163685	85583802	8.57232e+07	2.63201e+06	180171850	172383871	163331867	1.71963e+08	8.42789e+06	186730812	194113309	195053987	191966036	4.55817e+06	2.00602	0.00153024	2.23937	3.04049e-05	0.895797	salicylic acid
153.018	7.71	10760	2272	12111	8381	5333.5	7748679	8143894	10364566	8.75238e+06	1.41011e+06	29983758	30448014	51459608	3.72971e+07	1.22673e+07	58176152	58463528	62403341	59681007	2.36198e+06	4.26137	0.054666	6.81883	3.4049e-05	0.624941	gentisic acid
139.039	4.14	1882	0	1332	1071.33	967.699	3552159	3757635	5948925	4419573	1.32844e+06	17638025	17917672	25419032	2.03249e+07	4.41385e+06	27219600	28716681	30281356	2.87392e+07	1.531e+06	4.59884	0.0179148	6.50271	3.69252e-05	0.707219
211.043	22.96	0	0	0	0	0	519884	578445	999099	699143	261415	16879014	16028830	22926727	1.86115e+07	3.76118e+06	26370607	27659195	26294651	2.67748e+07	766834	26.6205	0.0140425	38.2966	7.0808e-05	0.695113
281.14	13.81	0	0	0	0	0	691049	615347	791826	699407	88535.9	3996292	4161634	9310246	5822724	3.02141e+06	13156908	13838905	13338232	1.34447e+07	353240	8.32523	0.0988849	19.223	0.000115772	0.433088
227.038	15.73	0	0	0	0	0	331731	349698	576269	419233	136294	7579232	7488670	12222074	9.09666e+06	2.70707e+06	20716656	21476785	20315869	2.08364e+07	589654	21.6984	0.0306713	49.7014	0.0001424	0.436575
137.023	7.71	640492	563711	498382	567528	71131.9	14400377	14267629	15342708	14670238	586146	29492556	28666206	35509321	3.12227e+07	3.73525e+06	39247832	40261716	41903313	4.0471e+07	1.34005e+06	2.1283	0.0147905	2.75871	0.00014977	0.771484	4-hydroxybenzoic acid
187.041	1.6	0	0	0	0	0	966293	941361	1586186	1.16461e+06	365305	6873583	6563835	7669748	7035722	570507	9368104	9720196	10611268	9899856	640759	6.04125	0.000313601	8.50055	0.000175075	0.710689
191.055	1.31	1912801	1961767	1981115	1.95189e+06	35210.8	8940249	8041856	8843396	8.6085e+06	493112	14456728	13896979	13424996	1.39262e+07	516488	22623047	23391055	24574108	2.35294e+07	982861	1.61773	0.000211034	2.73328	0.000190293	0.591865
263.009	1.57	2327	0	0	775.667	1343.49	8787683	10579868	16165085	11844212	3.84778e+06	45376232	44617666	44943707	4.49792e+07	380527	52702046	54580330	48473580	51918652	3.12784e+06	3.79757	0.00416163	4.38346	0.000194783	0.86634
263.009	1.62	2327	0	0	775.667	1343.49	8764766	10543923	16144234	11817641	3.85109e+06	45286861	44536565	44869736	4.48977e+07	375930	52570680	54440121	48420958	5.18106e+07	3.08073e+06	3.79921	0.00419041	4.38417	0.000199745	0.866574
151.039	6.28	36071	25107	20515	27231	7992.55	3332996	3437372	4059296	3609888	392682	9466442	9545175	10922660	9.97809e+06	818966	10652077	10959420	10755450	1.0789e+07	156391	2.7641	0.00147487	2.98873	0.000225064	0.924841
201.038	1.6	0	0	0	0	0	3445670	3928525	7106221	4.82681e+06	1.98874e+06	23484489	23145891	23200058	2.32768e+07	181881	28769246	30454057	25689292	2.83042e+07	2.41618e+06	4.82241	0.00361675	5.86396	0.000251095	0.82238
179.071	12.85	1493	2598	0	1363.67	1303.82	8125371	7830122	10494144	8.81655e+06	1.46032e+06	22566243	22806332	21419893	22264156	740942	23318174	24217546	22226832	23254184	996898	2.52527	0.000799774	2.63756	0.000309774	0.957426
185.022	1.29	0	0	0	0	0	2458175	2904212	3985217	3115868	785215	10751721	11260302	11150119	1.1054e+07	267556	13602938	12706867	11539577	1.26165e+07	1.03465e+06	3.54766	0.00138759	4.0491	0.000334928	0.876161
133.049	1.76	0	0	0	0	0	4210253	4584144	4419043	4404480	187370	37977174	39337389	46153811	4.11561e+07	4.38123e+06	52574711	56287537	54377406	54413218	1.85667e+06	9.34415	0.00464289	12.3541	0.000407501	0.756363
307.035	1.61	0	0	0	0	0	1895162	2308081	5236717	3.14665e+06	1.82178e+06	24310868	24562603	24275495	2.4383e+07	156553	31582409	32629502	26990684	30400865	2.99935e+06	7.74886	0.00229716	9.66133	0.00053838	0.802049
153.018	4.92	5262	8333	4504	6033	2027.59	18110842	17459843	20299019	1.86232e+07	1.48733e+06	30715924	31367690	39772917	33952177	5.05143e+06	40059285	40922259	40828975	4.06035e+07	473612	1.82311	0.0265323	2.18026	0.000618702	0.836188	protocatechuic acid
225.04	16.05	0	0	0	0	0	2402876	2362256	4283862	3.01633e+06	1.0979e+06	27084141	27162813	31557610	2.86015e+07	2.56035e+06	30773113	31141446	26796592	2.95704e+07	2.40922e+06	9.48222	0.000934067	9.80343	0.000621603	0.967235
255.084	7	0	0	0	0	0	1739422	1947812	3215743	2.30099e+06	799020	9063130	8521501	9393311	8.99265e+06	440158	10427335	10222943	8538217	9.7295e+06	1.03673e+06	3.90816	0.000876218	4.22839	0.00081546	0.924266
678.812	1.09	386545	425612	420812	410990	21305.3	1366138	1436658	1362073	1.38829e+06	41937.5	2953740	3124083	3119005	3.06561e+06	96914.9	4103271	3971743	3767467	3.94749e+06	169210	2.20819	0.000206777	2.84342	0.000827206	0.776596
226.054	6.96	0	0	0	0	0	7586355	7803842	6920824	7437007	460064	87132764	86063100	55703457	7.62998e+07	1.78449e+07	105647004	104670340	65559886	9.19591e+07	2.28676e+07	10.2595	0.0215998	12.3651	0.0235031	0.829714	saligenin-cysteine adduct
548.853	1.11	2614864	2736266	2651598	2667576	62258.2	6027998	6830186	6455011	6.43773e+06	401373	10770181	11232266	12009588	11337345	626349	13611313	13504560	13533536	13549803	55204.3	1.76108	0.000784621	2.10475	0.0008771	0.836717
181.05	20.63	16329	0	2555	6294.67	8783.39	6509267	6113179	7708198	6.77688e+06	830503	15391876	14676486	15339138	1.51358e+07	398679	17569287	17665541	17186131	17473653	253610	2.23345	0.000706904	2.57842	0.000916524	0.866209
169.013	9.89	0	4966	0	1655.33	2867.12	1023202	996617	1556710	1.19218e+06	315975	6399479	6503843	15438414	9.44725e+06	5.18877e+06	16003728	14800379	17227573	16010560	1.21361e+06	7.92437	0.109786	13.4297	0.00126905	0.590063
153.018	9.88	0	9004	0	3001.33	5198.46	13138943	12629768	16386354	1.40517e+07	2.03785e+06	61439415	60220890	143543690	8.84013e+07	4.77586e+07	167625330	172105580	189526387	176419099	1.15702e+07	6.29115	0.114147	12.555	0.00127587	0.501087	dihydroxybenzoic acid
250.988	16.78	0	0	3220	1073.33	1859.07	5507143	5930514	8228607	6.55542e+06	1.4644e+06	16180232	16027026	18433341	1.68802e+07	1.34724e+06	22360794	22620487	23183926	2.27217e+07	420803	2.575	0.00087592	3.4661	0.00142633	0.74291
165.055	8.96	7168	16947	3095	9070	7119.18	2796860	2997277	4380982	3.39171e+06	862578	8605080	8114906	13484286	1.00681e+07	2.96865e+06	11230810	10563241	10786248	1.08601e+07	339857	2.96844	0.0505848	3.20196	0.00160719	0.927072
183.029	3.1	0	3268	0	1089.33	1886.78	1142949	1221979	1743433	1.36945e+06	326277	4440693	4500265	7907401	5.61612e+06	1.98453e+06	8526887	8841014	10293950	9220617	942710	4.10099	0.0621323	6.73306	0.00217729	0.609083
199.097	24.48	18418	22766	0	13728	12085.9	11547095	11072010	16495517	1.30382e+07	3.00353e+06	25979093	25644481	30303814	2.73091e+07	2.59886e+06	29379599	30169718	32316370	3.06219e+07	1.51971e+06	2.09455	0.00363197	2.34863	0.00300282	0.891817
275.093	15.27	0	0	0	0	0	27869	28179	77435	44494.3	28527.9	4080481	4392520	8275593	5.58286e+06	2.33718e+06	13491346	12963181	11210305	12554944	1.19406e+06	125.474	0.0545291	282.17	0.00300905	0.444675
336.888	1.3	0	0	0	0	0	4854125	4558967	4665469	4.69285e+06	149472	8118307	8268034	9282471	8.55627e+06	633348	10490931	10522361	9235538	1.00829e+07	734043	1.82326	0.00645135	2.14857	0.00469103	0.848589
139.021	24.89	0	0	0	0	0	19732	19455	51804	30330.3	18597.3	9306726	9244536	8958480	9169914	185729	37056115	38831196	30708856	3.55321e+07	4.27027e+06	302.335	0.000119449	1171.5	0.00478744	0.258074
123.044	7.06	9474	13049	2075	8199.33	5596.94	3039831	2730055	4057439	3275775	694434	15174364	14257154	24566909	1.79995e+07	5.70602e+06	32021384	31283989	34290223	3.25319e+07	1.56678e+06	5.49472	0.0447668	9.93104	0.000156369	0.553288	saligenin
287.052	24.02	0	0	0	0	0	4170	0	1358	1842.67	2126.83	3188223	3054852	6447331	4.23014e+06	1.92131e+06	61499273	64080666	50587538	5.87225e+07	7.16233e+06	2295.66	0.0624466	31868.2	0.00492255	0.072036
287.009	2.64	0	0	0	0	0	10752375	13284841	19696392	1.45779e+07	4.61008e+06	34589251	35138383	52906229	4.0878e+07	1.04204e+07	44446769	45903717	58666634	4.96724e+07	7.82325e+06	2.80411	0.0328299	3.40738	0.00531962	0.822952
363.109	15.43	0	0	0	0	0	1019803	949530	1347905	1105746	212639	3833187	3971270	6672043	4825500	1.60064e+06	8025870	8018656	9985611	8.67671e+06	1.13355e+06	4.36402	0.0542404	7.84693	0.00596351	0.556144
173.045	3.1	2173	0	0	724.333	1254.58	6372304	6377067	7479750	6.74304e+06	638014	9032585	9074524	13939129	1.06821e+07	2.82077e+06	14652048	14654726	12081735	1.37962e+07	1.48474e+06	1.58416	0.130586	2.04599	0.00673576	0.774279
153.055	5.11	0	0	0	0	0	2774702	2532328	3794030	3.03369e+06	669535	9595698	9814932	12191560	1.05341e+07	1.43961e+06	11844303	11978087	15266550	1.30296e+07	1.93837e+06	3.47236	0.00474166	4.29499	0.00699416	0.808469
287.052	22.83	0	0	0	0	0	26754	85315	206254	106108	91538.6	13949129	13950139	13954005	13951091	2573.63	37633368	39836484	29647640	3.57058e+07	5.36094e+06	131.481	1.43578e-05	336.506	0.00746088	0.390723
363.109	14.89	0	0	0	0	0	956624	996457	1515946	1.15634e+06	312062	4248883	4264437	8621098	5.71147e+06	2.51982e+06	9292544	9805362	12509389	10535765	1.72833e+06	4.93926	0.0864755	9.11129	0.00936176	0.542103
139.021	22.87	0	0	0	0	0	659830	793650	1210366	887949	287127	27916228	27971564	26111997	27333263	1.05801e+06	70777018	73861288	52470023	6.57028e+07	1.15632e+07	30.7825	0.00023519	73.9939	0.0104076	0.416014
280.984	1.84	0	0	0	0	0	0	1358	0	452.667	784.042	2320018	2447207	4266115	3.01111e+06	1.08872e+06	7161071	7568119	10014236	8.24781e+06	1.54325e+06	6651.94	0.0409324	18220.5	0.0114709	0.36508
147.065	2.84	3847	2440	3696	3327.67	772.441	2100154	2375397	2494114	2.32322e+06	202096	10544651	10375226	13204002	1.13746e+07	1.58655e+06	14034606	14450670	18876294	15787190	2.68332e+06	4.89606	0.00921574	6.79539	0.012611	0.720497
145.032	24.04	0	0	0	0	0	0	0	0	0	0	4128561	3970916	6648156	4.91588e+06	1.50227e+06	77104595	81172544	54626795	70967978	1.42973e+07	#DIV/0!	0.0297473	#DIV/0!	0.0132604	0.069269
251.075	24.06	46898	25993	39291	37394	10580.8	114937	94883	24585	78135	47447.3	9781583	9621002	14583735	1.13288e+07	2.82002e+06	169427918	178018773	116772380	1.5474e+08	3.316e+07	144.99	0.0202822	1980.41	0.0149794	0.0732118
303.052	11.18	0	0	0	0	0	1269267	1060933	1266246	1.19882e+06	119419	17896450	17051303	12591467	1.58464e+07	2.85036e+06	33206040	32667343	21724231	2.91992e+07	6.47912e+06	13.2184	0.0122754	24.3567	0.0173567	0.5427
225.113	14.69	0	0	0	0	0	1851656	1888543	2212800	1984333	198716	3730827	3695077	7201413	4.87577e+06	2.01414e+06	8250046	8491819	11791660	9511175	1.97865e+06	2.45713	0.129418	4.79313	0.0213735	0.512636
218.103	4.9	0	0	0	0	0	66188	27564	37212	43654.7	20101.8	5888792	6334571	9875190	7.36618e+06	2.18426e+06	24092304	25691541	37990792	2.92582e+07	7.60479e+06	168.738	0.0283934	670.22	0.0218486	0.251765
151.025	1.84	0	0	0	0	0	128696	117124	108826	118215	9979.85	34597026	35601140	65462349	4.52202e+07	1.75374e+07	108635419	118745635	176134007	1.34505e+08	3.64044e+07	382.524	0.0468828	1137.8	0.0235986	0.336197
265.003	9.11	0	0	0	0	0	588696	663627	722574	658299	67097.8	3822605	3973883	5154031	4.31684e+06	728964	6029648	6153124	9154639	7.11247e+06	1.76965e+06	6.55757	0.012427	10.8043	0.0240185	0.60694
188.056	1.87	0	1642	0	547.333	948.009	3556352	3767587	5262408	4195449	930030	18263153	18654521	31217731	2.27118e+07	7.36895e+06	23937771	26362654	37458754	2.92531e+07	7.20903e+06	5.41344	0.0469586	6.97257	0.0249089	0.776391
231.066	21.38	0	0	0	0	0	72964	114648	406939	198184	181985	17320178	17598031	15160428	16692879	1.33439e+06	25577648	25360760	14737925	21892111	6.19666e+06	84.2293	0.00185362	110.464	0.0260497	0.762507
146.045	1.29	0	5710	4571	3427	3022.02	2864351	2710574	2751855	2.77559e+06	79589.4	12728007	12554678	16768586	1.40171e+07	2.38444e+06	16215833	15788156	24096696	1.87002e+07	4.67837e+06	5.05012	0.014588	6.73738	0.0275549	0.749568
181.05	9.13	0	3975	0	1325	2294.97	9661782	9643187	10370914	9891961	414890	45691990	46612031	58394938	5.0233e+07	7.08341e+06	67212722	68614352	103487395	7.97715e+07	2.05505e+07	5.07816	0.0099284	8.06427	0.0275974	0.629711	dihydrocaffeic acid
204.066	16.09	0	0	0	0	0	1291560	1276697	1245936	1.2714e+06	23269.1	4681229	4481234	5315305	4.82592e+06	435455	7777061	8141183	12085378	9.33454e+06	2.38924e+06	3.79576	0.00486703	7.34195	0.0280328	0.516996
215.071	31.27	0	0	0	0	0	1934659	1329502	1850744	1.70497e+06	327859	17665106	17110007	9561733	1.47789e+07	4.52676e+06	17779386	16696873	10187708	14887989	4.10639e+06	8.66817	0.0371047	8.73212	0.0301777	0.992676
397.13	31.48	0	0	2793	931	1612.54	1493768	1140845	1231218	1.28861e+06	183328	26969967	27541297	13243160	22584808	8.09515e+06	25208184	24001866	14043861	21084637	6.12725e+06	17.5265	0.0448774	16.3623	0.0303857	1.07115
181.05	6.75	4791	0	4304	3031.67	2636.77	2653485	2501830	3681425	2945580	641756	9960175	9885511	22476259	14107315	7.24781e+06	26321817	27867257	45184161	3.31244e+07	1.04726e+07	4.78932	0.115379	11.2455	0.0374353	0.425889
245.139	24.38	0	0	0	0	0	4620093	4723595	6233791	5192493	903274	10510619	10435641	14368172	1.17715e+07	2.24912e+06	12059738	12611887	18321333	14330986	3.46675e+06	2.26702	0.0243055	2.75994	0.0375805	0.8214
157.049	2.64	6051	6497	5083	5877	722.88	50033944	59957614	99824903	6.99388e+07	2.63534e+07	195620239	201981989	428976588	275526272	1.3293e+08	291628722	306444690	516530916	371534776	1.25789e+08	3.93953	0.110537	5.31228	0.0481297	0.741589	isopropyl maleate
310.007	6.96	0	0	0	0	0	3261737	3472350	3144757	3292948	166012	32237916	33225425	23119912	29527751	5.57127e+06	40741079	40820165	19586306	33715850	1.22366e+07	8.96697	0.0146381	10.2388	0.0498983	0.875782
125	1.35	0	0	0	0	0	13471168	12668794	12395066	1.2845e+07	559274	16758903	16763225	19582837	17701655	1.62915e+06	22818111	22899174	32183794	2.5967e+07	5.38403e+06	1.3781	0.0255396	2.02157	0.050403	0.681697

## Sheet: ratio t4t0>2 p<0.05 t4t24>1.25
Supplementary Table1: Processed LC-HRMS data of WBE 10 mg/ml incubated in HFS
intermediates
MZ	Time	blank 1	blank 2	blank 3	means	SD	t0_1	t0_2	t0_3	means	SD	t4_1	t4_2	t4_3	means	SD	t24_1	t24_2	t24_3	means	SD	Ratio_t4/t0	PValue_t4/t0	Ratio_t24/t0	PValue_t24/t0	Ratio_t4/t24
339.037	40.67	0	3632	0	1210.67	2096.94	0	0	0	0	0	10574181	10877127	4921152	8790820	3.35465e+06	57156	63133	3099	41129.3	33070.5	#DIV/0!	0.0452709	#DIV/0!	0.164053	213.736
445.079	40.67	0	0	0	0	0	6259	0	0	2086.33	3613.64	29639610	29928660	14065111	2.45445e+07	9.07653e+06	326318	285987	49557	220621	149512	11764.4	0.0426932	105.746	0.126894	111.252
621.184	34.24	0	0	0	0	0	5485621	5289707	8336623	6.37065e+06	1.7054e+06	28684261	28660021	22905390	2.67499e+07	3.32946e+06	2032182	1681555	3742	1.23916e+06	1.08417e+06	4.19893	0.00258575	0.194511	0.0168317	21.5871
277.037	40.74	0	0	0	0	0	1089561	1251260	1391878	1244233	151281	25885378	28569356	13087565	2.25141e+07	8.27319e+06	1399472	1231866	763554	1.13163e+06	329596	18.0948	0.0468676	0.909501	0.630415	19.8953
157.05	21.57	13149	26448	8105	15900.7	9476.03	6121971	6134788	8192039	6816266	1.19147e+06	26620210	26397862	37145783	3.00546e+07	6.14213e+06	2611364	2299865	114585	1.67527e+06	1.36054e+06	4.40925	0.0194019	0.245776	0.00826606	17.9401
201.022	30.47	0	0	0	0	0	34847	77465	83605	65305.7	26556	20629357	20364040	9519733	16837710	6.33894e+06	2186228	2179325	1154480	1840011	593697	257.829	0.0444591	28.1754	0.0351102	9.15087
272.065	30.67	2619	0	0	873	1512.08	82345860	53750465	45847099	60647808	1.92021e+07	314658121	314644264	204392439	2.77898e+08	6.36579e+07	221841194	207412923	105398746	178217621	6.34743e+07	4.58217	0.020211	2.93857	0.0743281	1.55932	naringenin
271.062	30.76	16973	3044	5700	8572.33	7395.4	507093887	330380272	284800251	374091470	1.17416e+08	1934616104	1919252237	1042122308	1631996883	5.10904e+08	1358265809	1268746344	649676503	1092229552	3.85867e+08	4.36256	0.044747	2.91969	0.0735289	1.49419
195.052	23.21	0	0	3281	1093.67	1894.29	1680603	1677609	3172016	2.17674e+06	861933	21196436	20895542	27885233	23325737	3.9515e+06	17204964	17362747	16440718	1.70028e+07	493137	10.7159	0.00893446	7.81113	8.28977e-05	1.37188
