# Supplementary material for: A Combined LC-MS Metabolomics- and 16S rRNA Sequencing Platform to Assess Interactions between Herbal Medicinal Products and Human Gut Bacteria in Vitro: a Pilot Study on Willow Bark Extract
Source: Front Pharmacol. 2017 Dec 13;8:893. doi: 10.3389/fphar.2017.00893 (PMC5733343; doi:10.3389/fphar.2017.00893)
Supplement: Supplementary file 2 [file Table2.XLS]

## Sheet: all features
A combined LC-MS metabolomics- and 16S rRNA sequencing platform to assess interactions between herbal medicinal products and human gut bacteria in vitro: A pilot study on willow bark extract (Eva-Maria Pferschy-Wenzig, Kaisa Koskinen, Christine Moissl-Eichinger, Rudolf Bauer)
Supplementary File 2: Processed LC-HRMS data of WBE 2 mg/ml incubated in HFS (output of raw data processing with SIEVETM 2.2, exported to Excel)
all detected features
MZ	Time	blank 1	blank 2	blank 3	means	SD	t0_1	t0_2	t0_3	means	SD	t4_1	t4_2	t4_3	means	SD	t24_1	t24_2	t24_3	means	SD	Ratio_t4/t0	PValue_t4/t0	Ratio_t24/t0	PValue_t24/t0	Ratio_t4/t24
147.047	22.55	0	0	0	0	0	0	0	0	0	0	3592363	2300938	3666874	3186725	768018	28935902	30582595	26583136	2.87005e+07	2.01009e+06	99999.9	1e-05	99999.9	1e-05	0.111034
289.067	22.55	0	0	0	0	0	0	0	0	0	0	3041452	1372418	3221209	2.54503e+06	1.01948e+06	20601300	24411080	20428225	21813535	2.2512e+06	99999.9	1e-05	99999.9	1e-05	0.116672
145.031	24.06	0	0	0	0	0	0	0	0	0	0	6517206	3688562	6937549	5714439	1.767e+06	23102916	27728053	21427174	2.4086e+07	3.26346e+06	99999.9	1e-05	99999.9	1e-05	0.237251
417.149	38.88	0	0	0	0	0	0	0	0	0	0	7385686	4763453	8250707	6.79995e+06	1.81592e+06	8943437	9731910	8906026	9193791	466400	99999.9	1e-05	99999.9	1e-05	0.739624
139.021	38.92	0	0	0	0	0	0	0	0	0	0	6766073	4457238	7337864	6.18706e+06	1.5251e+06	8543605	10250506	8579551	9124554	975269	99999.9	1e-05	99999.9	1e-05	0.678067
245.064	38.92	0	0	0	0	0	0	0	0	0	0	28953267	19883149	32389713	2.70754e+07	6.4613e+06	37298514	44597857	38343930	4.00801e+07	3.94725e+06	99999.9	1e-05	99999.9	1e-05	0.675532
293.031	39.12	0	0	0	0	0	0	0	0	0	0	8134322	4657124	7976020	6.92249e+06	1.96346e+06	9222037	10300991	8632973	9.38533e+06	845914	99999.9	1e-05	99999.9	1e-05	0.737586
237.125	40.8	48473	14961	3104	22179.3	23530.1	0	0	0	0	0	38366876	4253074	5802800	1.61409e+07	1.92638e+07	39700163	6852771	5083266	1.72121e+07	1.94953e+07	99999.9	1e-05	99999.9	1e-05	0.937767
325.003	41.14	0	0	0	0	0	0	0	0	0	0	6154293	3679219	7043997	5.62584e+06	1.74353e+06	5053181	6007525	4906011	5322239	598020	99999.9	1e-05	99999.9	1e-05	1.05704
382.967	41.28	0	0	0	0	0	0	0	0	0	0	9537530	6113550	11705991	9.11902e+06	2.81961e+06	7987680	10875195	8643049	9.16864e+06	1.51381e+06	99999.9	1e-05	99999.9	1e-05	0.994588
325.178	42.44	0	0	0	0	0	0	0	0	0	0	17015732	1451227	2011063	6.82601e+06	8.829e+06	10943225	1737527	909822	4.53019e+06	5.56925e+06	99999.9	1e-05	99999.9	1e-05	1.50678
236.934	42.93	2437	0	0	812.333	1407	0	0	0	0	0	10030529	9391983	13854374	1.10923e+07	2.41324e+06	4900324	7226930	6243507	6123587	1.16793e+06	99999.9	1e-05	99999.9	1e-05	1.8114
735.88	42.93	0	0	0	0	0	0	0	0	0	0	7764769	6931956	10231302	8.30934e+06	1.71576e+06	2519729	4236845	3709435	3.48867e+06	879588	99999.9	1e-05	99999.9	1e-05	2.38181
799.824	43.71	0	0	0	0	0	0	0	0	0	0	2624731	4587759	6680107	4.63087e+06	2.02803e+06	419931	2682823	2447408	1850054	1.2441e+06	99999.9	1e-05	99999.9	1e-05	2.5031
502.836	46.01	0	0	0	0	0	0	0	0	0	0	4376183	7532393	10518786	7.47579e+06	3.07169e+06	537390	4230742	4150630	2.97292e+06	2.10961e+06	99999.9	1e-05	99999.9	1e-05	2.51463
564.784	47	0	0	0	0	0	0	0	0	0	0	5091026	6317800	9293470	6.90077e+06	2.16102e+06	774357	2922556	2826319	2.17441e+06	1.21344e+06	99999.9	1e-05	99999.9	1e-05	3.17363
500.841	46.01	0	0	0	0	0	0	1345	1841	1062	952.569	11074605	18924745	26634085	1.88778e+07	7.77985e+06	1410655	10297653	10449347	7385885	5.17526e+06	17775.3	0.0522	6954.55	0.132	2.55593
251.074	24.05	0	3080	2605	1895	1658.21	0	3459	0	1153	1997.05	11080186	6427386	11776343	9761305	2.90816e+06	37077461	44396993	33862117	3.84455e+07	5.39904e+06	8465.1	0.0283	33340.3	0.00651	0.2539
534.808	46.51	0	0	0	0	0	863	1862	0	908.333	931.827	3877709	5356545	7929816	5.72136e+06	2.05054e+06	548317	2824327	2746401	2.03968e+06	1.29215e+06	6298.99	0.0403	2245.61	0.112	2.80502
364.822	46.01	0	0	0	0	0	0	0	2179	726.333	1258.05	2710671	4693800	6280637	4.5617e+06	1.78865e+06	366108	2550089	2528293	1814830	1.25468e+06	6280.93	0.0476	2498.81	0.129	2.51357
195.102	20.04	0	0	0	0	0	0	2946	0	982	1700.87	5816811	4451762	7637678	5.96875e+06	1.59838e+06	50447684	54173761	49523683	5.13817e+07	2.46173e+06	6077.85	0.0231	52320.9	0.000764	0.116165
170.993	43.71	0	0	0	0	0	2523	0	3240	1921	1701.82	7729540	10409162	14099217	10745973	3.19817e+06	3386055	7745955	6944792	6.0256e+06	2.32075e+06	5594.03	0.0283	3136.75	0.0461	1.78339
298.882	44.36	1052	4279	3811	3047.33	1743.78	0	0	3391	1130.33	1957.79	3659873	6213864	8271449	6.0484e+06	2.31024e+06	983600	4139689	3864186	2995825	1.74807e+06	5350.43	0.0454	2650.11	0.0973	2.01894
234.938	47	0	0	0	0	0	1490	0	5907	2465.67	3071.99	7132899	8628452	12669455	9.47694e+06	2.86414e+06	1113366	4003682	3978899	3.03198e+06	1.66162e+06	3843.58	0.0291	1229.69	0.0873	3.12566
234.938	40.63	0	0	0	0	0	3700	4242	0	2647.33	2308.62	10603870	6707489	12685320	9998893	3.03449e+06	3707235	4560993	3526655	3.93163e+06	552474	3776.72	0.0294	1485.03	0.00653	2.54319
313.013	40.73	0	0	0	0	0	4613	0	0	1537.67	2663.32	6368053	4593681	6232920	5.73155e+06	987738	7788960	8012168	6765552	7.52223e+06	664735	3727.38	0.00976	4891.9	0.00259	0.761949
344.985	42.08	0	0	0	0	0	4744	4232	0	2992	2603.76	11849395	8463528	12112789	1.08086e+07	2.03513e+06	8594049	10333197	8621916	9183054	996151	3612.52	0.0116	3069.22	0.0039	1.17701
314.07	5.51	0	0	0	0	0	4930	7085	4522	5512.33	1377.16	22357618	13894774	22524592	19592328	4.93493e+06	25683825	26823521	23179247	2.52289e+07	1.86425e+06	3554.36	0.0205	4576.92	0.00182	0.776584
527.851	45.47	0	0	0	0	0	0	1852	4691	2181	2362.74	4188249	7323390	9257639	6.92309e+06	2.55829e+06	778433	4702206	4900816	3460485	2.32485e+06	3174.41	0.0427	1586.72	0.123	2.00061
332.85	45.48	0	0	0	0	0	1053	0	4751	1934.67	2495.2	3535363	6368966	8417741	6.10736e+06	2.45168e+06	568166	3840599	3824962	2.74458e+06	1.88484e+06	3156.6	0.0498	1418.54	0.128	2.22525
314.07	5.34	0	0	0	0	0	7125	7085	4522	6244	1491.43	22435549	13911486	22590508	1.96458e+07	4.96671e+06	25717129	26915404	23249350	25293961	1.8693e+06	3146.4	0.0207	4050.98	0.00182	0.776701
277.036	40.73	0	0	0	0	0	34004	18948	25839	26263.7	7536.98	85497253	56389560	81635012	74507275	1.58088e+07	96621626	104176747	87834498	96210957	8.17886e+06	2836.9	0.0147	3663.28	0.0024	0.774416
268.906	45.48	0	0	0	0	0	0	0	5881	1960.33	3395.4	3181026	5772305	7628669	5.52733e+06	2.23392e+06	527039	3536637	3477232	2513636	1.7207e+06	2819.57	0.0504	1282.24	0.127	2.19894
253.09	21.96	3296	0	0	1098.67	1902.95	4751	0	8731	4494	4371.17	13873722	9132039	14412915	12472892	2.9058e+06	67062574	72053815	62776550	6.72976e+07	4.6431e+06	2775.43	0.0176	14974.9	0.00158	0.185339
470.864	45.48	1561	0	0	520.333	901.244	0	0	11377	3792.33	6568.51	5944478	10999057	14426044	1.04565e+07	4.26673e+06	958585	6708512	6718909	4.79534e+06	3.32273e+06	2757.24	0.0513	1264.46	0.13	2.18056
376.957	42.93	0	0	0	0	0	3150	0	8858	4002.67	4490.14	9688860	9456291	12960213	10701788	1.95931e+06	5525728	7595212	7059735	6.72689e+06	1.07414e+06	2673.75	0.011	1680.65	0.0084	1.5909
202.965	42.93	0	0	0	0	0	4648	3362	23234	10414.7	11120.5	22117578	21168852	30412272	24566234	5.08499e+06	11259463	16325186	14587480	1.40574e+07	2.57413e+06	2358.83	0.014	1349.78	0.011	1.74757
170.993	40.73	0	0	0	0	0	24738	21344	4625	16902.3	10767.1	43254961	27555772	42783808	37864847	8.93103e+06	42090843	45121285	38750373	4.19875e+07	3.18671e+06	2240.22	0.0181	2484.13	0.00192	0.901812
532.812	46.51	891	0	0	297	514.419	6316	1205	14977	7499.33	6961.84	8856675	12387819	17972615	1.30724e+07	4.59636e+06	1264036	6424084	6177642	4.62192e+06	2.91062e+06	1743.17	0.0389	616.321	0.111	2.82834
369.205	42.85	73561	19504	5655	32906.7	35882.2	7694	3559	3321	4858	2458.93	19664976	2425324	3034375	8.37489e+06	9.78224e+06	14454655	3077421	1845793	6.45929e+06	6.95152e+06	1724.01	0.277	1329.68	0.249	1.29657
311.004	42.08	0	0	0	0	0	11518	0	6152	5890	5763.47	9706351	7032374	10477514	9.07208e+06	1.80803e+06	6940283	8230037	6935042	7368454	746157	1540.3	0.013	1251.05	0.0034	1.23121
342.976	42.93	0	0	0	0	0	10135	0	30487	13540.7	15526.2	18519280	17800156	25255519	20524985	4.11251e+06	9812723	13857509	12534819	1.20684e+07	2.06235e+06	1515.8	0.0131	891.264	0.00961	1.70073
438.892	44.94	0	0	0	0	0	9521	1930	10997	7482.67	4865.05	6250023	11505160	14876733	1.08773e+07	4.34749e+06	1470578	7361599	7253149	5.36178e+06	3.37031e+06	1453.67	0.0494	716.56	0.111	2.02868
170.993	45.48	0	0	0	0	0	1335	0	11739	4358	6426.89	3782929	6352982	8704405	6.28011e+06	2.46155e+06	763846	4003886	4001076	2922936	1.86983e+06	1441.02	0.0476	670.692	0.114	2.14856
362.827	46.01	0	0	0	0	0	8123	2995	16113	9077	6610.83	7856186	13080236	18065930	13000784	5.10534e+06	1012871	7410352	7234138	5.21912e+06	3.64378e+06	1432.3	0.0478	574.992	0.132	2.49099
281.152	41.79	47686	3349	3820	18285	25463.1	14486	0	0	4828.67	8363.5	16193930	2034919	2512021	6.91362e+06	8.04052e+06	9547544	2185169	1235841	4.32285e+06	4.54955e+06	1431.82	0.275	895.268	0.242	1.59932
268.906	43.71	0	0	0	0	0	2544	2961	21345	8950	10736.4	8897552	12068851	16199222	1.23885e+07	3.66132e+06	3715992	8933647	8029729	6.89312e+06	2.78835e+06	1384.17	0.0279	770.169	0.0506	1.79723
300.878	44.94	0	0	0	0	0	2683	4606	12339	6542.67	5111.03	5096083	9304318	11926398	8.7756e+06	3.44572e+06	1086446	5883179	5881075	4.28357e+06	2.76879e+06	1341.21	0.0478	654.675	0.116	2.04867
406.92	44.36	0	0	0	0	0	5411	2253	20208	9290.67	9585.63	7684879	12457235	15989748	12043954	4.16783e+06	2295279	8779029	8281023	6451777	3.60823e+06	1296.34	0.0377	694.43	0.0906	1.86677
170.993	42.08	0	0	0	0	0	15712	17623	30615	21316.7	8109.08	28778668	21050539	32023137	2.72841e+07	5.63691e+06	21063815	24489125	21084344	22212428	1.9717e+06	1279.95	0.014	1042.03	0.00262	1.22833
298.882	44.94	3792	1642	0	1811.33	1901.66	20259	1428	57262	26316.3	28405.6	18610991	33914981	45637049	32721007	1.35525e+07	4101623	22018135	22056648	16058802	1.03552e+07	1243.38	0.0528	610.225	0.115	2.03757
202.965	46.02	0	803	0	267.667	463.612	3226	3340	15576	7380.67	7097.6	5654885	8912476	12657237	9074866	3.504e+06	864616	5229823	4981084	3691841	2.45161e+06	1229.56	0.0463	500.211	0.121	2.45809
435.948	43.71	0	0	0	0	0	0	11346	10136	7160.67	6230.76	7362466	8566013	10368995	8.76582e+06	1.51319e+06	3754789	7384858	6762203	5.96728e+06	1.9412e+06	1224.13	0.0098	833.319	0.0336	1.46898
202.965	42.08	0	0	0	0	0	57540	16973	18759	31090.7	22923.2	39909096	29117192	44528338	37851542	7.90892e+06	28187899	33195438	28105124	29829487	2.91529e+06	1217.44	0.0143	959.424	0.00317	1.26893
372.004	42.08	0	0	0	0	0	18681	3772	4473	8975.33	8412.66	11276636	9016908	11687985	1.06605e+07	1.43818e+06	9526920	10123000	9408482	9686134	382944	1187.7	0.00602	1079.15	0.000519	1.10059
253.09	22.55	0	3442	0	1147.33	1987.24	5000	0	9145	4715	4579.16	6262320	3977589	6337632	5525847	1.34136e+06	46915321	50676459	44733890	47441890	3.00608e+06	1171.97	0.0191	10061.9	0.00134	0.116476
469.871	45.48	1064	0	0	354.667	614.301	2156	0	13315	5157	7146.8	3144062	5876138	7803807	5.608e+06	2.34142e+06	501052	3430699	3573346	2501699	1.73408e+06	1087.45	0.0536	485.107	0.13	2.24168
403.976	42.93	0	0	0	0	0	15749	11202	10034	12328.3	3019.4	12321142	12217894	14859891	1.3133e+07	1.49644e+06	8210889	10402333	9519174	9.37747e+06	1.10257e+06	1065.29	0.00431	760.658	0.00459	1.40048
202.965	43.71	0	0	2560	853.333	1478.02	13940	5980	38231	19383.7	16800.5	14866773	20246425	26794416	2.06359e+07	5.97335e+06	6451813	15414026	13829155	1.18983e+07	4.78293e+06	1064.6	0.0269	613.835	0.05	1.73435
202.965	46.5	0	0	1280	426.667	739.008	17648	4849	19909	14135.3	8121.27	10016666	13984247	20128862	14709925	5.09501e+06	1507546	7254190	6993874	5251870	3.24529e+06	1040.66	0.0378	371.547	0.108	2.80089
202.965	45.48	0	0	0	0	0	7725	1218	17874	8939	8394.1	5380473	9405511	12429657	9.07188e+06	3.53641e+06	1010057	5827976	5573768	4137267	2.71122e+06	1014.84	0.0472	462.821	0.119	2.19272
413.231	43.11	49071	23711	8656	27146	20425.3	17031	7724	0	8251.67	8527.75	18222306	2225951	2973331	7807196	9.02749e+06	15438735	3287170	2041740	6.92255e+06	7.40148e+06	946.111	0.273	838.906	0.247	1.12779
170.993	46.01	0	0	0	0	0	9916	9399	26811	15375.3	9906.95	8843872	14505645	20006772	1.44521e+07	5.58164e+06	1266796	8378967	8211029	5952264	4.0586e+06	939.95	0.0464	387.13	0.127	2.428
193.086	24.61	0	0	0	0	0	4001	14921	0	6307.33	7723.24	6354910	3991512	6827877	5.72477e+06	1.51956e+06	17924326	19792138	16917339	1.82113e+07	1.45872e+06	907.613	0.0227	2887.24	0.00213	0.314353
170.993	42.93	0	0	0	0	0	22626	21841	58667	34378	21038.6	27658330	26042946	37705870	3.0469e+07	6.3191e+06	14133540	20742273	18478937	1.77849e+07	3.35858e+06	886.289	0.0141	517.331	0.0117	1.7132
451.019	20.69	0	0	0	0	0	3791	19695	12279	11921.7	7958.02	12350006	7706536	10864517	1.0307e+07	2.3714e+06	14777767	13977388	15950927	1.4902e+07	992620	864.572	0.0172	1250.01	0.00148	0.691652
374.948	43.7	0	2572	0	857.333	1484.94	9232	7777	43438	20149	20182	12465435	16216978	21969584	16883999	4.78706e+06	5236206	12627444	11704126	9.85593e+06	4.02734e+06	837.952	0.0258	489.149	0.0516	1.71308
170.993	44.94	0	0	0	0	0	9611	1718	24544	11957.7	11592.5	5858242	9801214	13513714	9724390	3.82831e+06	1345253	6276216	6450585	4.69068e+06	2.89854e+06	813.252	0.0481	392.282	0.108	2.07313
463.907	44.36	0	0	0	0	0	5807	6044	50512	20787.7	25742.3	12127894	17285858	19750173	16387975	3.88966e+06	4389698	13900071	13562804	1.06175e+07	5.39609e+06	788.359	0.0183	510.766	0.0766	1.54348
330.855	45.48	0	0	0	0	0	14641	7543	54078	25420.7	25070.5	11535665	20562538	26956586	1.96849e+07	7.74783e+06	1902547	12445402	12750287	9.03275e+06	6.17681e+06	774.369	0.0481	355.332	0.127	2.17929
234.938	43.71	0	0	0	0	0	23204	4214	77524	34980.7	38047.4	19221671	25994639	34301495	26505935	7.5529e+06	8094968	19188707	17660045	14981240	6.01247e+06	757.726	0.0261	428.269	0.0499	1.76928
234.938	44.94	0	0	0	0	0	20647	7221	62140	30002.7	28629.9	12856628	22576691	30375508	2.19363e+07	8.77698e+06	2956577	14847076	14327448	10710367	6.72e+06	731.146	0.0496	356.981	0.111	2.04813
268.906	44.36	0	0	0	0	0	5522	5420	45140	18694	22903	8314389	13718424	18152255	1.3395e+07	4.9269e+06	2418577	9539822	8920530	6959643	3.94485e+06	716.539	0.0424	372.292	0.0929	1.92467
289.067	21.96	0	0	2266	755.333	1308.28	0	0	10001	3333.67	5774.08	2719577	1461388	2903854	2.36161e+06	785038	12903816	14350919	12184405	13146380	1.10344e+06	708.403	0.035	3943.47	0.00234	0.179639
399.963	42.95	0	0	0	0	0	11223	3498	41966	18895.7	20349.4	12450926	12838570	14579465	1.32897e+07	1.1337e+06	9072182	11030289	10592764	10231745	1.02776e+06	703.322	0.00242	541.489	0.00335	1.29886
234.938	42.93	0	0	0	0	0	86434	71596	133364	97131.3	32243.5	57161182	54136295	77271821	6.28564e+07	1.25754e+07	28462900	42431829	36611136	3.58353e+07	7.01671e+06	647.127	0.0131	368.936	0.0126	1.75404
409.987	40.61	0	0	0	0	0	42771	11770	14385	22975.3	17193.3	14860474	10130460	17784876	1.42586e+07	3.86254e+06	6193052	6967075	5908574	6.35623e+06	547793	620.604	0.0237	276.654	0.00246	2.24325
468.868	45.48	0	959	0	319.667	553.679	50573	22111	80463	51049	29178.9	17263112	31142438	40407169	2.96042e+07	1.16484e+07	2841359	18806581	19092758	1.35802e+07	9.30124e+06	579.919	0.0481	266.024	0.128	2.17995
309.008	42.08	0	0	0	0	0	169890	106675	79584	118716	46341.5	73089672	53227383	79048663	6.84552e+07	1.35201e+07	53395324	61873358	53260628	5.61764e+07	4.93414e+06	576.627	0.0128	473.198	0.00257	1.21858
266.91	43.71	0	4924	0	1641.33	2842.87	86820	21524	194297	100880	87240.5	39951361	54591319	72741884	5.57615e+07	1.64266e+07	16542625	40092260	37513363	3.13827e+07	1.29164e+07	552.749	0.0278	311.089	0.0524	1.77682
382.967	40.62	0	0	0	0	0	59043	32737	22337	38039	18918.7	20984965	13110518	24961654	1.96857e+07	6.03145e+06	8890025	10709045	8980149	9.52641e+06	1.02519e+06	517.515	0.03	250.438	0.00386	2.06644
202.965	44.36	0	0	0	0	0	24747	9126	85249	39707.3	40206.2	12652269	20623907	27413292	2.02298e+07	7.3884e+06	3858937	14590745	13173154	1.05409e+07	5.83004e+06	509.473	0.0419	265.466	0.0892	1.91917
151.025	1.84	0	0	0	0	0	123373	87068	274676	161706	99505	87697250	66833044	90019960	8.15168e+07	1.27694e+07	180789886	289116370	194140408	221348888	5.90668e+07	504.105	0.00811	1368.84	0.023	0.368273
436.896	44.94	0	0	0	0	0	49225	31008	134064	71432.3	55000.1	20493615	37075153	48608583	3.53925e+07	1.41328e+07	4514305	24219601	24035100	1.75897e+07	1.1324e+07	495.467	0.0494	246.242	0.116	2.01212
266.91	45.48	0	0	0	0	0	38320	24462	95288	52690	37536	14609400	26027540	34751162	2.51294e+07	1.01009e+07	2585695	15868167	15823877	11425913	7.65589e+06	476.93	0.0501	216.852	0.124	2.19933
211.042	22.94	0	0	0	0	0	8387	14735	11775	11632.3	3176.4	6234269	3526978	6188893	5.31671e+06	1.55012e+06	9863392	10739045	8692637	9.76502e+06	1.02674e+06	457.077	0.0273	839.498	0.00367	0.544465
404.924	44.35	0	0	0	0	0	66296	64188	174098	101527	62856.9	28843896	47834694	61044805	4.59078e+07	1.61867e+07	8757362	33544115	31643133	2.46482e+07	1.37947e+07	452.172	0.0392	242.774	0.0911	1.86252
340.98	42.93	0	0	0	0	0	221234	199343	371011	263863	93436.5	105989627	101608356	142348446	1.16649e+08	2.23641e+07	55460448	80245178	71312300	6.9006e+07	1.25523e+07	442.081	0.0121	261.522	0.0109	1.69042
137.005	42.93	0	0	0	0	0	231695	151645	377636	253659	114585	101508035	94605345	139265424	1.11793e+08	2.40409e+07	52619133	77154202	67578794	65784043	1.23656e+07	440.722	0.0151	259.341	0.0117	1.69939
495.879	44.93	0	0	0	0	0	30031	5974	49631	28545.3	21866.4	8356034	13119132	15331882	12269016	3.56478e+06	2092858	9059954	9570190	6.90767e+06	4.17754e+06	429.808	0.0271	241.99	0.104	1.77614
137.005	42.08	0	0	0	0	0	388105	277288	289740	318378	60705.8	144367276	103600508	161180354	1.36383e+08	2.96087e+07	106026533	124933586	105529662	1.12163e+08	1.10622e+07	428.367	0.0154	352.296	0.00324	1.21593
247.055	19.65	0	0	0	0	0	3354	3833	4129	3772	391.084	1884545	807769	2150684	1.61433e+06	711067	16871818	18502781	15882682	1.70858e+07	1.32309e+06	427.98	0.0593	4529.65	0.00199	0.0944841
372.952	43.71	0	0	0	0	0	138001	82644	320336	180327	124370	56167431	75454780	99341298	7.69878e+07	2.16277e+07	24766275	58303957	53699795	45590009	1.81802e+07	426.934	0.0254	252.818	0.0495	1.6887
277.056	19.64	0	0	0	0	0	15185	4902	0	6695.67	7749.77	2854396	2028299	3162706	2.6818e+06	586568	16052246	16959283	15552656	1.61881e+07	713081	400.536	0.0156	2417.74	0.000646	0.165665
137.005	40.73	0	0	0	0	0	416476	388877	301509	368954	60017.1	148593453	96930019	148016538	1.3118e+08	2.96628e+07	151908279	165069479	140242250	1.52407e+08	1.24211e+07	355.546	0.0167	413.078	0.00222	0.860724
266.91	44.36	0	0	0	0	0	137905	94168	283492	171855	99122.9	37465795	61853527	80877763	60065695	2.17611e+07	11452540	43202504	39888919	3.15147e+07	1.74531e+07	349.514	0.0413	183.379	0.0897	1.90596
137.005	43.71	0	0	0	0	0	186041	101677	408219	231979	158350	58100384	77643559	105861131	8.0535e+07	2.40113e+07	24889404	59453255	53214451	45852370	1.84205e+07	347.165	0.0285	197.658	0.0503	1.7564
253.09	23.39	6391	0	0	2130.33	3689.85	2647	3580	31684	12637	16501.8	4948452	3119360	4947949	4338587	1.05588e+06	40687220	44601861	37748023	41012368	3.43847e+06	343.324	0.0193	3245.42	0.00234	0.105787
234.938	44.37	0	0	0	0	0	18932	2545	63884	28453.7	31758.7	6050749	9484474	12638738	9.39132e+06	3.29498e+06	2196794	7453271	6351819	5.33396e+06	2.77212e+06	330.061	0.0389	187.464	0.0802	1.76067
137.005	46.51	0	0	0	0	0	54840	34535	128168	72514.3	49255.2	14854117	20514500	31113911	2.21608e+07	8.25397e+06	2712823	11297505	10903391	8304573	4.84661e+06	305.607	0.0435	114.523	0.0987	2.66851
397.129	31.46	0	0	2793	931	1612.54	148327	154374	109336	137346	24444.8	41905526	26713298	53528089	4.07156e+07	1.34469e+07	45780944	59360529	42913856	4.93518e+07	8.78558e+06	296.446	0.0347	359.324	0.0105	0.825009
137.005	44.36	0	0	1100	366.667	635.085	152586	125301	425832	234573	166196	41499041	65381949	86899910	6.45936e+07	2.27107e+07	12980732	46775218	42844538	3.42002e+07	1.84814e+07	275.367	0.0391	145.797	0.0861	1.88869
408.929	43.71	0	0	0	0	0	0	23408	58075	27161	29218.8	5563598	6973487	9502151	7346412	1.99558e+06	2633818	6160097	5655081	4816332	1.9069e+06	270.476	0.0239	177.325	0.049	1.52531
266.91	44.94	0	1581	0	527	912.791	28987	23789	101845	51540.3	43642.6	8325925	14110059	19235686	1.38906e+07	5.45819e+06	2159531	9923063	9327004	7.13653e+06	4.3205e+06	269.508	0.0481	138.465	0.105	1.9464
137.005	46.01	0	1655	0	551.667	955.515	101926	58125	233703	131251	91388.7	19245687	31282336	44343718	3.16239e+07	1.25525e+07	3646173	18534325	18452898	1.35445e+07	8.57227e+06	240.941	0.0491	103.195	0.113	2.33482
431.935	43.71	33728	60185	57966	50626.3	14676.4	61536	21592	175748	86292	80004.1	16508152	19986475	23233506	1.99094e+07	3.36334e+06	9844356	17993028	16962108	14933164	4.43708e+06	230.721	0.00943	173.054	0.0285	1.33323
137.005	45.48	0	0	0	0	0	110273	79464	293705	161147	115827	22013065	37368958	50125984	36502669	1.40765e+07	4614351	23844010	23485355	17314572	1.10002e+07	226.518	0.0465	107.446	0.114	2.10821
137.005	44.94	0	0	0	0	0	172581	89726	371275	211194	144692	25486042	43923044	60090345	43166477	1.73146e+07	6789749	29805897	28843379	2.1813e+07	1.30194e+07	204.392	0.0501	103.284	0.103	1.97893
501.284	43.46	12766	6881	0	6549	6389.47	22068	24389	27268	24575	2604.99	11026281	1233430	1864120	4.70794e+06	5.48092e+06	10182516	2149410	1334410	4.55545e+06	4.89019e+06	191.575	0.277	185.369	0.25	1.03348
245.058	19.65	0	0	0	0	0	39665	38398	17056	31706.3	12703.4	5968908	2590683	6609640	5.05641e+06	2.15928e+06	52193992	58098978	48983730	5.30922e+07	4.62353e+06	159.477	0.0564	1674.5	0.00252	0.0952382
137.005	39.14	0	0	0	0	0	290699	207363	178224	225429	58373.2	29305373	17803091	31785908	26298124	7.46073e+06	29112562	32538474	27413486	29688174	2.61053e+06	116.658	0.0262	131.697	0.0026	0.885811
259.038	7.69	0	0	0	0	0	94263	118465	88584	100437	15868.5	12317092	5766745	13077297	1.0387e+07	4.01931e+06	6180305	7448174	5584025	6404168	952024	103.418	0.0473	63.763	0.0075	1.62192
470.197	28.38	0	0	0	0	0	14532	42834	86551	47972.3	36283.4	4769712	3038015	5159937	4.32255e+06	1.12942e+06	11349815	13609068	11685262	12214715	1.21914e+06	90.105	0.0224	254.62	0.00331	0.353881
317.139	22.54	0	0	0	0	0	156943	158397	86843	134061	40898.4	13089955	7693021	14239473	1.16741e+07	3.49534e+06	2953512	4000347	2827334	3.2604e+06	643913	87.081	0.0292	24.32	0.0136	3.58059
279.124	24.42	0	0	0	0	0	380283	300711	325116	335370	40765	29818338	20199698	32318890	27445642	6.39851e+06	1448356	1497727	1250940	1.39901e+06	130585	81.837	0.0181	4.172	0.00263	19.6179
243.015	31.69	0	0	0	0	0	331979	244680	206018	260892	64526.5	23475781	12924275	23232989	1.98777e+07	6.02305e+06	26405180	30702185	23189682	2.67657e+07	3.7692e+06	76.191	0.03	102.593	0.00666	0.742656
293.034	19.65	0	0	0	0	0	233787	208303	182026	208039	25881.5	16547484	11856341	18006404	1.54701e+07	3.21348e+06	92845507	96339607	87618300	9.22678e+07	4.38926e+06	74.362	0.0145	443.513	0.000757	0.167665
564.235	27.93	0	0	0	0	0	212693	270898	163327	215639	53846	16598839	7085093	18738039	14140657	6.20321e+06	11041289	12597655	10304289	11314411	1.17082e+06	65.575	0.0602	52.469	0.00363	1.24979
805.418	40.27	0	0	0	0	0	155152	210939	109499	158530	50804.3	7324992	8857128	13290227	9.82412e+06	3.09795e+06	6642773	13697973	11956009	10765585	3.67516e+06	61.97	0.0325	67.909	0.0377	0.912548
545.229	23.93	0	0	0	0	0	393672	347079	269199	336650	62888.4	22244364	14378462	23196228	1.99397e+07	4.83962e+06	13199115	13363706	12171307	12911376	646180	59.23	0.0197	38.353	0.000796	1.54435
209.081	19.65	0	0	0	0	0	2596089	2704804	2450478	2.58379e+06	127608	144862297	96634979	159164209	1.33554e+08	3.27626e+07	999161121	1086750849	938836832	1.00825e+09	7.43747e+07	51.689	0.0202	390.221	0.00182	0.132461
390.912	40.73	0	0	0	0	0	124404	131709	119197	125103	6285.25	6877793	4512149	7379553	6.2565e+06	1.53134e+06	3301161	3460955	3234490	3332202	116380	50.011	0.0202	26.636	0.000424	1.87759
805.418	38.66	0	0	0	0	0	203892	195991	163144	187676	21609.2	6277425	7098600	11152289	8.1761e+06	2.60995e+06	5304294	10874292	9723907	8.63416e+06	2.94056e+06	43.565	0.0338	46.006	0.0381	0.946948
566.251	28.86	0	0	0	0	0	271887	261204	155660	229584	64242.2	11329406	4821305	13245118	9.79861e+06	4.41562e+06	10191837	12587356	9635765	10804986	1.56842e+06	42.68	0.0642	47.063	0.00718	0.90686
361.129	15.97	0	0	0	0	0	261499	266431	193248	240393	40902.9	11429471	6816411	11803185	1.00164e+07	2.77753e+06	1131193	1469943	959210	1186782	259865	41.667	0.0258	4.937	0.022	8.43993
537.216	27.92	0	0	0	0	0	516214	531900	424499	490871	58012.5	20383726	10349183	22823884	1.78523e+07	6.61141e+06	14710639	16682109	14134351	1.51757e+07	1.33603e+06	36.369	0.0451	30.916	0.00271	1.17637
395.197	27.89	0	0	0	0	0	349306	395441	320100	354949	37986.2	13146044	7928678	14571292	1.1882e+07	3.49706e+06	10141676	11121861	9524409	1.02626e+07	805568	33.475	0.0293	28.913	0.00215	1.15779
308.955	40.73	0	4211	0	1403.67	2431.22	291076	268144	168452	242557	65193.3	7541926	4330178	9324385	7.0655e+06	2.53096e+06	3525430	4371525	3635012	3843989	460133	29.129	0.0429	15.848	0.00471	1.83806
539.232	28.86	0	0	0	0	0	459654	510488	383624	451255	63847.6	14412659	7262914	16519204	1.27316e+07	4.85172e+06	13637566	15854667	12929082	1.41404e+07	1.52624e+06	28.214	0.0483	31.336	0.00407	0.900368
274.988	38.33	0	0	0	0	0	1164502	985153	856332	1.002e+06	154774	32221009	17388765	34020677	27876817	9.12738e+06	25003446	28938043	23443167	2.57949e+07	2.83164e+06	27.821	0.0363	25.744	0.00423	1.08071
223.06	7.68	0	0	0	0	0	2778040	2512498	2292309	2.52762e+06	243218	77056353	41366383	81114654	6.65125e+07	2.18715e+07	39246214	45185892	35464864	3.99657e+07	4.90029e+06	26.314	0.0368	15.812	0.00557	1.66424
501.239	26.85	0	0	0	0	0	6639161	7117888	5948327	6.56846e+06	587977	174537008	116887812	193267289	1.61564e+08	3.9808e+07	132781004	141665460	131145455	1.35197e+08	5.66096e+06	24.597	0.0213	20.583	0.000573	1.19502
306.959	40.72	0	0	0	0	0	1917823	1647120	1591509	1.71882e+06	174573	44976911	25371337	51811964	4.07201e+07	1.37247e+07	20672937	24324110	21862317	2.22865e+07	1.86217e+06	23.691	0.0389	12.966	0.00253	1.82712
501.239	27.93	0	0	0	0	0	12514271	12858142	11199834	12190749	875212	303685382	200887760	335777449	2.80117e+08	7.04657e+07	237156225	252709595	226521275	2.38796e+08	1.31709e+07	22.978	0.0223	19.588	0.00108	1.17304
200.917	40.72	117055	114553	60955	97521	31691.8	707331	613438	592379	637716	61201	15956654	9230033	18448879	1.45452e+07	4.76875e+06	7609302	9041694	7800889	8.15063e+06	777608	22.808	0.037	12.781	0.00339	1.78455
585.192	27.93	0	0	0	0	0	1670412	1769275	1505989	1.64856e+06	132996	39957706	28781893	43428234	3.73893e+07	7.65352e+06	31766918	32879072	30416943	3.16876e+07	1.23298e+06	22.68	0.0149	19.221	0.000492	1.17993
587.207	27.15	0	0	0	0	0	937124	1064595	869157	956959	99217.3	23444708	16479150	24963970	21629276	4.52437e+06	15006233	15372271	14289094	1.48892e+07	550991	22.602	0.0156	15.559	0.00036	1.45268
585.192	26.85	0	0	0	0	0	936105	947008	815665	899593	72887.6	21242763	15887569	23303061	2.01445e+07	3.8278e+06	16961094	17541790	16464137	16989007	539368	22.393	0.0129	18.885	0.0003	1.18574
503.255	27.15	0	0	0	0	0	8109739	8519754	7061850	7.89711e+06	751850	186885584	120632814	201466563	1.69662e+08	4.30816e+07	111723239	116156738	107163186	1.11681e+08	4.49692e+06	21.484	0.0228	14.142	0.000459	1.51916
338.932	41.89	0	0	0	0	0	317887	384071	355221	352393	33182.5	7427406	4881166	8829554	7046042	2.00163e+06	2288533	2803601	2486642	2.52626e+06	259809	19.995	0.0285	7.169	0.00421	2.78912
587.207	28.86	0	0	0	0	0	1470995	1546080	1278621	1.4319e+06	137949	28824309	21048049	31583903	27152087	5.46336e+06	28093593	29551580	27692695	28445956	978255	18.962	0.0147	19.866	0.000346	0.954515
503.255	28.86	0	0	0	0	0	11557925	11995437	10112208	1.12219e+07	985568	224904035	152197194	248968872	2.0869e+08	5.03821e+07	218996592	237929199	213045274	2.23324e+08	1.2994e+07	18.597	0.021	19.901	0.00118	0.934473
378.171	22.75	0	0	0	0	0	800798	833960	649805	761521	98159.5	14489307	9049679	15854571	1.31312e+07	3.6e+06	23597204	28288617	23310674	2.50655e+07	2.79498e+06	17.243	0.027	32.915	0.00434	0.523875
378.171	23.25	0	0	0	0	0	635152	784220	612760	677377	93203.4	12334934	8317480	13623885	11425433	2.76765e+06	18131097	21804626	18039600	1.93251e+07	2.14781e+06	16.867	0.0213	28.529	0.00433	0.591222
225.04	16.05	0	0	0	0	0	1430191	1343463	1219021	1.33089e+06	106145	25186802	12883728	27417796	21829442	7.82711e+06	11263434	15662055	9137666	1.20211e+07	3.32752e+06	16.402	0.0453	9.032	0.0307	1.81593
397.213	28.85	0	0	0	0	0	854848	867644	696618	806370	95263.1	13959924	9421287	15657928	1.3013e+07	3.22434e+06	13538262	14738246	12927898	13734802	921038	16.138	0.0224	17.033	0.00153	0.947451
233.081	17.92	0	0	0	0	0	118939	64695	146310	109981	41538.3	2204503	927604	2171865	1.76799e+06	727979	15056828	16973433	12992006	1.50074e+07	1.99117e+06	16.075	0.0582	136.454	0.00589	0.117808
215.071	31.24	0	0	0	0	0	1264319	1256732	1078187	1199746	105342	21311957	11098803	24660817	19023859	7.0646e+06	22859065	26786248	22535178	2.40602e+07	2.36641e+06	15.857	0.0486	20.054	0.0035	0.790679
226.054	6.98	0	0	0	0	0	1777026	1773541	1623031	1.72453e+06	87920.3	31519304	19703442	30386988	2.72032e+07	6.51965e+06	26076974	27983153	22982722	2.56809e+07	2.52363e+06	15.774	0.0211	14.892	0.00364	1.05928
310.007	6.98	0	0	0	0	0	949134	901086	948730	932983	27624.6	13866645	9381978	13704172	1.23176e+07	2.54362e+06	11835424	12169372	10502825	1.15025e+07	881733	13.202	0.0162	12.329	0.00229	1.07086
169.013	9.88	0	4966	0	1655.33	2867.12	1259683	1141907	948275	1.11662e+06	157236	17289789	8789845	17618881	1.45662e+07	5.00515e+06	17397660	21264151	16495944	1.83859e+07	2.53307e+06	13.045	0.0431	16.466	0.00693	0.792246
181.049	4.69	11967	10158	1441	7855.33	5628.13	4775411	4451968	4411355	4.54624e+06	199500	63660001	32996310	80241149	58965820	2.39697e+07	6651476	7743567	6227855	6.8743e+06	782038	12.97	0.059	1.512	0.0293	8.57772
225.076	8.88	0	0	0	0	0	2156185	2151417	1936947	2.08152e+06	125223	29131994	18949972	31832764	2.66382e+07	6.7938e+06	45920834	48981601	41194591	4.53657e+07	3.92308e+06	12.798	0.0245	21.795	0.0027	0.587189
163.075	12.34	0	0	0	0	0	1727461	1823273	1603632	1718122	110118	22927410	15628772	24555847	21037343	4.7542e+06	4264212	4637334	3772591	4.22471e+06	433723	12.244	0.0195	2.459	0.00694	4.97959
333.134	17.47	0	0	0	0	0	676009	698198	576697	650301	64701.5	9550818	4733746	9331044	7.87187e+06	2.71992e+06	1972804	2775851	1833442	2.19403e+06	508665	12.105	0.0441	3.374	0.0326	3.58785
207.065	12.34	1355	0	0	451.667	782.31	98894665	101634743	89794538	9.67746e+07	6.19826e+06	1190175025	826258895	1243638147	1086690689	2.27119e+08	234966216	246100147	205989481	2.29019e+08	2.07062e+07	11.229	0.017	2.367	0.00485	4.74499
293.103	10.15	0	0	0	0	0	770498	756289	602787	709858	92998	8607298	3694654	8970992	7.09098e+06	2.94692e+06	2453538	3033468	2230679	2.57256e+06	414418	9.989	0.0642	3.624	0.0128	2.75639
153.018	9.87	0	9004	0	3001.33	5198.46	12648051	11938466	11203143	1.19299e+07	722492	136456026	74827572	146036675	1.19107e+08	3.86449e+07	148074128	173807085	143126934	1.55003e+08	1.64719e+07	9.984	0.0407	12.993	0.00433	0.768417
155.034	1.91	2013	0	0	671	1162.21	831934	885272	857815	858340	26672.9	9080365	6308939	9874998	8421434	1.87212e+06	13765622	14658817	12485337	13636592	1.09247e+06	9.811	0.0198	15.887	0.00242	0.617561
157.049	2.65	10154	12133	6772	9686.33	2710.92	30479536	31837428	27467733	2.99282e+07	2.23641e+06	289081416	183119262	304963929	259054869	6.62399e+07	371821968	412329234	359030931	381060711	2.78243e+07	8.656	0.0266	12.732	0.00197	0.679826
181.086	13.06	0	0	0	0	0	799982	750743	722656	757794	39142.2	6656646	4135674	7207156	5.99983e+06	1.6377e+06	11167915	12310841	10606091	1.13616e+07	868725	7.917	0.031	14.993	0.00219	0.528079
301.144	27.76	0	0	0	0	0	1505222	1471123	1437994	1.47145e+06	33615.2	12032017	7779880	14126221	11312706	3.23374e+06	36912184	42803309	35218072	3.83112e+07	3.98144e+06	7.688	0.0341	26.036	0.00387	0.295285
337.121	27.74	0	0	0	0	0	580180	605975	538566	574907	34012.4	4910945	2068693	6181236	4386958	2.10575e+06	13522812	16765822	12438771	1.42425e+07	2.2515e+06	7.631	0.0884	24.774	0.00891	0.30802
289.999	18.05	0	0	0	0	0	1929509	1695484	1347032	1.65734e+06	293106	14504150	8805686	14220586	1.25101e+07	3.21128e+06	1880258	1692057	1160773	1577696	373127	7.548	0.0271	0.952	0.786	7.92937
457.257	43.31	28896	9796	1980	13557.3	13846.6	824392	779479	1005898	869923	119880	15127955	1841663	2609889	6.5265e+06	7.45897e+06	12765497	2883856	1858792	5.83605e+06	6.02293e+06	7.502	0.319	6.709	0.289	1.11831
245.04	12.34	0	0	0	0	0	3246908	3321382	2903556	3157282	222866	26343698	17886102	26472713	2.35675e+07	4.92066e+06	7204232	7305631	6324858	6944907	539366	7.464	0.0187	2.2	0.00256	3.39349
243.042	12.33	0	0	0	0	0	10374510	10323885	9453962	1.00508e+07	517484	80278947	54717681	81848879	7.22818e+07	1.52312e+07	22143984	23390543	19835523	2.179e+07	1.80375e+06	7.192	0.0193	2.168	0.00483	3.3172
165.054	8.56	8619	10547	6108	8424.67	2225.87	2870145	3029286	2864953	2.92146e+06	93415	24203918	13933634	24596729	20911427	6.04614e+06	7469026	5917464	5226158	6204216	1.1486e+06	7.158	0.0356	2.124	0.0377	3.37052
331.249	39.26	0	0	0	0	0	406935	468780	440614	438776	30963.4	3181158	2174978	3687229	3014455	769785	17002519	20875461	18713752	1.88639e+07	1.94083e+06	6.87	0.0283	42.992	0.00367	0.1598
493.165	20.75	3658	0	0	1219.33	2111.95	798821	824286	783846	802318	20445.5	5695657	4011634	5927544	5.21161e+06	1.04566e+06	9376496	10398326	9195392	9656738	648586	6.496	0.0182	12.036	0.00177	0.539687
333.134	14.06	0	0	0	0	0	399364	366797	344137	370099	27761.2	2597376	1672945	2806305	2.35888e+06	603149	25799398	28607459	24771425	2.63928e+07	1.98566e+06	6.374	0.0291	71.313	0.00193	0.0893758
153.031	2.91	2299	1787	2163	2083	265.209	2216559	2169884	2079562	2155335	69647.7	31098351	2625278	5533488	1.30857e+07	1.5667e+07	31960398	6802971	5854354	1.48726e+07	1.48061e+07	6.071	0.35	6.9	0.275	0.879855
258.026	12.11	0	0	0	0	0	3327884	2693865	2463857	2.82854e+06	447479	19479975	12001621	18417366	1.6633e+07	4.04592e+06	3818702	3566044	2508159	3297635	695279	5.88	0.0263	1.166	0.39	5.04391
167.034	5.83	6965	1699	0	2888	3631.54	2820121	2715247	2656623	2.73066e+06	82832.1	17957137	9371156	19492052	1.56068e+07	5.45447e+06	21578976	25671634	20877401	22709337	2.5893e+06	5.715	0.0549	8.316	0.00551	0.687241
167.07	8.64	0	0	0	0	0	4848827	4846397	4596952	4.76406e+06	144724	29483247	19200586	32427324	2.70371e+07	6.94439e+06	125113985	144982500	118268446	129454977	1.3876e+07	5.675	0.0309	27.173	0.0041	0.208853
183.065	4.46	0	0	0	0	0	959970	864571	885168	903236	50200.5	5452702	2871194	6746481	5023459	1.97298e+06	6963776	11527815	5297439	7.92968e+06	3.22554e+06	5.562	0.0686	8.779	0.0636	0.633501
151.039	9.38	40673	33188	20694	31518.3	10093.6	6513553	6289621	6282149	6.36177e+06	131497	38653753	22172331	40548803	33791629	1.01071e+07	44380281	50846136	42623019	45949812	4.33041e+06	5.312	0.0424	7.223	0.00394	0.735403
139.039	3	0	2081	0	693.667	1201.47	2043873	1939286	1869822	1.95099e+06	87614.2	11419596	7152244	12228529	1.02668e+07	2.72743e+06	9127460	9916443	9105292	9383065	462052	5.262	0.0339	4.809	0.000912	1.09418
409.213	20.75	0	0	0	0	0	6388487	6518527	5729141	6.21205e+06	423237	35038968	23676102	37504006	3.2073e+07	7.37566e+06	56813613	63578363	55699449	5.86971e+07	4.26381e+06	5.163	0.0257	9.449	0.00201	0.546415
197.044	2.99	1089	0	0	363	628.734	3186042	3059982	2921353	3.05579e+06	132394	17277469	8696577	18518165	14830737	5.34844e+06	19922645	21245115	18327361	19831707	1.461e+06	4.853	0.0623	6.49	0.00235	0.74783
151.039	9.3	52352	47331	28303	42662	12686.1	7411916	6975747	7181677	7189780	218197	39575992	22715768	41449824	34580528	1.03178e+07	45429101	52929166	44305167	47554478	4.68842e+06	4.81	0.0441	6.614	0.0044	0.727177
331.249	40.05	0	0	0	0	0	1321088	1274874	1237405	1277789	41917.6	6199428	4331290	7067827	5.86618e+06	1.39837e+06	29737977	38145357	32505663	33462999	4.28467e+06	4.591	0.0295	26.188	0.00585	0.175304
250.987	16.77	0	0	3220	1073.33	1859.07	3107591	3016158	2735197	2952982	194069	14324289	10228104	14966084	1.31728e+07	2.57031e+06	15983975	16920288	15470203	16124822	735231	4.461	0.02	5.461	0.000523	0.816928
409.213	22.03	0	0	0	0	0	8312263	8335591	7654668	8.10084e+06	386573	38641886	26241828	41641624	35508446	8.16408e+06	51182661	59011757	52136068	54110162	4.27159e+06	4.383	0.0281	6.68	0.00268	0.656225
208.994	15.13	0	0	0	0	0	1474539	1424898	1412427	1437288	32857.4	7179535	4181699	7444664	6.26863e+06	1.81219e+06	9144459	10771792	8120048	9345433	1.33725e+06	4.361	0.0438	6.502	0.00936	0.67077
223.06	9.79	0	0	0	0	0	1571245	1514841	1343331	1.47647e+06	118703	6729501	4430362	7623069	6.26098e+06	1.64711e+06	15725324	17059437	15191528	1.59921e+07	962105	4.24	0.0367	10.831	0.00127	0.391504
131.07	10.88	216776	204005	210564	210448	6386.29	5471700	5091234	5156362	5.23977e+06	203484	25457448	15345682	23626488	2.14765e+07	5.38783e+06	26473906	38056842	24933503	29821417	7.17355e+06	4.099	0.0346	5.691	0.0272	0.720172
139.038	4.16	1882	0	1332	1071.33	967.699	3449658	3777399	3345838	3.5243e+06	225255	15602080	10083811	16998009	1.4228e+07	3.65618e+06	18002932	20243500	16480231	18242221	1.89301e+06	4.037	0.0363	5.176	0.00497	0.779947
365.079	21.89	0	0	0	0	0	1094152	1043586	1019185	1.05231e+06	38236.9	5031373	2096769	5302196	4143446	1.77764e+06	9623420	11978135	9172572	1.0258e+07	1.5066e+06	3.937	0.0948	9.748	0.00878	0.403922
117.054	5.18	17430	25167	18348	20315	4226.95	2920267	3118022	2738881	2.92572e+06	189629	12549700	7909272	13276189	1.12451e+07	2.91162e+06	15571332	16192195	11703573	1.4489e+07	2.43217e+06	3.844	0.038	4.952	0.014	0.776108
153.018	7.7	13689	2272	12111	9357.33	6186.6	10437960	10441200	9842950	1.02407e+07	344468	43697976	26815250	45596458	38703228	1.0339e+07	46593395	52376565	45054338	4.80081e+07	3.86067e+06	3.779	0.0411	4.688	0.00326	0.806181
317.139	20.38	0	0	0	0	0	199130	167232	239748	202037	36345.3	800012	527490	947274	758259	212984	10985848	11794166	11077636	1.12859e+07	442572	3.753	0.0421	55.861	0.000492	0.0671865
131.07	10.52	268575	273224	259300	267033	7088.92	7326735	7429428	6382091	7.04608e+06	577323	28497582	18430120	29447463	2.54584e+07	6.10516e+06	33073169	40353387	26624925	3.33505e+07	6.86843e+06	3.613	0.0338	4.733	0.0214	0.763359
495.181	23.94	0	0	0	0	0	1796977	1875197	1764625	1.81227e+06	56849.5	6959647	4963981	7363327	6428985	1.28469e+06	11058097	12678690	11268635	11668474	881183	3.547	0.0247	6.439	0.00256	0.550971
331.249	39.74	253077	296631	298730	282813	25773.2	3348193	3739969	3450977	3.51305e+06	203129	12815318	8785173	14894662	12165051	3.10622e+06	55688844	70289433	59840605	6.19396e+07	7.52321e+06	3.463	0.0399	17.631	0.00545	0.196402
411.229	23.96	0	0	0	0	0	13122008	13553892	12647947	13107949	453136	48698089	31800237	52371435	4.42899e+07	1.09712e+07	79254604	90416740	79361049	8.30108e+07	6.41396e+06	3.379	0.0387	6.333	0.00268	0.533544
329.103	21.9	0	0	1763	587.667	1017.87	4642553	4355253	4509541	4502449	143781	18176268	8409339	18655767	15080458	5.78233e+06	32468376	40322132	31329619	34706709	4.89632e+06	3.349	0.0867	7.708	0.0086	0.434511
123.044	6.06	21012	3966	5964	10314	9318.44	3966365	4011640	3507236	3.82841e+06	279068	14198500	9100296	14687712	1.26622e+07	3.09436e+06	3259522	5069145	3378011	3902226	1.01232e+06	3.307	0.0376	1.019	0.913	3.24486
313.108	26.92	0	0	0	0	0	4797951	4455546	4291739	4.51508e+06	258304	16796759	9319845	18569321	1.48953e+07	4.90916e+06	34851870	39640910	33468979	35987253	3.23883e+06	3.299	0.0667	7.97	0.00334	0.413905
313.108	27.18	0	0	0	0	0	4914353	4563780	4394907	4.62435e+06	264967	17060436	9475947	18959377	1.51653e+07	5.01773e+06	35518883	40570863	34115355	3.6735e+07	3.39524e+06	3.279	0.0675	7.944	0.00354	0.412828
181.049	6.66	4791	0	4304	3031.67	2636.77	4238573	4148366	4358524	4.24849e+06	105429	16122612	8140357	16644475	1.36358e+07	4.76635e+06	23197067	27462117	21880655	2.41799e+07	2.91766e+06	3.21	0.0762	5.691	0.00701	0.563931
153.018	4.93	7906	8333	4504	6914.33	2098.3	15770441	15348613	15414783	15511279	226866	55404864	34724789	58055268	4.9395e+07	1.27737e+07	50653583	53488217	46647922	5.02632e+07	3.43681e+06	3.184	0.0442	3.24	0.00314	0.982726
495.181	21.4	0	0	0	0	0	2345704	2436094	2188239	2.32335e+06	125431	7537943	5447376	8050513	7011944	1.37898e+06	10485816	11568844	10754561	10936407	563949	3.018	0.0268	4.707	0.000901	0.641156
151.039	6.26	39514	29966	23895	31125	7873.74	2622900	2658662	2480279	2.58728e+06	94375.3	8462880	5819712	8833050	7705214	1.64335e+06	10493597	9870720	8801715	9.72201e+06	855688	2.978	0.0323	3.758	0.00437	0.792554
225.112	14.7	0	0	0	0	0	3550960	3533372	3464825	3.51639e+06	45510.6	11498793	6897583	12151374	1.01826e+07	2.86354e+06	12903382	15026835	12852150	1.35941e+07	1.24103e+06	2.896	0.0563	3.866	0.00497	0.749043
285.171	13.27	0	0	0	0	0	4411735	4157585	4058806	4.20938e+06	182075	13164185	8606554	14216149	1.19956e+07	2.98178e+06	10700091	11935065	10155127	1.09301e+07	911987	2.85	0.0451	2.597	0.0047	1.09749
137.023	17.99	1195547	1120813	866785	1.06105e+06	172337	47986776	46640023	44628644	46418481	1.68999e+06	144766502	85937232	151377786	1.27361e+08	3.60256e+07	164405052	184164046	155347225	1.67972e+08	1.47358e+07	2.744	0.0598	3.619	0.00443	0.758224
153.054	5.13	0	1169	0	389.667	674.922	3681082	3725248	3473328	3.62655e+06	134521	11038484	6858457	11699653	9.86553e+06	2.6251e+06	17866910	20516079	17309062	18564017	1.71339e+06	2.72	0.0539	5.119	0.00417	0.531433
411.229	21.41	0	0	0	0	0	17669989	19188429	16804866	1.78878e+07	1.20661e+06	52205272	36697835	56656709	4.85199e+07	1.04774e+07	70806610	79650573	71803238	74086807	4.84406e+06	2.712	0.0354	4.142	0.00149	0.654907
197.045	4.21	0	1350	0	450	779.423	5415573	4956743	5270985	5.21443e+06	234584	15804611	8521057	16854931	1.37269e+07	4.53885e+06	7280817	9810659	7677348	8.25627e+06	1.36066e+06	2.632	0.0827	1.583	0.0569	1.6626
124.999	1.36	0	0	0	0	0	4905072	4577251	4789229	4757184	166243	11888246	10277933	11972684	11379621	955023	32340830	33985259	33881099	33402396	920817	2.392	0.00568	7.021	0.000231	0.340683
181.049	20.61	16329	0	2555	6294.67	8783.39	6509505	6297451	6120686	6309214	194676	16977371	9841742	18092872	1.49707e+07	4.47666e+06	21097283	23727151	20105183	2.16432e+07	1.87168e+06	2.373	0.0784	3.43	0.00457	0.691703
411.229	21.72	0	0	0	0	0	17938667	18593465	16732585	1.77549e+07	943952	46937635	32493296	45461573	4.16308e+07	7.94768e+06	47371100	57724546	52999561	5.26984e+07	5.18329e+06	2.345	0.0335	2.968	0.00592	0.789983
297.149	39.83	0	0	0	0	0	1334360	1307869	1468154	1.37013e+06	85920.4	3163104	2368033	4082335	3.20449e+06	857900	5963810	7833058	7324085	7.04032e+06	966393	2.339	0.0644	5.138	0.00912	0.455163
285.207	39.69	4235	0	0	1411.67	2445.08	3108262	3134336	2996426	3.07967e+06	73264.7	7557122	5302965	8720266	7193451	1.73743e+06	16099709	18858208	16763075	1.72403e+07	1.43985e+06	2.336	0.0544	5.598	0.00336	0.417246
376.103	24.75	0	0	0	0	0	10688764	10299056	10340242	1.04427e+07	214101	26655639	14029132	29934100	2.35396e+07	8.39787e+06	30302049	35206129	29756061	3.17547e+07	3.00143e+06	2.254	0.114	3.041	0.00633	0.741295
271.061	30.77	16973	3044	5700	8572.33	7395.4	226799006	227745372	284529508	246357962	3.30609e+07	584215128	409776673	653838666	5.49277e+08	1.25726e+08	692933	883908	748133	774991	98279.7	2.23	0.0452	0.003	0.00599	708.752
137.023	7.72	635987	564103	500128	566739	67967.9	11446269	11376384	10969201	1.1264e+07	257642	27459886	18158324	29112095	2.49101e+07	5.90528e+06	28955535	31629335	27062141	2.92157e+07	2.29468e+06	2.211	0.0569	2.594	0.00496	0.852628
179.07	12.85	1493	2598	0	1363.67	1303.82	4672467	4187829	4458225	4439507	242861	10830545	6677549	11419713	9.6426e+06	2.58465e+06	7438981	9095285	7016871	7850379	1.09858e+06	2.172	0.0721	1.768	0.0281	1.2283
159.065	6.45	20953	19539	4541	15011	9094.81	5637379	5607347	5381205	5541977	140040	13220071	8659260	14021833	1.19671e+07	2.89255e+06	15393835	17264493	14737154	15798494	1.31136e+06	2.159	0.0611	2.851	0.005	0.757481
349.084	24.75	0	0	0	0	0	14525896	14294040	14455731	1.44252e+07	118901	34872214	18009960	39600199	3.08275e+07	1.13492e+07	42296280	49968660	42190365	44818435	4.46054e+06	2.137	0.129	3.107	0.00707	0.68783
135.011	1.59	0	0	0	0	0	1778026	1823741	1774025	1.79193e+06	27621.1	3770996	3337273	4275362	3.79454e+06	469488	5878252	7293839	6746524	6.63954e+06	713832	2.118	0.0176	3.705	0.00708	0.571507
195.81	1.36	2398977	2385863	2334180	2.37301e+06	34258.2	5173470	5087074	5082656	5114400	51203.8	8861068	13627401	8870286	1.04529e+07	2.74919e+06	12498383	11549635	13115065	1.23877e+07	788563	2.044	0.0781	2.422	0.00377	0.843815
199.804	1.35	1429904	1404683	1410536	1415041	13200.2	3275596	3215634	3330619	3.27395e+06	57510.2	5379113	8354782	5523112	6.419e+06	1.67798e+06	7565131	6897597	8179536	7.54742e+06	641153	1.961	0.083	2.305	0.00706	0.850489
197.807	1.36	2944217	2922512	2886426	2.91772e+06	29192.2	7069434	6460111	6945011	6824852	321943	11374720	17254933	11431382	1.33537e+07	3.3787e+06	16236523	14894209	16986236	1.6039e+07	1.05991e+06	1.957	0.0776	2.35	0.00233	0.832576
183.029	2.58	0	0	0	0	0	2767647	2699589	2806888	2.75804e+06	54290.6	6098800	3387713	6258547	5.24835e+06	1.61334e+06	8250224	9121150	7778292	8383222	681237	1.903	0.116	3.04	0.00464	0.626054
211.039	33.3	0	0	0	0	0	5283754	5652588	7325435	6087259	1.08803e+06	11441903	8345653	13968294	11251950	2.81613e+06	14057956	18591563	16582193	1.64106e+07	2.27167e+06	1.848	0.0715	2.696	0.00663	0.685653
173.044	3.11	2173	0	0	724.333	1254.58	8781072	8584619	8169009	8.51157e+06	312502	17608309	11112606	18427884	1.57163e+07	4.00789e+06	19318369	21172462	18346083	1.96123e+07	1.43593e+06	1.846	0.0886	2.304	0.00404	0.801347
149.059	24.15	0	0	0	0	0	10361915	10379393	10067239	1.02695e+07	175395	20791218	13857410	22061645	1.89034e+07	4.4159e+06	30762301	33564282	30174111	3.15002e+07	1.81155e+06	1.841	0.077	3.067	0.00223	0.600104
399.093	14.65	0	0	0	0	0	2960125	2832123	2651058	2.81444e+06	155291	5797937	3283144	6360761	5.14728e+06	1.63873e+06	8193821	9835244	7736094	8.58839e+06	1.1038e+06	1.829	0.131	3.052	0.0108	0.59933
245.139	24.37	0	0	0	0	0	9422801	9655362	9191866	9423343	231748	17567705	11969948	19055718	1.61978e+07	3.73625e+06	18125462	20020008	17525465	1.8557e+07	1.30205e+06	1.719	0.0876	1.969	0.00549	0.872868
177.018	17.45	3212	0	0	1070.67	1854.45	8115222	7822588	7923572	7953794	148639	14633298	8853131	15633763	13040064	3.66033e+06	14178504	15732571	13764589	1.45586e+07	1.03758e+06	1.639	0.138	1.83	0.00719	0.895698
199.097	24.47	18418	22766	0	13728	12085.9	13737398	13804608	13646913	1.37296e+07	79133.3	24971818	16095868	26341334	2.24697e+07	5.56219e+06	23617414	26417893	22960246	24331851	1.8362e+06	1.637	0.113	1.772	0.00975	0.923467
411.229	23.11	0	0	0	0	0	12768291	12902084	11947342	12539239	516945	21249803	14984595	24200888	2.01451e+07	4.70641e+06	17413762	18553523	17386259	1.77845e+07	666123	1.607	0.106	1.418	0.000574	1.13273
548.852	1.1	2795291	2978962	2914870	2.89637e+06	93221.9	5813686	5793876	6175023	5.92753e+06	214565	9086826	10019605	9461802	9.52274e+06	469366	11185513	10865053	11269645	11106737	213490	1.607	0.00169	1.874	7.72e-06	0.857385
313.144	29.4	0	0	0	0	0	38377983	37195038	35219531	3.69309e+07	1.59571e+06	64319120	41124512	68631735	5.80251e+07	1.47943e+07	60637565	67785967	58692256	6.23719e+07	4.78852e+06	1.571	0.131	1.689	0.00675	0.930308
167.034	4.24	3416	0	0	1138.67	1972.23	5124226	4849117	4839313	4937552	161739	8821448	4699675	9520960	7.68069e+06	2.60522e+06	9966909	11434783	9443787	1.02818e+07	1.03218e+06	1.556	0.209	2.082	0.0108	0.747017
394.846	1.32	0	0	0	0	0	4947695	5066526	5390491	5134904	229181	7673177	7964712	8294434	7977441	310824	7698492	6767435	7979536	7481821	634434	1.554	0.000354	1.457	0.0149	1.06624
336.887	1.33	0	0	0	0	0	8963679	8979478	9168784	9.03731e+06	114130	13313010	14064758	14723351	1.40337e+07	705683	15060396	12757344	15137644	1.43185e+07	1.35252e+06	1.553	0.00558	1.584	0.0206	0.980113
214.987	2.91	0	0	0	0	0	10406096	10373526	10383632	1.03878e+07	16671.2	16392264	13430992	17736578	15853278	2.20282e+06	34362060	37925640	36867995	3.63852e+07	1.83018e+06	1.526	0.0501	3.503	0.00165	0.435706
121.064	14.65	0	0	0	0	0	35881270	33907220	33061292	3.42833e+07	1.44711e+06	57190460	38124912	60210759	5.1842e+07	1.1975e+07	74569384	85086856	74545601	7.80673e+07	6.07914e+06	1.512	0.124	2.277	0.00446	0.664069
165.054	14.65	2910	9914	2296	5040	4232.16	486405539	472120046	443821342	4.67449e+08	2.1673e+07	772123600	515590176	815313875	701009217	1.62023e+08	998344594	1137406116	976266234	1.03734e+09	8.7361e+07	1.5	0.127	2.219	0.00539	0.675776
277.039	25.86	0	0	0	0	0	3869778	3943583	3737280	3.85021e+06	104534	5988433	4435872	6843170	5755825	1.22039e+06	13685473	14204740	13924951	13938388	259894	1.495	0.113	3.62	3.03e-05	0.412948
131.033	2.91	48152	41838	24309	38099.7	12353.3	22512839	21185027	20227235	21308367	1.14778e+06	34979512	22516180	37619389	31705027	8.0665e+06	98197085	111710670	97738747	102548834	7.93769e+06	1.488	0.153	4.813	0.00269	0.30917
193.086	25.87	0	0	0	0	0	31155016	30189116	29370373	3.02382e+07	893332	47700425	32407740	53118568	44408911	1.07406e+07	107907690	115945541	109916625	1.11257e+08	4.18311e+06	1.469	0.149	3.679	0.000556	0.399157
217.107	19.11	9011	4396	6362	6589.67	2315.91	4757387	4450966	4380071	4.52947e+06	200536	7257779	4833172	7660818	6583923	1.52953e+06	9921262	10614825	9380096	9972061	618930	1.454	0.143	2.202	0.00209	0.660237
408.976	24.12	0	0	0	0	0	9474051	9615788	9952054	9680631	245510	14542581	12427421	15168746	1.40462e+07	1.43648e+06	18489135	19538834	18631422	1.88865e+07	569431	1.451	0.0312	1.951	0.000251	0.74372
280.998	10.2	0	0	0	0	0	10417233	10290916	10205754	1.03046e+07	106405	15656467	11590259	17423436	14890054	2.99116e+06	23441827	23736501	21977248	2.30519e+07	942231	1.445	0.117	2.237	0.00162	0.645937
349.121	29.39	0	0	0	0	0	15609360	14754548	14457608	1.49405e+07	597970	24955565	12632885	26519745	2.13694e+07	7.60636e+06	22888990	27691176	23209050	2.45964e+07	2.68492e+06	1.43	0.28	1.646	0.0206	0.868802
167.02	1.59	0	0	0	0	0	111675	67439	179115	119410	56238.3	240691	93935	176407	170344	73565.6	8951979	15268544	12484926	1.22351e+07	3.16568e+06	1.427	0.398	102.464	0.022	0.0139225
152.985	1.32	1966	0	0	655.333	1135.07	59086918	57726998	59609125	5.88077e+07	971638	83018388	76879432	87249554	82382458	5.21423e+06	88011178	86122904	87887466	87340516	1.0563e+06	1.401	0.0136	1.485	4.54e-06	0.943233
329.103	17.95	0	0	0	0	0	2888992	2667282	2721272	2759182	115614	4272732	2516272	4714962	3.83466e+06	1.16297e+06	9312178	10493368	9131338	9645628	739712	1.39	0.25	3.496	0.00319	0.397554
119.049	14.65	2830	0	0	943.333	1633.9	19798621	18948383	18372398	1.90398e+07	717493	28788330	19448990	30487170	2.62415e+07	5.94349e+06	37751542	42838088	37090753	3.92268e+07	3.14488e+06	1.378	0.169	2.06	0.00589	0.668969
194.996	1.32	0	0	0	0	0	19589059	19785731	19953562	1.97761e+07	182442	27757517	24030884	29361696	2.705e+07	2.73492e+06	29653216	30177978	30270180	3.00338e+07	332796	1.368	0.0435	1.519	1.59e-05	0.900653
216.928	1.27	0	1264	0	421.333	729.771	33643795	33371071	34825350	3.39467e+07	773022	44499280	46241812	47975679	4.62389e+07	1.7382e+06	51858271	45954399	52102848	4.99718e+07	3.48135e+06	1.362	0.00221	1.472	0.0122	0.9253
216.928	1.32	0	1264	0	421.333	729.771	33643795	33371071	34825350	3.39467e+07	773022	44499280	46241812	47975679	4.62389e+07	1.7382e+06	51858271	45954399	52102848	4.99718e+07	3.48135e+06	1.362	0.00221	1.472	0.0122	0.9253
203.996	1.39	0	0	0	0	0	8268139	8384408	8311839	8321462	58728.8	11714312	9275366	12804187	1.12646e+07	1.80688e+06	11779552	11806231	11852568	1.18128e+07	36946.4	1.354	0.106	1.42	9.08e-07	0.953596
313.108	24.76	0	0	0	0	0	27259709	26021547	26152623	2.6478e+07	680180	39236449	23687707	44384344	35769500	1.07751e+07	47410778	55510932	46855463	4.99257e+07	4.84489e+06	1.351	0.274	1.886	0.0126	0.716454
274.887	1.31	0	0	0	0	0	15924055	15966738	16511413	1.61341e+07	327486	21265197	21674844	22012667	2.16509e+07	374310	22157517	20193317	22073160	2.14747e+07	1.11048e+06	1.342	4.93e-05	1.331	0.00944	1.00821
137.059	7.85	0	0	0	0	0	6186384	6063487	5934326	6061399	126042	8818417	5707007	9573830	8.03308e+06	2.04955e+06	449723	613027	460205	507652	91408.1	1.325	0.237	0.084	1.21e-06	15.824
334.843	1.31	0	0	0	0	0	5832119	5640149	5862642	5.7783e+06	120615	7363997	7748888	7825354	7.64608e+06	247265	7479659	6534022	7224165	7079282	489184	1.323	0.00155	1.225	0.0375	1.08006
279.036	14.65	0	0	0	0	0	16918975	16527060	15844808	16430281	543584	22723728	18471191	23668913	2.16213e+07	2.76869e+06	25800064	28058348	25972843	2.66104e+07	1.25692e+06	1.316	0.078	1.62	0.00162	0.812512
194.946	1.34	0	0	979	326.333	565.226	21120323	20528389	21448507	2.10324e+07	466317	26116848	27314734	28695807	2.73758e+07	1.29056e+06	32081333	28557550	32909293	3.11827e+07	2.31085e+06	1.302	0.00751	1.483	0.014	0.877915
376.14	29.4	0	0	0	0	0	7025372	6680352	6289793	6.66517e+06	368024	9986519	5023355	10602231	8.53737e+06	3.05876e+06	9151049	11035214	9438712	9.87499e+06	1.01502e+06	1.281	0.4	1.482	0.0216	0.864544
225.007	1.34	0	0	0	0	0	14831960	14536879	14924203	1.47643e+07	202320	19281583	16953033	19637594	18624070	1.45807e+06	19274266	18338127	18976267	1.88629e+07	478258	1.261	0.0421	1.278	0.00145	0.987339
424.972	14.64	0	0	0	0	0	16084622	15740378	15614358	1.58131e+07	243425	19907005	18658355	21128295	19897885	1.235e+06	21304811	22507147	22059829	2.19573e+07	607695	1.258	0.0255	1.389	0.00104	0.90621
181.049	7.86	0	1850	0	616.667	1068.1	7112949	6894873	6775550	6.92779e+06	171091	9582402	6285463	10259443	8.7091e+06	2.12606e+06	1294162	2095694	1641670	1.67718e+06	401944	1.257	0.283	0.242	0.000462	5.19272
533.876	1.09	138245	159007	148249	148500	10383.3	2573746	2453740	2590406	2.5393e+06	74561.6	3247617	3147461	3166603	3187227	53167.8	3456522	3808293	3584266	3.61636e+06	178068	1.255	0.000448	1.424	0.0037	0.881336
532.874	1.09	562623	574008	525813	554148	25190.4	7723809	7139395	7970384	7611196	426787	9382634	9875498	9374255	9544129	287005	10269443	10884223	10653172	1.06023e+07	310534	1.254	0.00451	1.393	0.000934	0.900196
329.233	39.24	963931	995787	1022916	994211	29524.1	51767046	52058256	49542167	5.11225e+07	1.37632e+06	68681853	45935215	76702501	6.37732e+07	1.59602e+07	56670121	65526238	56127366	5.94412e+07	5.27674e+06	1.247	0.303	1.163	0.104	1.07288
392.802	1.29	0	0	0	0	0	4825935	4669394	4620157	4705162	107451	5550879	5997148	6004749	5.85093e+06	259876	5257385	4587055	5149806	4998082	360001	1.244	0.00854	1.062	0.292	1.17063
534.872	1.09	102471	140247	112676	118465	19542	2349112	2168545	2343046	2286901	102544	2844887	2817649	2863166	2.8419e+06	22905	3140538	3024910	3201228	3.12223e+06	89574.1	1.243	0.00862	1.365	0.000488	0.910216
258.977	2.01	0	0	0	0	0	17233815	17327665	17598145	1.73865e+07	189166	22533995	19363689	22783414	21560366	1.90646e+06	22556605	24816382	23855951	2.3743e+07	1.13412e+06	1.24	0.0617	1.366	0.00898	0.908073
390.805	1.29	0	1781	0	593.667	1028.26	5046522	4596139	5082661	4.90844e+06	271064	5773627	6227260	5914036	5971641	232238	5404238	4932751	5358709	5.2319e+06	260068	1.217	0.00714	1.066	0.21	1.14139
248.975	6.53	0	0	0	0	0	2899992	2741396	2904131	2.84851e+06	92783.4	3661391	2642851	4010746	3.43833e+06	710705	7655406	8270481	7721847	7882578	337572	1.207	0.286	2.767	0.000755	0.436194
288.936	1.09	40472789	41694638	40790462	40985963	633951	80746331	79833055	84693863	8.17577e+07	2.58343e+06	97255778	100306300	98237812	9.86e+07	1.55717e+06	103934268	103923448	104068402	1.03975e+08	80747.2	1.206	0.0016	1.272	0.00445	0.948301
289.938	1.09	5513884	5732477	5674728	5640363	113276	11468093	11708802	12050642	1.17425e+07	292734	13935749	14570014	13889237	1.41317e+07	380332	15022967	14949316	15215597	1.50626e+07	137499	1.203	0.00131	1.283	0.000532	0.938194
369.337	49.15	453050	430446	448950	444149	12042.6	981884	885636	10068496	3978672	5.27416e+06	2116824	5210618	7021955	4.78313e+06	2.48035e+06	1101882	9255187	10765697	7040922	5.19851e+06	1.202	0.827	1.77	0.513	0.679333
317.103	21.26	0	0	0	0	0	6753230	5960554	5671679	6.12849e+06	559991	8205965	4996357	8885859	7362727	2.07734e+06	9085994	10495804	7915911	9165903	1.2918e+06	1.201	0.414	1.496	0.0393	0.803274
327.218	36.41	0	0	0	0	0	21118201	20193916	19078720	20130279	1.02123e+06	26224902	17884153	28213170	2.41074e+07	5.48042e+06	24810697	26972577	23768359	2.51839e+07	1.63438e+06	1.198	0.335	1.251	0.0156	0.957256
301.165	19.05	0	0	0	0	0	2597555	2451411	2325503	2.45816e+06	136151	3257317	2101207	3475796	2.94477e+06	738672	10333272	11102769	9704875	1.03803e+07	700133	1.198	0.372	4.223	0.00191	0.283689
383.353	49.65	2013643	2094838	2033328	2.04727e+06	42354.9	3251726	2990011	26713156	1.0985e+07	1.36216e+07	6273810	14022539	19081334	1.31259e+07	6.45067e+06	3643277	24594158	28276729	1.88381e+07	1.32873e+07	1.195	0.822	1.715	0.514	0.696775
145.086	19.84	428987	411447	362629	401021	34385.6	16353241	16030474	15806583	1.60634e+07	274815	21241374	13915082	22067166	1.90745e+07	4.48726e+06	18299080	19403958	16325439	1.80095e+07	1.55956e+06	1.187	0.365	1.121	0.16	1.05914
289.07	1.36	0	0	0	0	0	5471683	5540150	5593564	5.53513e+06	61095.2	6850800	5402629	7337553	6.53033e+06	1.00648e+06	7722269	7964157	7603476	7.7633e+06	183808	1.18	0.229	1.403	0.000928	0.841179
297.113	32.65	0	0	4039	1346.33	2331.92	100531724	98229691	95434069	9.80652e+07	2.55281e+06	120421411	82214886	141112692	1.14583e+08	2.98798e+07	145201949	173705137	152059816	1.56989e+08	1.48772e+07	1.168	0.44	1.601	0.0182	0.729879
329.233	38.89	1404305	1538830	1439565	1460900	69754.1	106154332	105517259	100752322	1.04141e+08	2.95218e+06	129128003	89607525	145863856	121533128	2.88869e+07	104489105	117115367	103278652	1.08294e+08	7.66314e+06	1.167	0.407	1.04	0.455	1.12225
355.321	48.7	676056	641318	632767	650047	22926.6	1607976	1400488	16955933	6654799	8.92165e+06	3410135	8136336	11756815	7767762	4.18553e+06	1651672	15443893	17664195	1.15866e+07	8.67521e+06	1.167	0.858	1.741	0.53	0.67041
329.233	38.96	1450680	1585419	1495276	1.51046e+06	68640.6	107879023	106857867	101955711	1.05564e+08	3.16648e+06	130904108	90767899	147634216	1.23102e+08	2.9225e+07	106269220	119010817	105264157	110181398	7.663e+06	1.166	0.408	1.044	0.414	1.11727
329.233	39.11	1495013	1604975	1533837	1.54461e+06	55766.7	107990555	106869174	101853652	105571127	3.26789e+06	130670135	90651755	147564326	122962072	2.92288e+07	105865023	118405620	104912728	1.09728e+08	7.53029e+06	1.165	0.411	1.039	0.451	1.12061
329.233	38.71	1349717	1453436	1357015	1.38672e+06	57890.6	103331343	102544887	97894420	1.01257e+08	2.93841e+06	125424297	87102860	141231975	1.1792e+08	2.7834e+07	102796337	114565832	100486786	1.0595e+08	7.55066e+06	1.165	0.409	1.046	0.4	1.11298
317.103	23.54	0	0	0	0	0	27728544	25897793	24837600	2.61546e+07	1.46249e+06	33106386	21545190	36224985	30292187	7.73394e+06	35988675	41438836	33737361	3.7055e+07	3.95991e+06	1.158	0.453	1.417	0.0295	0.817494
329.233	38.78	1179900	1238869	1175099	1197956	35512.9	94999899	95083040	90342518	9.34752e+07	2.71326e+06	114535042	79385362	129755744	1.07892e+08	2.58339e+07	90976765	101622879	89884280	94161308	6.48496e+06	1.154	0.436	1.007	0.878	1.14582
154.927	1.2	0	0	1110	370	640.859	74496657	72035361	74264775	73598931	1.35905e+06	83717403	83537381	87543870	8.49329e+07	2.26297e+06	88763954	82086794	87699113	86183287	3.5874e+06	1.154	0.00369	1.171	0.0163	0.985491
154.927	1.32	0	0	1110	370	640.859	74773799	72327266	74604855	7.3902e+07	1.36635e+06	84094669	83745347	87953804	8.52646e+07	2.33545e+06	89153303	82446899	88046946	8.6549e+07	3.59538e+06	1.154	0.00418	1.171	0.0162	0.985159
181.049	9.14	777	3975	0	1584	2106.8	17301648	15889018	17315080	1.68352e+07	819487	21191250	14774999	22180654	19382301	4.02059e+06	52936562	100018202	54862737	6.92725e+07	2.6644e+07	1.151	0.387	4.115	0.0762	0.279798	dihydrocaffeic acid
315.087	15.67	0	0	0	0	0	19336606	17384303	17035360	1.79188e+07	1.24023e+06	22138189	14684329	24666292	20496270	5.18959e+06	23413401	26892033	21454047	23919827	2.75414e+06	1.144	0.483	1.335	0.0463	0.856874
182.045	2.59	0	0	0	0	0	34728279	35329462	33639155	34565632	856811	45475666	24377971	47869144	39240927	1.29272e+07	50119180	55612674	48320036	51350630	3.79908e+06	1.135	0.595	1.486	0.0133	0.764176
515.241	35.35	0	0	0	0	0	7000669	7218316	7032167	7.08372e+06	117625	8745218	6182641	9165368	8.03108e+06	1.61452e+06	9430862	10450220	9309032	9730038	626664	1.134	0.416	1.374	0.0156	0.82539
214.883	1.3	0	0	0	0	0	11210186	11091059	11190157	1.11638e+07	63787.2	12214111	13238768	12402789	12618556	545341	11756669	10912382	11296988	11322013	422699	1.13	0.0421	1.014	0.585	1.11452
212.886	1.3	0	0	0	0	0	17012721	17112964	17501341	1.7209e+07	258081	18735295	19567892	19850606	1.93846e+07	579808	18193785	17034985	17590878	1.76065e+07	579559	1.126	0.012	1.023	0.363	1.10099
156.924	1.28	0	0	0	0	0	24758160	24432111	25241597	2.48106e+07	407285	27225990	27780668	28711052	2.79059e+07	750410	29793928	27203894	29369225	2.8789e+07	1.38908e+06	1.125	0.00751	1.16	0.0302	0.969325
287.223	39.51	5028	0	4024	3017.33	2660.87	14589128	14504776	13268317	1.41207e+07	739424	16100091	12249875	19321362	1.58904e+07	3.5404e+06	22226210	28690259	23847500	24921323	3.36315e+06	1.125	0.48	1.765	0.0263	0.637624
272.843	1.29	0	0	0	0	0	8966275	8642849	9360207	8989777	359256	9887022	10363596	10037266	1.0096e+07	243648	9367285	8454228	9219168	9.01356e+06	490025	1.123	0.0154	1.003	0.949	1.12009
270.846	1.29	25093	27303	31411	27935.7	3206.16	8389210	8199966	8602093	8.39709e+06	201179	8932967	9700755	9253326	9.29568e+06	385643	8595995	7866200	8323488	8.26189e+06	368776	1.107	0.0371	0.984	0.615	1.12513
244.897	1.18	0	0	0	0	0	4121193	4109815	4229055	4.15335e+06	65805.1	4307933	4796563	4600413	4568303	245892	4917233	4602385	4637687	4.7191e+06	172492	1.1	0.0911	1.136	0.0191	0.968045
335.087	32.66	0	0	0	0	0	22388334	22210565	22010544	2.22031e+07	189004	25867476	16728754	30587684	24394638	7.04588e+06	30101893	36652171	31672222	32808762	3.41984e+06	1.099	0.644	1.478	0.0326	0.74354
315.087	21.92	0	0	0	0	0	15287242	15164574	14611742	15021186	359854	18322698	11698006	19250871	1.64239e+07	4.11894e+06	19043883	21945865	18091581	1.96938e+07	2.00765e+06	1.093	0.616	1.311	0.0524	0.833962
333.09	32.65	0	0	0	0	0	71809965	71824081	71494908	7.17097e+07	186107	83097630	53946424	97721026	7.8255e+07	2.22855e+07	96679788	117597592	102430160	105569180	1.08064e+07	1.091	0.662	1.472	0.0323	0.741268
359.075	1.38	0	0	0	0	0	12258832	12466760	12118499	1.22814e+07	175220	13954795	10429027	15280303	13221375	2.50742e+06	14990925	16173821	15375259	15513335	603415	1.077	0.583	1.263	0.00747	0.852259
188.1	21.92	696206	752875	681945	710342	37518.5	27951077	27753169	26903573	2.75359e+07	556514	32498412	21793400	34203608	2.94985e+07	6.72704e+06	35522195	40119750	35031688	36891211	2.80673e+06	1.071	0.664	1.34	0.025	0.799607
177.039	1.37	486865	472294	416426	458528	37182.4	18152454	17939091	17317342	1.7803e+07	433879	20895071	14498132	21703398	1.90322e+07	3.94736e+06	21062949	22154480	21077086	21431505	626155	1.069	0.644	1.204	0.00192	0.888048
173.081	15.96	2067473	2079482	2072159	2073038	6052.56	31753310	31120246	30191911	3.10218e+07	785339	36219981	24809572	38481011	33170188	7.32823e+06	40821645	46021587	39501184	4.21148e+07	3.44719e+06	1.069	0.663	1.358	0.0259	0.787613
329.233	40.79	3336139	3364052	3609882	3436691	150636	58336976	56907378	54277800	5.65074e+07	2.05894e+06	62677843	45439935	73097711	60405163	1.39682e+07	101131912	121881150	106864991	109959351	1.07151e+07	1.069	0.678	1.946	0.0109	0.549341
328.804	1.28	2666	0	2719	1795	1554.74	6958531	6468163	6813428	6.74671e+06	251901	7037120	7570728	7011018	7.20629e+06	315883	5971773	5703582	5793803	5.82305e+06	136467	1.068	0.124	0.863	0.0106	1.23754
207.05	1.35	2128242	1884828	1642432	1.88517e+06	242905	6415915	6550793	6449786	6.47216e+06	70168.5	7353913	5687458	7700361	6.91391e+06	1.07617e+06	7362272	7378570	7548612	7429818	103201	1.068	0.551	1.148	0.000389	0.930563
187.096	22.01	8953259	8868190	8864133	8895194	50326.7	297809002	297474878	288809627	2.94698e+08	5.10207e+06	343061617	232332590	365834366	3.13743e+08	7.14169e+07	377535066	425671749	370812717	391339844	2.99217e+07	1.065	0.69	1.328	0.0276	0.801715
187.096	21.91	10222244	9973659	9893838	1.00299e+07	171278	300384237	299993143	291179638	2.97186e+08	5.20505e+06	345473677	234683660	368749184	3.16302e+08	7.16354e+07	380515406	428436311	373310905	3.94088e+08	2.99642e+07	1.064	0.69	1.326	0.0275	0.802619
236.865	1.26	1977	0	1773	1250	1087.33	10724954	10496096	10906582	1.07092e+07	205695	11203671	11334194	11624552	1.13875e+07	215439	11242231	10804368	10780791	1.09425e+07	259874	1.063	0.017	1.022	0.293	1.04067
271.05	22.01	1992920	2080698	2075339	2.04965e+06	49204.7	46287243	46984866	46008519	46426876	502928	52481082	40539605	54943202	4.93213e+07	7.70416e+06	56472992	60323139	55638898	57478343	2.49871e+06	1.062	0.582	1.238	0.0138	0.858085
234.868	1.24	5769	7429	17865	10354.3	6557.17	16776615	16660903	17375807	16937775	383733	17534830	17976581	18047543	1.7853e+07	277805	17563359	17013085	17464724	17347056	293402	1.054	0.033	1.024	0.221	1.02917
330.801	1.29	0	3150	0	1050	1818.65	8884922	8554605	8980339	8806622	223407	8865583	9800215	9112045	9259281	484400	7963146	7249200	7680762	7631036	359561	1.051	0.244	0.867	0.0133	1.21337
243.123	25.52	7043	15706	9981	10910	4405.58	20203349	19584155	19002002	19596502	600769	22189672	15345274	23722135	20419027	4.46031e+06	28027575	31186702	27163554	2.87926e+07	2.11787e+06	1.042	0.781	1.469	0.0122	0.709176
185.067	1.59	0	0	0	0	0	6551500	6534935	6836002	6.64081e+06	169242	7299202	5997757	7423779	6.90691e+06	789812	8058199	8824832	8129406	8337479	423559	1.04	0.622	1.255	0.0113	0.828417
164.956	1.16	12746	8814	6614	9391.33	3106.5	12009622	11825569	11997313	11944168	102894	11851436	12459875	12902486	12404599	527701	13652021	12884927	13852638	1.34632e+07	510742	1.039	0.268	1.127	0.0315	0.921371
327.076	16.12	0	0	0	0	0	9457705	9264395	8975921	9.23267e+06	242453	10199087	7363662	11030807	9.53119e+06	1.92264e+06	13675980	14755827	13204356	13878721	795357	1.032	0.814	1.503	0.00587	0.686748
360.109	32.66	0	0	0	0	0	49695154	48253292	46500003	48149483	1.6001e+06	53020002	34855816	60935956	4.96039e+07	1.33714e+07	59456173	70394590	62070436	63973733	5.71219e+06	1.03	0.868	1.329	0.033	0.77538
294.824	1.26	0	0	0	0	0	7610302	7252349	7678797	7513816	229012	7581240	7828358	7722825	7.71081e+06	123997	7241023	6723652	6819009	6.92789e+06	275337	1.026	0.279	0.922	0.049	1.11301
264.927	1.1	884374	859628	865696	869899	12897.4	5262696	5210090	5867391	5.44673e+06	365255	5657177	5681155	5318332	5.55222e+06	202909	5604055	5452614	5388409	5.48169e+06	110725	1.019	0.69	1.006	0.886	1.01287
265.003	16.95	0	0	0	0	0	13487421	12513968	12513831	1.28384e+07	562063	13945021	10461464	14839219	1.30819e+07	2.31299e+06	20254260	22230784	20656592	21047212	1.04456e+06	1.019	0.874	1.639	0.00112	0.62155
188.001	1.43	0	0	0	0	0	19055894	20350207	19680085	1.96954e+07	647292	21202682	15353260	23594754	20050232	4.23989e+06	22788663	23129731	21470302	2.24629e+07	876366	1.018	0.899	1.141	0.0141	0.892593
165.041	3.79	2305	3089	0	1798	1605.7	29962840	26967408	27201328	2.80439e+07	1.666e+06	33116622	19296028	33270500	28561050	8.02411e+06	33971429	41049970	33515102	3.61788e+07	4.22469e+06	1.018	0.922	1.29	0.064	0.789441
145.049	6.21	118278	116720	102609	112536	8631.97	26692935	16024789	28308850	2.36755e+07	6.67481e+06	29003369	17927780	25179525	2.40369e+07	5.62551e+06	20998221	37424098	33967795	3.07967e+07	8.65992e+06	1.015	0.946	1.301	0.326	0.780502
243.123	16.12	3555	0	0	1185	2052.48	61340789	59385708	57614088	5.94469e+07	1.8641e+06	65940891	44058681	71069859	60356477	1.43454e+07	87126153	97721110	85059259	8.99688e+07	6.79274e+06	1.015	0.923	1.513	0.0116	0.67086
361.093	11.88	0	0	0	0	0	14225388	12897400	12490118	13204302	907432	14767261	9549582	15798266	13371703	3.34996e+06	14570675	16146870	13591565	1.47697e+07	1.28923e+06	1.013	0.94	1.119	0.169	0.905347
317.103	20.57	0	0	0	0	0	13275784	12627977	12099616	1.26678e+07	589094	13948164	9209145	15234307	1.27972e+07	3.1732e+06	14835468	16738734	14393084	1.53224e+07	1.24634e+06	1.01	0.951	1.21	0.048	0.835194
315.087	20.52	0	0	0	0	0	10206143	9945114	9264711	9.80532e+06	486035	10890425	6887757	11892154	9890112	2.64792e+06	11486575	12833194	10683608	1.16678e+07	1.08619e+06	1.009	0.961	1.19	0.0798	0.847642
259.061	24.73	0	0	0	0	0	10012698	9813307	9685282	9.8371e+06	164999	10907143	6795513	12015370	9.90601e+06	2.75017e+06	11884594	13633618	11219961	1.22461e+07	1.24677e+06	1.007	0.969	1.245	0.0764	0.808914
215.055	1.4	0	0	0	0	0	11005546	10678593	10220564	10634901	394311	12271843	6601504	13156001	1.06764e+07	3.55659e+06	14114245	15481132	13470746	1.43554e+07	1.02665e+06	1.004	0.986	1.35	0.0149	0.743725
165.04	1.99	1284	0	5314	2199.33	2772.73	9664474	9446364	8903833	9.33822e+06	391682	10307697	7258232	10538680	9368203	1.83093e+06	10460839	10907996	10063391	1.04774e+07	422546	1.003	0.98	1.122	0.0269	0.894134
359.077	11.14	0	0	0	0	0	92125408	86058221	81880086	86687905	5.1516e+06	95930807	62528399	102250761	8.69033e+07	2.13445e+07	100143439	112902949	94341263	1.02463e+08	9.49567e+06	1.002	0.988	1.182	0.0832	0.848147
359.077	11.06	0	0	0	0	0	98117628	91610639	87569649	9.24326e+07	5.32182e+06	101511232	66389651	108695231	9.21987e+07	2.26381e+07	106434188	119870663	100359896	108888249	9.9842e+06	0.997	0.988	1.178	0.0848	0.846728
197.067	1.57	0	0	2057	685.667	1187.61	24394306	25239773	25174277	2.49361e+07	470365	27284311	19652955	27557074	2.48314e+07	4.48678e+06	27552078	29323690	27262229	28045999	1.11596e+06	0.996	0.972	1.125	0.0265	0.885383
359.077	11.98	0	0	0	0	0	21879021	20004953	20596686	2.08269e+07	958007	23489699	14886860	23691452	20689337	5.0261e+06	22798872	27650142	23748599	2.47325e+07	2.57095e+06	0.993	0.967	1.188	0.106	0.836523
343.082	18.13	0	0	0	0	0	17624444	17687864	17465962	1.75928e+07	114294	19238512	12425701	20761386	1.74752e+07	4.43879e+06	23060933	25931040	22365987	2.3786e+07	1.88989e+06	0.993	0.968	1.352	0.0293	0.734685
343.212	35.6	0	0	0	0	0	11810313	11555546	11107731	1.14912e+07	355684	12315911	8396166	13430427	1.13808e+07	2.64419e+06	12661252	14037250	12452990	1.30505e+07	860874	0.99	0.949	1.136	0.0722	0.872061
185.044	1.51	0	0	0	0	0	10978132	11068256	10434809	1.08271e+07	342680	11821450	7290254	12919408	1.0677e+07	2.98397e+06	13394219	14562713	12831846	1.35963e+07	882944	0.986	0.939	1.256	0.021	0.785292
201.112	27.03	39856	25806	37911	34524.3	7612.67	56620657	56230653	53893303	5.55815e+07	1.475e+06	60275386	38556669	65372719	5.47349e+07	1.42407e+07	84833349	95984910	83572608	88130289	6.83145e+06	0.985	0.928	1.586	0.0115	0.621068
184.06	5.54	1769	0	0	589.667	1021.33	7218559	7169281	6935650	7107830	151134	7696750	5037687	8206940	6980459	1.70172e+06	8706458	9546739	8483295	8912164	560771	0.982	0.909	1.254	0.0243	0.783251
388.76	1.27	0	0	0	0	0	4896251	4810516	4923040	4.8766e+06	58779	4536395	5065497	4706045	4.76931e+06	270165	3865268	3530348	3636179	3677265	171198	0.978	0.565	0.754	0.00336	1.29697
292.035	6.3	0	0	0	0	0	25742618	25329475	24484079	2.51854e+07	641522	26117410	20533988	26913199	2.45215e+07	3.47616e+06	26492631	27886871	26161017	2.68468e+07	915828	0.974	0.774	1.066	0.0689	0.913386
315.087	16.65	0	0	0	0	0	32913014	29170445	28391120	30158193	2.41736e+06	30873247	20970620	36111036	29318301	7.68905e+06	30211160	36058273	27342583	3.1204e+07	4.44186e+06	0.972	0.871	1.035	0.743	0.939569
315.087	16.57	0	0	0	0	0	33245507	29481564	28710191	3.04791e+07	2.42664e+06	31248208	21120407	36489170	2.96193e+07	7.8128e+06	30547884	36537083	27685203	3.15901e+07	4.51703e+06	0.972	0.87	1.036	0.732	0.937613
229.002	5.83	1908	8922	4530	5120	3544.03	12162492	11786028	11313724	1.17541e+07	425285	12236891	8724560	13244966	11402139	2.373e+06	13476573	14119400	12461801	1.33526e+07	835726	0.97	0.823	1.136	0.0606	0.853927
465.285	35.68	0	0	0	0	0	11777646	11799864	10911792	11496434	506437	12004516	8090328	13288541	11127795	2.70774e+06	13956502	16086169	13599983	1.45476e+07	1.34435e+06	0.968	0.837	1.265	0.0453	0.764926
563.217	35.36	0	0	0	0	0	24835770	24252174	23810215	2.42994e+07	514405	25621717	17952696	26922949	2.34991e+07	4.84721e+06	28185721	30294529	27241980	2.85741e+07	1.56289e+06	0.967	0.802	1.176	0.0317	0.822393
150.885	1.27	0	0	0	0	0	14996748	14566255	14711888	14758297	218967	14346860	14302222	14114404	1.42545e+07	123359	12363371	11470551	11529805	11787909	499245	0.966	0.0373	0.799	0.00361	1.20925
221.066	1.37	0	1725	1940	1221.67	1063.44	11643085	11553197	10934493	11376925	385784	11850358	8417587	12511001	1.09263e+07	2.19759e+06	12877316	13501059	12611183	1.29965e+07	456757	0.96	0.758	1.142	0.01	0.840711
501.213	31.15	0	0	0	0	0	82260185	80517485	79353926	80710532	1.46272e+06	84707002	56159311	91685057	7.75171e+07	1.88226e+07	91816724	101582716	89605653	94335031	6.3733e+06	0.96	0.797	1.169	0.0593	0.821722
159.065	10.32	46880	42818	43216	44304.7	2239.16	16107752	14833728	17505616	16149032	1.33642e+06	18175631	11375955	16915050	1.54889e+07	3.61723e+06	14396468	20992267	20054775	18481170	3.56838e+06	0.959	0.789	1.144	0.379	0.83809
284.775	1.25	0	0	0	0	0	5085386	5280822	5310577	5225595	122333	4933642	5221557	4839163	4.99812e+06	199184	4096558	3891993	3819869	3936140	143530	0.956	0.182	0.753	0.000335	1.2698
329.103	24.29	0	0	0	0	0	18923087	19095478	18274623	18764396	432825	19508659	13181133	21089026	1.79263e+07	4.18469e+06	24920080	27597673	24770251	25762668	1.59093e+06	0.955	0.762	1.373	0.0122	0.695824
201.112	28.05	2124663	2101881	2452300	2.22628e+06	196069	43017288	42026475	41823395	4.22891e+07	638792	44045228	29728836	47159850	4.03113e+07	9.29606e+06	46070326	51660662	44797534	4.75095e+07	3.6509e+06	0.953	0.748	1.123	0.128	0.848489
261.076	24.16	0	0	0	0	0	29650566	28894683	27922800	28822683	866130	29922911	19588746	32768463	2.74267e+07	6.93538e+06	33385846	37241069	32625174	34417363	2.4748e+06	0.952	0.761	1.194	0.047	0.796886
152.882	1.27	0	0	0	0	0	14533170	14433088	14581913	14516057	75874	13776918	13763787	13595102	1.37119e+07	101394	12089842	11501868	11119998	1.15706e+07	488558	0.945	0.000581	0.797	0.00788	1.18507
276.833	1.24	9053	1688	7136	5959	3820.97	5861905	5983929	6019984	5.95527e+06	82844	5942750	5215345	5708225	5.62211e+06	371270	5198388	5179251	4894356	5090665	170278	0.944	0.258	0.855	0.00478	1.1044
214.987	3.88	2577	0	0	859	1487.83	22670234	21772235	20797788	2.17468e+07	936483	22434858	16206504	22904975	2.05154e+07	3.73905e+06	23726490	25860978	23214586	2.42674e+07	1.40365e+06	0.943	0.63	1.116	0.0698	0.845393
343.082	16.83	0	0	0	0	0	16758896	15986606	15259574	16001692	749775	16425684	11004422	17834312	1.50881e+07	3.60605e+06	18474762	20387147	17963855	1.89419e+07	1.27741e+06	0.943	0.706	1.184	0.0368	0.796547
361.093	13.09	0	0	0	0	0	14132196	12881181	12776921	1.32634e+07	754175	13563029	9075629	14853224	12497294	3.03265e+06	14822527	17462480	14265834	15516947	1.70772e+06	0.942	0.708	1.17	0.136	0.805396
267.123	41.53	3242	2913	0	2051.67	1784.39	5375347	5313620	4947739	5.21224e+06	231130	5123229	3646193	5937595	4902339	1.16156e+06	5855765	6516369	5922201	6.09811e+06	363741	0.941	0.692	1.17	0.031	0.803911
180.052	2.86	0	0	0	0	0	27111041	25978540	26963525	2.66844e+07	615699	28440952	17946640	28872034	25086542	6.18709e+06	29788225	34014537	30672968	31491910	2.229e+06	0.94	0.699	1.18	0.0559	0.796603
308.012	6.32	2111	0	0	703.667	1218.79	153549431	149070224	145791471	1.4947e+08	3.89443e+06	148895133	118734720	153538269	140389374	1.88966e+07	152353526	157576472	151157570	153695856	3.4135e+06	0.939	0.495	1.028	0.232	0.913423
172.06	1.73	0	0	0	0	0	11814557	11352395	11159802	1.14423e+07	336499	11891026	7646772	12639617	10725805	2.69266e+06	12911856	14190216	12127498	1.30765e+07	1.04117e+06	0.937	0.691	1.143	0.101	0.820234
257.114	1.72	0	0	0	0	0	16913863	15896159	15956907	16255643	570844	16606691	11735599	17318248	1.52202e+07	3.03864e+06	16964307	18854822	16472087	1.74304e+07	1.25789e+06	0.936	0.617	1.072	0.244	0.873197
315.124	22.39	0	0	0	0	0	26085044	25601205	25352516	2.56796e+07	372501	26115660	17605565	28370219	2.40305e+07	5.67718e+06	33236440	35900947	31723734	3.36204e+07	2.11491e+06	0.936	0.665	1.309	0.0202	0.714759
413.055	21.11	0	0	0	0	0	10433701	10051129	9946579	10143803	256444	10384599	7180029	10781957	9.44886e+06	1.97489e+06	11154881	11745685	10703229	11201265	522774	0.931	0.605	1.104	0.0536	0.843553
327.087	21.27	0	0	0	0	0	29721671	29182059	28286504	2.90634e+07	724903	29921210	19948052	31283465	27050909	6.18885e+06	34400228	37550556	32819500	34923428	2.40853e+06	0.931	0.631	1.202	0.0424	0.774578
439.187	33.1	0	0	0	0	0	7893450	7746292	6782665	7.47414e+06	603335	7477259	4654060	8745980	6.9591e+06	2.09459e+06	50868573	62590726	49578639	5.4346e+07	7.16923e+06	0.931	0.717	7.271	0.00738	0.128052
206.045	5.55	0	0	0	0	0	8621287	8289597	8174153	8361679	232119	8597099	5464768	9174486	7745451	1.99612e+06	9030856	10010488	8752857	9.26473e+06	660631	0.926	0.647	1.108	0.13	0.836014
272.959	1.1	3761847	3851307	3830687	3.81461e+06	46845.9	76979631	76678612	80906165	78188136	2.35869e+06	73537655	72556168	70973520	72355781	1.29376e+06	69642805	74025370	68392303	70686826	2.9581e+06	0.925	0.0311	0.904	0.0285	1.02361
285.113	32.38	0	0	0	0	0	15872113	16022771	15585606	15826830	222073	16120651	10557914	17232509	1.4637e+07	3.57609e+06	16993850	18639746	16684355	17439317	1.05106e+06	0.925	0.623	1.102	0.112	0.839312
437.971	6.32	0	0	0	0	0	31120618	30892457	30249728	3.07543e+07	451591	29281387	26309358	29444709	2.83452e+07	1.76494e+06	28565119	29009144	29180584	2.89183e+07	317634	0.922	0.134	0.94	0.00624	0.980181
231.087	2.6	0	0	0	0	0	7246995	6797050	6551925	6.86532e+06	352529	7294757	4003583	7690878	6.32974e+06	2.02422e+06	7243196	8528240	7019379	7.59694e+06	814258	0.922	0.694	1.107	0.257	0.833196
276.16	31.9	0	3202	0	1067.33	1848.68	8967203	8767920	8665720	8800281	153325	8838838	5749225	9749466	8.11251e+06	2.0967e+06	9504018	11109826	9643363	1.00857e+07	889621	0.922	0.628	1.146	0.126	0.804355
229.144	16.5	0	0	0	0	0	9645900	9356814	9151504	9.38474e+06	248378	9458504	6236084	10276554	8.65705e+06	2.13614e+06	11518513	12715731	11432518	1.18889e+07	717329	0.922	0.616	1.267	0.0176	0.728161
329.103	21.11	0	0	0	0	0	66099245	64897774	63238397	6.47451e+07	1.43652e+06	65703660	44178548	68929089	5.96038e+07	1.34556e+07	71856058	76923859	67393142	7.20577e+07	4.76856e+06	0.921	0.577	1.113	0.107	0.827167
210.842	1.26	0	0	0	0	0	8074916	7574622	8129198	7.92625e+06	305722	7078691	7341345	7445755	7288597	189132	5939628	5941446	5600391	5827155	196385	0.92	0.0474	0.735	0.00121	1.2508
361.093	12.6	0	0	0	0	0	13083389	12528032	12084968	12565463	500262	12770183	8236378	13673666	1.15601e+07	2.91364e+06	15064303	16441478	13637872	1.50479e+07	1.40188e+06	0.92	0.613	1.198	0.0784	0.768219
274.956	1.1	999795	1043656	961002	1.00148e+06	41352.9	20543568	20562373	21924606	2.10102e+07	791970	19724829	19003790	18995524	19241381	418699	18734739	19600044	18028888	1.87879e+07	786925	0.916	0.0411	0.894	0.0261	1.02414
270.798	1.26	0	0	0	0	0	14538550	14112034	14240239	14296941	218839	13030170	13165683	12931978	1.30426e+07	117348	10453989	10037397	9427597	9.97299e+06	516218	0.912	0.0029	0.698	0.00153	1.30779
479.264	35.35	0	0	0	0	0	180347389	177397775	171442033	1.76396e+08	4.53645e+06	176509413	120170822	186028363	160902866	3.55946e+07	194754465	212249856	188907580	1.98637e+08	1.21459e+07	0.912	0.53	1.126	0.0723	0.810033
266.804	1.26	6810	5933	3942	5561.67	1469.62	13731516	13618958	14076032	1.38088e+07	238145	12388210	12872292	12336845	12532449	295431	9845715	9577665	9399977	9.60779e+06	224390	0.908	0.00495	0.696	2.49e-05	1.30441
268.801	1.26	0	1920	0	640	1108.51	22447466	21897760	22760402	2.23685e+07	436703	19795838	20818422	19977338	2.01972e+07	545595	16097760	16021588	15042709	1.57207e+07	588379	0.903	0.00658	0.703	0.000163	1.28475
208.845	1.26	0	0	0	0	0	6149771	5951566	6223260	6108199	140537	5528658	5453267	5565154	5515693	57059.1	4617570	4462909	4335933	4.47214e+06	141045	0.903	0.00975	0.732	0.000142	1.23335
361.093	10.15	0	0	0	0	0	21990050	21123308	20357502	2.1157e+07	816794	20516815	13846502	22947179	1.91035e+07	4.71208e+06	23726983	25206351	21901931	23611755	1.65522e+06	0.903	0.531	1.116	0.107	0.809067
369.174	33.12	0	0	0	0	0	18991357	18665165	18250968	18635830	371065	17986584	12461351	19957901	1.68019e+07	3.88614e+06	18212255	20717576	18261992	19063941	1.43231e+06	0.902	0.5	1.023	0.661	0.881347
227.128	40.62	1192767	1166461	1321807	1.22701e+06	83142.2	22313695	21899062	21652227	2.1955e+07	334262	21148057	14365923	23631325	1.97151e+07	4.79603e+06	26116606	27918810	25422506	26485974	1.28849e+06	0.898	0.504	1.206	0.0204	0.74436
145.049	5.83	88849	85713	74260	82940.7	7679.46	31522187	31250520	28648070	3.04736e+07	1.58677e+06	29357576	19727337	32897025	2.73273e+07	6.81554e+06	33127670	35818272	31906139	3.36174e+07	2.00151e+06	0.897	0.511	1.103	0.104	0.812893
161.985	2.78	0	1014	1948	987.333	974.274	68382207	65528431	64740006	6.62169e+07	1.91622e+06	69757932	37127885	71268911	5.93849e+07	1.92899e+07	77307263	85216856	74540765	79021628	5.54067e+06	0.897	0.603	1.193	0.045	0.751502
367.158	36.29	0	0	0	0	0	37438780	35648940	34244984	35777568	1.60078e+06	34105246	23340866	38613567	32019893	7.847e+06	30925678	35843066	31973440	3.29141e+07	2.59013e+06	0.895	0.496	0.92	0.193	0.972833
191.001	1.6	0	0	0	0	0	8634296	8298183	8634308	8.52226e+06	194058	8287209	5619457	8951003	7619223	1.76336e+06	8768675	9733941	8601044	9.03455e+06	611459	0.894	0.469	1.06	0.281	0.843343
397.205	39.58	0	0	0	0	0	7740938	7461044	7597692	7.59989e+06	139960	6308606	5357527	8699679	6788604	1.722e+06	4191367	5824736	5469519	5161874	859045	0.893	0.5	0.679	0.036	1.31514
273.96	1.1	949917	973338	897147	940134	39026.2	20862125	21667342	23107291	2.18789e+07	1.13744e+06	20014479	19572463	19052865	1.95466e+07	481328	18829700	20001581	18746157	1.91925e+07	701947	0.893	0.0545	0.877	0.034	1.01845
375.108	21.66	0	0	0	0	0	13754224	13258406	12638753	1.32171e+07	558880	13026001	8625979	13687392	1.17798e+07	2.75123e+06	13442833	15728780	13019573	1.40637e+07	1.45742e+06	0.891	0.463	1.064	0.427	0.837601
152.034	4.44	7663	6059	0	4574	4041.57	9518674	9200295	9259873	9.32628e+06	169260	8936033	6078263	9907514	8307270	1.99055e+06	9925951	11059724	9860565	10282080	674253	0.891	0.469	1.102	0.126	0.807937
463.27	32.98	0	0	0	0	0	17267927	17053971	16448872	16923590	424808	16062188	11118179	17876649	1.5019e+07	3.49791e+06	17944122	20242758	17666502	18617794	1.41409e+06	0.887	0.446	1.1	0.166	0.806702
186.04	1.69	0	0	0	0	0	12913260	12624181	12140347	1.25593e+07	390525	12316959	7964743	13024932	1.11022e+07	2.74009e+06	12959000	14410459	12317426	1.3229e+07	1.07231e+06	0.884	0.455	1.053	0.397	0.839235
180.049	6.37	0	0	0	0	0	102164029	97900389	90895373	96986597	5.68963e+06	94747205	62584962	99373759	85568642	2.00384e+07	99243797	109141144	95680359	101355100	6.97434e+06	0.882	0.431	1.045	0.45	0.844246
313.097	37.52	0	0	0	0	0	18088299	17645688	17071342	1.76018e+07	509899	16815837	11448230	18284079	1.5516e+07	3.59851e+06	19468930	21653371	18834813	1.99857e+07	1.47863e+06	0.882	0.421	1.135	0.0952	0.776357
285.065	27.02	0	0	0	0	0	8754995	8580093	8520781	8618623	121768	8093032	5862801	8861960	7605931	1.55778e+06	12544657	13445563	12030733	12673651	716181	0.882	0.377	1.47	0.00874	0.600137
191.055	1.35	949564	952243	1000388	967398	28601.3	8794043	8867082	9121481	8.92754e+06	171886	8193630	6542858	8847294	7.86126e+06	1.18763e+06	9971029	10899156	10097176	1.03225e+07	503406	0.881	0.259	1.156	0.0302	0.761569
229.144	37.52	2992	3876	3892	3586.67	515.059	138444974	135566525	133078424	135696641	2.68564e+06	128882950	86958323	141980083	1.19274e+08	2.8742e+07	148653982	166223777	145548396	153475385	1.11491e+07	0.879	0.427	1.131	0.103	0.777153
231.087	3.26	0	0	0	0	0	9561853	9182351	8753663	9.16596e+06	404344	9039564	5615305	9490901	8048590	2.11934e+06	9529737	10728222	9070770	9776243	855781	0.878	0.459	1.067	0.349	0.82328
178.053	6.28	0	0	0	0	0	2316601609	2220613056	2092878745	2.21003e+09	1.12236e+08	2149731864	1401813754	2254264063	1.93527e+09	4.64934e+08	2267662816	2470813069	2190813565	2309763150	1.44669e+08	0.876	0.415	1.045	0.402	0.837865
413.163	27.03	0	0	0	0	0	39446244	37499961	36415397	3.77872e+07	1.5357e+06	36494722	22605414	40006394	33035510	9.2018e+06	36926779	41326615	36215441	3.81563e+07	2.76853e+06	0.874	0.466	1.01	0.852	0.865795
209.081	16.61	0	0	0	0	0	6492766	6189482	6092395	6.25821e+06	208848	5901600	3979521	6436785	5439302	1.29222e+06	11995019	13826510	12119373	1.2647e+07	1.0234e+06	0.869	0.387	2.021	0.00663	0.430087
131.033	3.88	43896	51923	33212	43010.3	9386.89	66191811	61843644	58465149	62166868	3.87346e+06	60754142	37032497	63937446	5.3908e+07	1.47011e+07	66356284	73302480	60525327	6.6728e+07	6.39668e+06	0.867	0.436	1.073	0.362	0.807877
319.191	30.87	0	0	0	0	0	102922189	101754202	100167273	1.01615e+08	1.38276e+06	95444613	65082517	103631599	8.80529e+07	2.03097e+07	106075009	118443962	104631486	109716819	7.59231e+06	0.867	0.367	1.08	0.203	0.802547
159.065	9.9	34493	30342	39763	34866	4721.56	64783360	63830206	59384772	6.26661e+07	2.88141e+06	59556498	38889104	64327082	5.42576e+07	1.35215e+07	63769317	69988089	60613107	64790171	4.77013e+06	0.866	0.395	1.034	0.552	0.837435
243.018	9.9	0	0	0	0	0	16960891	16420193	15893220	16424768	533850	15545527	10756454	16339598	1.42139e+07	3.02041e+06	16337005	17266539	15696441	1.64333e+07	789469	0.865	0.332	1.001	0.988	0.864941
365.197	32.38	0	0	0	0	0	45175419	44705911	42913899	4.42651e+07	1.19347e+06	42205141	27715021	44862888	3.8261e+07	9.22927e+06	45416344	49474093	43906771	46265736	2.87921e+06	0.864	0.377	1.045	0.356	0.826984
146.06	12.29	0	0	0	0	0	8759345	8590522	8060110	8.46999e+06	364867	7961719	5431477	8563151	7.31878e+06	1.66189e+06	8857062	9734040	8320569	8970557	713538	0.864	0.353	1.059	0.359	0.815867
389.125	25.6	0	0	0	0	0	13640365	12856315	12263553	1.29201e+07	690617	12214407	8211557	12965502	1.11305e+07	2.55561e+06	8710889	9939335	8603789	9084671	742095	0.861	0.349	0.703	0.00285	1.22519
199.06	2.37	2061	1772	0	1277.67	1115.89	28583498	27311515	26393487	27429500	1.09976e+06	27811433	13896237	29080648	23596106	8.42427e+06	31616718	35799898	29978732	32465116	3.00189e+06	0.86	0.514	1.184	0.087	0.726814
289.949	1.08	569080	576892	553260	566411	12040	4733689	5047771	5246814	5.00942e+06	258703	4414889	4428809	4060910	4301536	208504	4077406	4385166	4125977	4196183	165456	0.859	0.0227	0.838	0.0147	1.02511
426.195	35.6	0	0	0	0	0	11624508	11698218	10831808	1.13848e+07	480360	10646276	6829825	11836430	9.77084e+06	2.61559e+06	11436974	13718001	11730263	1.22951e+07	1.24098e+06	0.858	0.397	1.08	0.333	0.794695
485.222	38.24	0	0	0	0	0	17796053	17102739	17145301	17348031	388582	15675504	10999744	17876091	1.48504e+07	3.51163e+06	16575995	18942476	17060201	17526224	1.25018e+06	0.856	0.343	1.01	0.832	0.847327
207.029	20.01	0	0	0	0	0	15213079	13841984	13966174	1.43404e+07	758298	14350954	7311938	15165197	1.2276e+07	4.31826e+06	15362825	17782374	14727900	1.59577e+07	1.61179e+06	0.856	0.496	1.113	0.219	0.769286
491.184	31.15	0	0	0	0	0	16329514	16208730	15908471	16148905	216803	15420342	9052527	16967530	1.38135e+07	4.19504e+06	16432318	19085849	16788947	1.74357e+07	1.44015e+06	0.855	0.437	1.08	0.26	0.792252
393.195	32.95	0	0	0	0	0	15035984	14748134	13879238	14554452	602204	13483560	9206590	14532876	1.24077e+07	2.82143e+06	14350846	16031654	14180044	1.48542e+07	1.02329e+06	0.853	0.317	1.021	0.689	0.835298
255.16	40.41	23704	29893	34261	29286	5304.61	27567170	27533315	26942821	2.73478e+07	351103	25222517	16891216	27899785	2.33378e+07	5.74118e+06	28474830	32701292	28114976	2.97637e+07	2.55038e+06	0.853	0.35	1.088	0.241	0.784104
413.163	27.96	0	0	0	0	0	42132729	41872311	40636584	41547208	799301	39258442	24205968	42497633	35320681	9.76093e+06	39744418	45491771	38973463	4.14032e+07	3.56171e+06	0.85	0.384	0.997	0.951	0.85309
159.065	2.71	5336	5151	1542	4009.67	2139.06	35429884	34986151	33866979	3.4761e+07	805411	32424060	21737383	34156222	2.94392e+07	6.72598e+06	32711698	36392404	32507687	3.38706e+07	2.18633e+06	0.847	0.303	0.974	0.563	0.869168
421.223	41.26	0	0	0	0	0	11169448	10750974	10242384	1.07209e+07	464261	9459626	6820895	10937972	9072831	2.08561e+06	9930652	11975180	10403303	1.07697e+07	1.07038e+06	0.846	0.303	1.005	0.947	0.84244
315.254	42.11	75986	99022	106767	93925	16011	7398253	7482194	7366296	7415581	59860.5	4941273	5311890	8438019	6230394	1.92082e+06	6281252	11109352	9703040	9.03121e+06	2.48317e+06	0.84	0.397	1.218	0.377	0.689873
301.202	39.1	0	3083	0	1027.67	1779.97	42727049	42525557	40702631	41985079	1.11519e+06	37743372	25709036	42206214	3.52195e+07	8.53326e+06	28595908	34777219	29164582	30845903	3.41647e+06	0.839	0.303	0.735	0.0214	1.14179
206.045	9.54	0	0	0	0	0	18430475	17220738	17004745	17551986	768421	16139242	10166316	17861416	1.47223e+07	4.03849e+06	17362165	19979768	17136217	1.81594e+07	1.58054e+06	0.839	0.348	1.035	0.593	0.810728
227.128	16.24	0	0	0	0	0	33263081	31763331	30695167	31907193	1.28999e+06	29420302	18811536	31854388	2.66954e+07	6.93526e+06	32037146	36011530	30933406	3.2994e+07	2.67087e+06	0.837	0.322	1.034	0.572	0.809098
199.06	2.46	2061	1772	0	1277.67	1115.89	27260436	26143908	25027909	2.61441e+07	1.11626e+06	25805625	12662540	27108121	21858762	7.99074e+06	28515643	31530104	26759931	28935226	2.41261e+06	0.836	0.452	1.107	0.172	0.755438
304.068	1.65	0	0	0	0	0	15026910	14116751	14678541	1.46074e+07	459231	13312868	8976927	14105562	1.21318e+07	2.76079e+06	10114441	11155541	9583258	1.02844e+07	799804	0.831	0.259	0.704	0.00311	1.17963
199.037	1.41	23729	33400	21419	26182.7	6356.21	7160444	6733150	6697318	6.86364e+06	257666	6063364	4784258	6236182	5.6946e+06	793102	14184155	15542678	13965028	1.4564e+07	854652	0.83	0.114	2.122	0.00216	0.391007
477.25	32.87	0	0	0	0	0	21360630	21350893	20039296	2.09169e+07	760077	19096870	12682942	20219686	17333166	4.06615e+06	17169947	19194496	16610054	1.76582e+07	1.35963e+06	0.829	0.264	0.844	0.0336	0.981595
181.99	5.71	0	0	0	0	0	27082669	25143597	25210894	2.58124e+07	1.10061e+06	24506828	13860821	25855257	2.14076e+07	6.57042e+06	25095652	29626847	24432348	26384949	2.82709e+06	0.829	0.365	1.022	0.768	0.811358
389.125	26.88	0	1641	0	547	947.432	24534559	23824437	23065965	2.38083e+07	734430	21181141	14683424	23276220	19713595	4.48044e+06	22645033	25375883	22611027	23543981	1.58656e+06	0.828	0.252	0.989	0.811	0.837309
237.076	8.85	0	0	0	0	0	17287818	16291975	16557794	16712529	515638	16012323	8265833	17192118	1.38234e+07	4.84903e+06	19515884	22856548	19111120	2.04945e+07	2.05557e+06	0.827	0.411	1.226	0.0781	0.674494
236.056	5.5	0	0	0	0	0	9663896	9211489	8940840	9272075	365316	8540112	5116004	9327261	7.66113e+06	2.239e+06	9232546	10432551	8576721	9.41394e+06	941118	0.826	0.338	1.015	0.826	0.813807
487.238	38.53	0	0	0	0	0	36116636	35918324	34229000	35421320	1.03733e+06	31130462	21863521	34401215	2.91317e+07	6.50343e+06	25954774	28962699	26921818	2.72798e+07	1.53558e+06	0.822	0.234	0.77	0.00266	1.06789
403.27	38.59	0	0	0	0	0	38750334	38983829	37006936	38247033	1.08028e+06	33316469	22960682	37989992	31422381	7.6916e+06	34812981	41107504	36311489	37410658	3.28807e+06	0.822	0.263	0.978	0.71	0.839931
319.104	3.67	0	0	0	0	0	79083428	74936272	72837385	7.5619e+07	3.1785e+06	71476824	44896679	69903860	6.20925e+07	1.49127e+07	825687	1237772	825617	963025	237938	0.821	0.254	0.013	0.000567	64.4764
403.271	38.92	0	0	0	0	0	43608069	43799607	41670207	43025961	1.17802e+06	37149181	25637776	42466234	35084397	8.60214e+06	39156310	46145287	40633187	4.19783e+07	3.68353e+06	0.815	0.25	0.976	0.678	0.835775
345.228	38.13	3734	0	0	1244.67	2155.83	14701080	14519472	14356347	14525633	172449	12779684	8454586	13920326	1.17182e+07	2.88334e+06	12770154	14693460	12777821	1.34138e+07	1.10821e+06	0.807	0.233	0.923	0.222	0.873592
283.119	27.41	0	0	0	0	0	20204959	19339826	19122217	1.95557e+07	572733	17095817	11645784	18571820	1.57711e+07	3.64809e+06	18512231	20561119	18109059	19060803	1.31486e+06	0.806	0.212	0.975	0.596	0.827412
175.024	2	0	3436	0	1145.33	1983.78	380386097	370232376	330285470	3.60301e+08	2.64856e+07	330678328	189457971	338590654	2.86242e+08	8.3911e+07	325909059	370266661	306341613	3.34172e+08	3.27539e+07	0.794	0.262	0.927	0.346	0.856571
325.061	16.26	0	0	0	0	0	14974763	14331518	14311457	14539246	377302	12443247	8806832	13277528	1.15092e+07	2.37721e+06	11310931	12388173	11223875	11640993	648539	0.792	0.155	0.801	0.00546	0.988679
224.093	14.67	0	0	0	0	0	19701516	19473216	18832817	1.93358e+07	450346	16624195	10730147	18509293	1.52879e+07	4.05809e+06	15627310	18188957	15640047	16485438	1.4753e+06	0.791	0.225	0.853	0.0682	0.927357
195.052	6.84	2530	0	0	843.333	1460.7	220606880	213035936	210813470	214818762	5.13435e+06	189739450	105661679	205840120	1.6708e+08	5.37959e+07	181813884	203850281	174916896	1.8686e+08	1.51124e+07	0.778	0.263	0.87	0.0725	0.894146
487.201	40.27	0	0	0	0	0	15680080	15627944	14915993	1.5408e+07	426892	12526720	8704743	14428328	11886597	2.91499e+06	11673092	14720853	13087950	1.31606e+07	1.52518e+06	0.771	0.169	0.854	0.116	0.903194
568.296	34.6	0	0	0	0	0	19870291	18893327	18927112	1.92302e+07	554555	13391982	11962616	19061954	1.48055e+07	3.75483e+06	10884089	15594686	13998524	13492433	2.39573e+06	0.77	0.176	0.702	0.0472	1.09732
487.202	39.75	0	0	0	0	0	14901059	14302456	14182279	1.44619e+07	385014	11882881	7956470	13587010	1.11421e+07	2.88744e+06	12012310	14313038	12483519	12936289	1.21536e+06	0.77	0.183	0.895	0.152	0.861307
574.124	6.36	0	0	0	0	0	23009490	21453506	19932794	2.14653e+07	1.53838e+06	20135784	9461057	19875769	16490870	6.08938e+06	21762993	25836949	20894142	2.28314e+07	2.63892e+06	0.768	0.291	1.064	0.491	0.72229
471.243	39.26	0	0	0	0	0	51492392	50574669	44526582	4.88645e+07	3.78471e+06	39516993	27444510	44588898	37183467	8.80719e+06	28834463	36650593	30999092	3.21614e+07	4.03561e+06	0.761	0.135	0.658	0.00646	1.15615
241.108	16.26	0	0	0	0	0	105191561	100013188	97186412	1.00797e+08	4.05973e+06	84049226	55275523	89434621	7.62531e+07	1.83656e+07	76630480	86874565	75242708	7.95826e+07	6.35305e+06	0.757	0.141	0.79	0.0123	0.958163
311.223	41.79	1220222	1115978	1150038	1.16208e+06	53154.9	15656503	15046807	14558174	1.50872e+07	550275	11608421	8719095	13911886	11413134	2.6019e+06	9285154	11435131	10392583	10370956	1.07515e+06	0.756	0.129	0.687	0.00674	1.10049
386.94	1.1	14893	17456	19633	17327.3	2372.62	7650064	7940442	7721657	7770721	151279	6107916	5697463	5768410	5.85793e+06	219382	5364655	5828107	5433813	5.54219e+06	250013	0.754	0.00047	0.713	0.000578	1.05697
215.092	14.48	0	0	2954	984.667	1705.49	14483381	13419237	13072090	13658236	735375	11341392	7129375	12435898	1.03022e+07	2.80173e+06	12668697	14159293	11918806	1.29156e+07	1.14047e+06	0.754	0.167	0.946	0.405	0.797657
227.055	8.92	0	0	0	0	0	9081937	8220255	7965349	8.42251e+06	585127	7510222	3382159	8044723	6312368	2.55167e+06	9435184	11964945	8822368	1.00742e+07	1.66588e+06	0.749	0.286	1.196	0.222	0.62659
291.088	13.13	0	0	0	0	0	10540564	9316107	8275333	9.37733e+06	1.13386e+06	8299252	5489019	7262694	7.01699e+06	1.42114e+06	1066511	1349215	1082978	1.16623e+06	158679	0.748	0.0911	0.124	0.00555	6.01679
359.19	40.73	0	0	0	0	0	11061956	10929775	10437498	10809743	329079	8062498	5992908	10060172	8038526	2.03374e+06	7021308	9078595	8181245	8093716	1.03143e+06	0.744	0.139	0.749	0.0349	0.993181
471.243	38.96	0	0	0	0	0	61017540	59214409	56638086	5.89567e+07	2.20107e+06	44861840	32958277	53564080	4.37947e+07	1.03443e+07	35796021	43485139	38407512	3.92296e+07	3.90992e+06	0.743	0.121	0.665	0.00395	1.11637
147.029	1.57	18294	14869	8441	13868	5002.19	12194282	12055478	11372725	1.18742e+07	439768	9749051	6073531	10549189	8.79059e+06	2.38681e+06	8036629	9170752	8558772	8.58872e+06	567654	0.74	0.151	0.723	0.00176	1.0235
387.941	1.09	3785	3163	1248	2732	1322.28	3406909	3404469	3351810	3.38773e+06	31131	2628742	2511346	2324389	2488159	153496	2340746	2557097	2241749	2379864	161272	0.734	0.00761	0.702	0.00678	1.0455
469.227	40.58	0	0	0	0	0	91491511	89605185	84196923	8.84312e+07	3.78635e+06	63275557	50220257	79857630	64451148	1.48536e+07	49256156	65297955	57501752	5.7352e+07	8.02195e+06	0.729	0.0996	0.649	0.0104	1.12378
229.144	38.75	2327340	2209540	2388403	2.30843e+06	90918.9	62439336	62848605	59981642	6.17565e+07	1.55066e+06	48485966	32915455	53550417	44983946	1.0754e+07	44787608	49967615	44080536	4.62786e+07	3.21429e+06	0.728	0.111	0.749	0.0056	0.972025
469.227	40.21	0	0	0	0	0	84027151	82839399	80857051	8.25745e+07	1.60156e+06	61180183	46061437	71904503	5.97154e+07	1.29837e+07	42885421	55142765	47523390	48517192	6.18881e+06	0.723	0.0906	0.588	0.00764	1.23081
388.937	1.1	1270	2615	0	1295	1307.68	3043949	3132649	3154649	3.11042e+06	58603.4	2316353	2184205	2215900	2.23882e+06	68990.9	2063496	2444937	2164713	2224382	197597	0.72	9.05e-05	0.715	0.011	1.00649
257.176	41.25	145676	126346	149937	140653	12572.1	37200619	36072787	34610049	3.59612e+07	1.29889e+06	27064810	18829253	31255661	2.57166e+07	6.32196e+06	30172959	34817592	31032574	3.20077e+07	2.4711e+06	0.715	0.101	0.89	0.0907	0.803449
285.04	29.23	3347	4091	0	2479.33	2179.15	4552182	4594994	32911953	1.40197e+07	1.63612e+07	10260280	6677579	12905229	9947696	3.12557e+06	608530	153090	101366	287662	279081	0.71	0.711	0.021	0.283	34.5812
138.018	1.72	3466	11682	8413	7853.67	4136.46	24744782	24602696	24034792	2.44608e+07	375675	19666227	10778628	21597221	1.73474e+07	5.77004e+06	18005234	19124392	16920023	1.80165e+07	1.10223e+06	0.709	0.166	0.737	0.00524	0.962857
469.227	39.29	0	0	0	0	0	55886102	54213163	52941492	54346919	1.47685e+06	37295811	28629806	45806910	3.72442e+07	8.58867e+06	24056702	29573528	27109815	2.69133e+07	2.76366e+06	0.685	0.0708	0.495	0.000562	1.38386
309.207	41.93	125052	164345	142521	143973	19686.7	23404305	21889101	21005395	2.20996e+07	1.21323e+06	15453952	11148187	18390763	14997634	3.64279e+06	10715048	13206349	11612587	1.18447e+07	1.26176e+06	0.679	0.0654	0.536	0.000535	1.26619
393.182	38.91	0	0	0	0	0	4706551	4633457	4074182	4.4714e+06	345934	3112361	2262054	3727152	3.03386e+06	735697	15509760	18670593	15941138	1.67072e+07	1.714e+06	0.679	0.0589	3.736	0.00501	0.18159
471.242	39.83	0	0	0	0	0	21928943	20952477	20943807	2.12751e+07	566282	14608375	11027379	17638203	1.44247e+07	3.30924e+06	9054521	11325659	9799420	1.00599e+07	1.15775e+06	0.678	0.0659	0.473	0.000754	1.43388
173.045	2.23	2851	0	0	950.333	1646.03	17377575	16850578	16006191	1.67448e+07	691786	12995553	7636455	13329995	1.13207e+07	3.195e+06	14541555	16428067	13868812	1.49461e+07	1.32673e+06	0.676	0.0927	0.893	0.128	0.757431
518.204	31.15	0	0	0	0	0	12628668	11890874	11681800	12067114	497429	9134570	5123036	10188618	8.14874e+06	2.67281e+06	10109758	11397648	10329094	1.06122e+07	689030	0.675	0.122	0.879	0.0465	0.767868
313.239	42.54	1832572	1795342	1893716	1.84054e+06	49669.1	28987496	28144301	27982908	2.83716e+07	539479	16670026	15098178	23939367	1.85692e+07	4.71665e+06	17499834	26063225	23440612	22334557	4.38753e+06	0.654	0.0674	0.787	0.138	0.831411
427.216	40.89	0	0	0	0	0	27603668	27565008	25973510	2.70474e+07	930213	17709508	13251733	21971886	1.76444e+07	4.36044e+06	14207035	18307427	16763565	16426009	2.07093e+06	0.652	0.0591	0.607	0.00519	1.07417
191.07	33.23	3882	0	0	1294	2241.27	13442118	12729820	13985439	1.33858e+07	629702	9742900	6054594	10090690	8.62939e+06	2.23661e+06	137220	287669	73646	166178	109911	0.645	0.0572	0.012	0.000546	51.9285
161.044	2.09	4439507	4069781	3606506	4038598	417375	30273261	29372209	28993721	29546397	657314	20874972	14441456	21311834	1.88761e+07	3.84671e+06	21956116	23586371	21365049	22302512	1.15046e+06	0.639	0.0374	0.755	0.00196	0.846366
359.19	41.17	0	0	0	0	0	99959876	98336367	94176245	9.74908e+07	2.98309e+06	60823797	48086824	76590332	61833651	1.42786e+07	51876129	69762708	60530169	60723002	8.94485e+06	0.634	0.0444	0.623	0.0124	1.01829
190.017	1.36	0	0	0	0	0	38466248	37842299	38359170	3.82226e+07	333650	23424287	22512825	25137325	23691479	1.3325e+06	17086659	16748681	17466874	17100738	359303	0.62	0.0017	0.447	2.07e-07	1.38541
567.3	39.32	0	0	0	0	0	7804113	7397540	7244047	7481900	289406	4649314	3296609	5788270	4.57806e+06	1.24736e+06	4399993	5165165	4685924	4.75036e+06	386634	0.612	0.05	0.635	0.000881	0.96373
470.229	30.88	0	0	0	0	0	13600405	13104437	12794783	1.31665e+07	406386	8343121	5447804	9410218	7.73371e+06	2.0503e+06	13452922	15338344	13298367	1.40299e+07	1.1358e+06	0.587	0.0399	1.066	0.319	0.551232
470.229	31.57	0	0	0	0	0	14840306	14132364	13849100	1.42739e+07	510541	9107870	5624110	10018405	8.25013e+06	2.31932e+06	15648722	17323438	14908613	1.59603e+07	1.23719e+06	0.578	0.0406	1.118	0.128	0.516917
567.3	40.37	0	0	2942	980.667	1698.56	11724847	11417885	11357550	11500094	196966	6202574	5114980	8369177	6.56224e+06	1.65664e+06	4760180	7295585	6567875	6207880	1.30548e+06	0.571	0.034	0.54	0.0179	1.05708
287.056	26.25	0	0	0	0	0	47105160	46926643	59296494	5.11094e+07	7.09077e+06	31553877	19043831	34025577	2.82078e+07	8.03185e+06	363084	334092	326248	341141	19403.4	0.552	0.0214	0.007	0.00644	82.6864
311.223	42.54	1535443	1551925	1553327	1.5469e+06	9945.35	47326381	45054305	43333540	4.52381e+07	2.00275e+06	23367762	19618764	31315387	2.47673e+07	5.97259e+06	19056459	26617621	23697123	2.31237e+07	3.81305e+06	0.547	0.0188	0.511	0.0029	1.07108
311.223	42.68	1399173	1379236	1370461	1.38296e+06	14713.2	44010211	41924877	40429392	4.21215e+07	1.79849e+06	21506858	18238666	29124396	22956640	5.5858e+06	17249007	24574407	22105123	2.13095e+07	3.72694e+06	0.545	0.0192	0.506	0.00371	1.0773
299.187	39.36	13415	2113	13571	9699.67	6570.71	34527236	33557517	31906204	33330319	1.3252e+06	19205286	12625939	21224101	1.76851e+07	4.49614e+06	24953662	28749506	25816783	2.65067e+07	1.98974e+06	0.531	0.0196	0.795	0.0111	0.667195
299.186	39.19	13415	2113	15661	10396.3	7260.95	34580190	33589526	31962447	3.33774e+07	1.3217e+06	19228140	12630975	21262495	1.77072e+07	4.51229e+06	25009073	28838814	25862554	26570147	2.01053e+06	0.531	0.0198	0.796	0.0116	0.666432
181.036	2.57	0	1054	0	351.333	608.527	15654366	15526623	14385620	1.51889e+07	698561	8590781	5071200	9133884	7.59862e+06	2.20559e+06	8928820	9352808	8350933	8.87752e+06	502904	0.5	0.0193	0.584	0.000384	0.85594
350.052	26.25	0	0	0	0	0	11176971	10868352	13185310	1.17435e+07	1.2581e+06	6830401	3060830	7451440	5.78089e+06	2.37602e+06	0	0	0	0	0	0.492	0.0304	0	0.0038	#DIV/0!
551.306	39.84	0	0	0	0	0	15387162	15070342	15128588	15195364	168636	7270268	5762014	9348222	7460168	1.80063e+06	5443107	7099749	6276772	6.27321e+06	828327	0.491	0.0169	0.413	0.00206	1.18921
471.243	40.62	0	0	0	0	0	90593772	88288180	85795588	8.82258e+07	2.3997e+06	41990509	32984579	52851890	4.2609e+07	9.94809e+06	14034418	18605569	16524216	1.63881e+07	2.28861e+06	0.483	0.0119	0.186	3.08e-06	2.6
471.242	40.72	0	0	0	0	0	90391013	87955288	85484299	8.79435e+07	2.45338e+06	41860053	32827470	52504875	42397466	9.8497e+06	13898019	18338309	16286051	1.61741e+07	2.22226e+06	0.482	0.0115	0.184	3.31e-06	2.62131
109.028	5.63	596856	336039	195246	376047	203772	98150732	95840070	99901800	9.79642e+07	2.03728e+06	47443638	31916658	50544118	4.33015e+07	9.98067e+06	55896699	61559793	54778389	57411627	3.63567e+06	0.442	0.00876	0.586	0.000346	0.754228
551.305	40.63	2687	0	2995	1894	1647.47	15816994	15525195	15929907	1.57574e+07	208841	5038725	5371801	8721658	6.37739e+06	2.03701e+06	3090183	6318791	5823026	5.07733e+06	1.73868e+06	0.405	0.0146	0.322	0.00801	1.25605
123.044	7.08	9474	13049	2075	8199.33	5596.94	1564476	1844824	1216570	1.54196e+06	314732	16837007	9955469	18853818	1.52154e+07	4.66554e+06	19045617	19960961	18429056	1.91452e+07	770793	9.86761	0.0361619	12.4162	0.000116836	0.794738
605.299	39.44	0	0	0	0	0	18764555	19685633	16695175	1.83818e+07	1.53153e+06	7053923	5677197	8151235	6960785	1.23965e+06	2613544	3000483	2774251	2.79609e+06	194392	0.379	0.000684	0.152	0.00282	2.48947
607.315	39.55	0	0	0	0	0	54840709	58646241	48938912	54141954	4.89124e+06	20592075	16306330	24156807	2.03517e+07	3.93075e+06	4096301	4233969	4510874	4.28038e+06	211148	0.376	0.00091	0.079	0.00315	4.75466
607.315	39.4	0	0	0	0	0	55400775	59231242	49464992	54699003	4.9208e+06	20664252	16353462	24217099	2.04116e+07	3.9379e+06	4106930	4243865	4507797	4.2862e+06	203759	0.373	0.000883	0.078	0.00312	4.76217
192.033	1.42	0	0	0	0	0	45352158	44949609	42928676	4.44101e+07	1.29868e+06	18094114	12659411	18481291	1.64116e+07	3.25526e+06	1810353	1866157	1767778	1.81476e+06	49337.5	0.37	0.0016	0.041	0.000304	9.04339
609.33	39.75	0	0	0	0	0	20763306	22615704	19063185	20814065	1.7768e+06	7778293	6125367	9003234	7.63563e+06	1.44423e+06	1284785	1217241	1403141	1.30172e+06	94100.3	0.367	0.000696	0.063	0.00269	5.86579
179.055	1.33	70992	41709	33277	48659.3	19794.8	9242843	8968669	9494406	9235306	262950	3363257	2882585	3551661	3.26583e+06	345013	5109913	5629624	5518109	5.41922e+06	273605	0.354	3.2e-05	0.587	6.45e-05	0.60264
393.182	41.27	0	0	0	0	0	17988657	19912484	18784587	1.88952e+07	966675	6528591	4947828	7464802	6.31374e+06	1.27217e+06	47534635	59245201	60718615	55832817	7.2241e+06	0.334	0.000255	2.955	0.0114	0.113083
393.182	41.17	0	0	0	0	0	18022854	19969658	18823400	1.89386e+07	978505	6528591	4947828	7475506	6.31731e+06	1.27702e+06	48137768	60071327	61347799	5.6519e+07	7.28634e+06	0.334	0.000252	2.984	0.0112	0.111773
224.005	1.92	0	0	0	0	0	17824737	16817540	15750343	16797540	1.03734e+06	6335472	4122833	6182783	5.54703e+06	1.23575e+06	1181893	1226412	928575	1.11229e+06	160654	0.33	0.000319	0.066	0.00116	4.98702
188.056	1.86	0	1642	0	547.333	948.009	12635047	12638558	13273844	1.28491e+07	367800	4421218	2652777	4284500	3786165	983920	3653673	4044759	3416074	3.70484e+06	317450	0.295	0.0015	0.288	6.46e-06	1.02195
479.149	38.83	0	0	0	0	0	9156244	7993738	6922213	8024065	1.11732e+06	2221216	1495999	2824003	2180406	664942	18153383	24067838	18875123	20365448	3.22661e+06	0.272	0.00327	2.538	0.0142	0.107064
121.028	6.73	899404	784640	480891	721645	216251	16190585	14969435	13941163	1.50337e+07	1.12609e+06	4126885	3007919	5074914	4069906	1.03467e+06	5767478	4892344	4469542	5.04312e+06	661974	0.271	0.000252	0.335	0.000629	0.807021
112.039	1.37	1450	0	0	483.333	837.158	17945796	17652065	17239476	1.76124e+07	354823	4973003	3764514	5508530	4.74868e+06	893386	191309	157847	241412	196856	42057.7	0.27	0.000423	0.011	0.000113	24.1226
395.197	38.83	0	0	2323	774.333	1341.18	103991139	96961687	77358369	9.27704e+07	1.38022e+07	25471236	16447925	32349986	2.47564e+07	7.9751e+06	195790058	286063713	208069611	2.29974e+08	4.89612e+07	0.267	0.00409	2.479	0.0321	0.107648
256.998	3.03	0	0	0	0	0	28146711	27412178	25516486	27025125	1.35716e+06	7638897	5704912	8168795	7170868	1.29691e+06	7730539	8022728	7355972	7.70308e+06	334225	0.265	5.3e-05	0.285	0.000953	0.930909
479.149	38.46	0	0	0	0	0	16623135	15963109	14745767	15777337	952371	4250240	2962248	5157744	4.12341e+06	1.10323e+06	34622530	43589986	35297125	37836547	4.99403e+06	0.261	0.00018	2.398	0.0141	0.10898
395.197	38.46	0	0	2323	774.333	1341.18	164854123	154997850	144428371	1.5476e+08	1.0215e+07	39912138	27172004	49847480	3.89772e+07	1.13666e+07	346414610	449522609	354352097	383429772	5.73755e+07	0.252	0.000208	2.478	0.0178	0.101654
390.105	10.54	0	0	0	0	0	14117801	12854319	12390961	13121027	893781	3909999	1618774	4316260	3.28168e+06	1.45437e+06	3637	0	0	1212.33	2099.82	0.25	0.00137	0	0.00154	2706.91
513.162	22.96	0	0	0	0	0	28481462	27624004	25912761	27339409	1.30779e+06	7350303	4959432	7725178	6.6783e+06	1.50034e+06	0	0	5789	1929.67	3342.28	0.244	6.43e-05	0	0.000762	3460.86
481.165	39.33	0	0	0	0	0	14835816	14192363	13017764	1.40153e+07	921867	3401018	2381613	4059919	3280850	845581	26613026	33897972	26383968	2.8965e+07	4.27362e+06	0.234	0.000125	2.067	0.0221	0.11327
123.043	6.73	7522	12085	4199	7935.33	3959.21	52819122	48410569	46471630	4.92338e+07	3.25283e+06	11742987	8245937	14454362	1.14811e+07	3.11249e+06	15823748	14458487	12331286	14204507	1.76003e+06	0.233	0.000132	0.289	0.000425	0.808271
373.114	10.54	155623	60228	32634	82828.3	64534.1	141503592	136140105	134397310	1.37347e+08	3.70368e+06	34482248	21816505	37196724	31165159	8.20915e+06	212129	160844	133177	168717	40060.4	0.227	0.000409	0.001	0.000243	184.719
293.213	43.21	1554755	1431992	1459485	1.48208e+06	64424.4	19507836	18175889	19228584	1.89708e+07	702404	3653488	3882841	5156082	4.2308e+06	809479	2269125	2872427	2761243	2634265	321070	0.223	2.17e-05	0.139	7.68e-05	1.60607
122.939	36.07	0	0	0	0	0	16566086	15178789	14962326	15569067	870201	3445117	2334006	4459238	3412787	1.06298e+06	888512	1032773	1011734	977673	77929	0.219	0.000136	0.063	0.00109	3.49072
397.213	39.33	0	0	0	0	0	183096318	169731794	154940216	1.69256e+08	1.40841e+07	37651603	25142652	46791497	36528584	1.0868e+07	315012259	430666890	319592000	355090383	6.54912e+07	0.216	0.000298	2.098	0.0341	0.102871
363.086	10.54	0	0	0	0	0	67306734	64070055	63273965	6.48836e+07	2.13593e+06	16127593	7019334	17668802	13605243	5.75539e+06	32622	11929	15474	20008.3	11066.6	0.21	0.00165	0	0.000361	679.979
365.083	10.54	0	0	0	0	0	20286521	19641372	19387142	1.97717e+07	463633	4853709	2094058	5210475	4.05275e+06	1.70563e+06	0	0	0	0	0	0.205	0.0023	0	0.000183	#DIV/0!
503.133	22.96	0	0	0	0	0	12169059	11568856	10719430	1.14858e+07	728376	2659528	1279199	2852616	2263781	858121	3810	0	0	1270	2199.7	0.197	0.000169	0	0.00134	1782.5
424.192	25.5	0	0	0	0	0	21976027	22905325	21501072	2.21275e+07	714272	4857719	3076019	4920738	4.28483e+06	1.04733e+06	807614	682987	644453	711685	85282.1	0.194	4.62e-05	0.032	0.000312	6.02068
422.176	23.61	0	0	0	0	0	18183120	18979784	17553487	18238797	714777	3958549	2562163	4067786	3.5295e+06	839516	900664	720897	612782	744781	145420	0.194	2.55e-05	0.041	0.00035	4.73898
255.978	4.25	0	0	0	0	0	22287820	20093702	19043520	20475014	1.65542e+06	4283834	2655507	4913380	3950907	1.16517e+06	514119	502170	354997	457095	88621.4	0.193	0.000281	0.022	0.00222	8.64351
431.174	38.46	0	0	0	0	0	12264578	11385218	10734930	1.14616e+07	767677	2175678	1263737	2822382	2.08727e+06	783075	22749354	34012492	25281447	2.73478e+07	5.90905e+06	0.182	0.000121	2.386	0.0411	0.0763231
128.034	1.72	124999	145532	155030	141854	15349.7	12060990	11357987	11867487	1.17622e+07	363145	2284680	1605936	2398181	2.09627e+06	428413	1374655	1624143	1365541	1.45478e+06	146744	0.178	9.61e-06	0.124	6.8e-05	1.44095
181.036	2.99	0	0	0	0	0	21930022	20844798	21326498	21367106	543750	4482663	2423087	4521921	3.80922e+06	1.20059e+06	2849686	3588674	3637722	3358694	441496	0.178	0.000288	0.157	2.36e-06	1.13414
143.034	2.59	53728	54872	33746	47448.7	11880.6	21335301	19986419	18369584	1.98971e+07	1.48487e+06	3846270	2392288	4158210	3.46559e+06	942501	3743282	3996560	3606130	3.78199e+06	198072	0.174	0.000251	0.19	0.00244	0.91634
243.064	1.81	0	1269	0	423	732.657	15977911	15976813	15877215	1.5944e+07	57822.5	2874426	2027457	3130455	2677446	577280	3149425	3264576	3142617	3.18554e+06	68532.4	0.168	0.000564	0.2	2.65e-09	0.8405
433.17	38.46	0	0	0	0	0	3571338	3202945	3121171	3.29848e+06	239809	587679	320404	752861	553648	218228	6549320	9820802	7208545	7.85956e+06	1.73018e+06	0.168	0.000133	2.383	0.0425	0.0704427
433.19	39.33	0	0	0	0	0	15960401	14393832	13790739	1.4715e+07	1.11992e+06	2282870	1244556	3064015	2197147	912754	23262028	36381568	25629127	28424241	6.99214e+06	0.149	0.000149	1.932	0.0734	0.0772984
137.023	6.9	714736	575889	478135	589587	118894	22877653	23026584	22602382	2.28355e+07	215214	3383595	2579257	3730596	3.23115e+06	590614	7933238	8543887	7463735	7.98029e+06	541611	0.141	6.25e-05	0.349	7.85e-05	0.404891
731.349	41.11	0	0	0	0	0	7629185	7188803	7177058	7331682	257712	876932	805526	1367041	1.0165e+06	305670	8229	24154	47520	26634.3	19762.6	0.139	1.36e-05	0.004	0.000386	38.165
435.186	39.33	0	0	0	0	0	4789033	4417047	3961925	4389335	414250	568982	296350	900013	588448	302302	6748661	10690735	7529283	8322893	2.08743e+06	0.134	0.000356	1.896	0.0772	0.0707024
124.99	1.51	32564	31641	36777	33660.7	2738	10661265	788795	1187925	4.21266e+06	5.58822e+06	570351	432897	606558	536602	91617.6	640343	900688	650435	730489	147483	0.127	0.373	0.173	0.393	0.73458
272.993	2.58	0	0	0	0	0	29306383	28372988	27597011	2.84255e+07	855893	3712810	2979680	3951044	3.54784e+06	506258	3252548	3030292	3025293	3102711	129787	0.125	1.34e-05	0.109	0.000289	1.14347
458.193	38.46	0	0	0	0	0	9821289	8553298	7933125	8.76924e+06	962426	1076887	539222	1531428	1049179	496683	14725512	25114202	17423874	1.90879e+07	5.39053e+06	0.12	0.00115	2.177	0.0759	0.0549658
287.95	9.66	0	0	0	0	0	12282761	11500076	10851003	1.15446e+07	716917	1353177	864951	1678121	1.29875e+06	409308	49960	40156	33139	41085	8448.89	0.112	0.00015	0.004	0.00129	31.6113
460.209	39.33	0	0	0	0	0	14221091	12186340	10921710	12443047	1.6646e+06	1295021	552314	1835907	1.22775e+06	644435	15640038	26128621	18166496	19978385	5.47401e+06	0.099	0.00314	1.606	0.13	0.0614538
127.039	3.04	22012	14838	12338	16396	5021.66	65854076	62980533	56876114	6.19036e+07	4.58485e+06	6667243	4445494	7160382	6.09104e+06	1.44626e+06	5639148	6216748	5600113	5.81867e+06	345298	0.098	0.000998	0.094	0.00211	1.04681
391.286	42.12	8407	2976	14540	8641	5785.55	137367555	135475988	135924117	1.36256e+08	988463	9168772	11795699	18439191	13134554	4.77803e+06	8146970	18735702	15558454	14147042	5.43363e+06	0.096	0.000308	0.104	0.00046	0.928431
315.073	4.9	0	0	0	0	0	29113853	27011187	27006964	27710668	1.2152e+06	2550343	1635991	2854881	2.34707e+06	634360	3115206	3146949	2672759	2.9783e+06	265086	0.085	6.43e-05	0.107	0.000489	0.788056
261.135	21.3	724160	736386	763233	741260	19987.2	11277596	10720296	10131236	1.07097e+07	573253	939282	786729	882109	869373	77069.8	900281	923638	864265	896061	29910.6	0.081	0.000944	0.084	0.00111	0.970216
391.286	42.28	6785	0	14540	7108.33	7275.39	128157027	126408944	126897267	1.27154e+08	901965	6883996	9367827	14306604	1.01861e+07	3.77836e+06	7303362	16877478	13996394	1.27257e+07	4.91191e+06	0.08	0.000175	0.1	0.000423	0.800436
305.067	5.17	0	0	0	0	0	28053966	26081744	25974007	26703239	1.171e+06	2282219	1322439	2490971	2.03188e+06	623194	2646760	2837274	2487688	2.65724e+06	175029	0.076	5.8e-05	0.1	0.000623	0.764656	(epi)gallocatechin
321.083	1.43	0	2371	0	790.333	1368.9	17173364	16298447	16549805	16673872	450460	1398344	880632	1459443	1.24614e+06	318010	1452771	1576965	1350193	1.45998e+06	113558	0.075	3.39e-06	0.088	0.000133	0.853534
117.018	1.96	20616	12728	24100	19148	5826.39	27278667	26401896	24045606	25908723	1.672e+06	2139671	1286645	2045994	1.8241e+06	467803	1796637	1937807	1769652	1.8347e+06	90308	0.07	0.000798	0.071	0.00156	0.994225	succinic acid
191.019	1.63	33585	15863	5804	18417.3	14065.5	43490617	36777245	45608902	4.19589e+07	4.61076e+06	2891997	2641126	3015163	2.84943e+06	190617	2901453	2865381	2962822	2.90989e+06	49264.7	0.068	0.00455	0.069	0.00461	0.979224
528.136	21.88	0	0	0	0	0	25332844	23200447	22920521	2.38179e+07	1.31939e+06	2018827	508902	2250963	1.5929e+06	945916	0	0	3076	1025.33	1775.93	0.067	4.14e-05	0	0.00102	1553.54
287.056	21.73	0	0	0	0	0	11631855	10956335	11580196	11389462	375987	1019636	382169	876523	759443	334473	109619	126077	50518	95404.7	39734.4	0.067	3.81e-06	0.008	0.000322	7.96023
253.093	1.82	13765	21486	6195	13815.3	7645.62	13108732	12804030	12768528	1.28938e+07	187013	946236	705159	899734	850376	127893	1046679	1166593	1061560	1.09161e+06	65361.5	0.066	4.2e-07	0.085	1.43e-05	0.779011
303.171	31.39	0	0	0	0	0	5867256	5277121	5457164	5533847	302448	421630	196526	475776	364644	148090	7893569	10617159	7742062	8750930	1.61798e+06	0.066	0.000146	1.581	0.0703	0.0416692
501.118	21.86	0	0	0	0	0	32463340	30679146	31076058	3.14062e+07	936789	2609284	832221	2644271	2028592	1.03624e+06	3531	7317	7631	6159.67	2281.9	0.065	3.75e-06	0	0.000297	329.335
591.319	31.6	0	0	0	0	0	141220677	145476452	145527966	1.44075e+08	2.47208e+06	8907434	7430940	11520060	9.28614e+06	2.0707e+06	4123185	4913559	5023596	4686780	491179	0.064	3.2e-07	0.033	5.91e-05	1.98135
675.272	31.6	0	3385	0	1128.33	1954.33	19876855	20528837	20660611	2.03554e+07	419666	1215612	1021764	1605293	1.28089e+06	297191	491349	553311	613503	552721	61079.1	0.063	1.21e-06	0.027	0.000111	2.31743
589.304	31.47	2804	3934	0	2246	2025.49	47253395	49054392	49513797	4.86072e+07	1.19471e+06	2507047	1992454	3251024	2.58351e+06	632759	1867813	2057520	2212787	2046040	172773	0.053	9.46e-06	0.042	0.000167	1.26269
593.335	32.34	0	0	0	0	0	52954319	54788786	54780682	5.41746e+07	1.0568e+06	2621595	2133798	3298510	2.68463e+06	584909	1042509	1231687	1368599	1214265	163742	0.05	3.65e-06	0.022	9.45e-05	2.21091
464.219	40.04	0	0	0	0	0	14783345	14032653	13237520	1.40178e+07	773019	674157	397835	974234	682075	288281	3816450	5437182	3886141	4.37992e+06	916275	0.049	0.000308	0.312	0.000184	0.155728
466.235	40.39	0	0	0	0	0	11790123	11720992	11140026	1.15504e+07	357054	571446	351389	782224	568353	215434	3676742	4964836	3664030	4.10187e+06	747378	0.049	1.02e-05	0.355	0.000736	0.13856
135.029	1.31	6123	2826	2274	3741	2081.25	6112177	5688788	6321693	6040886	322419	264499	269489	344465	292818	44797.4	197596	308975	304577	270383	63073.4	0.048	0.000863	0.045	0.00071	1.08297
165.039	1.3	0	0	0	0	0	4947398	4910175	5155709	5.00443e+06	132329	253424	234320	194351	227365	30144.4	79110	71762	112384	87752	21646	0.045	0.000132	0.018	0.000171	2.591
461.11	24.85	0	0	0	0	0	14559998	14428283	13880660	14289647	360264	718689	432893	719718	623767	165302	0	0	3439	1146.33	1985.51	0.044	1.92e-05	0	0.000212	544.141
589.231	43.51	0	0	0	0	0	10048461	9812475	9929596	9.93018e+06	117994	157601	421715	663450	414255	253007	133189	1050414	856097	679900	483332	0.042	1.84e-05	0.068	0.000497	0.609289
305.187	33.78	0	0	0	0	0	23713109	21566378	21572527	2.2284e+07	1.23764e+06	882137	423887	1110951	805658	349859	17941045	24591784	18502127	2.0345e+07	3.68852e+06	0.036	0.000512	0.913	0.464	0.0395998
391.285	43.51	43217	39564	25455	36078.7	9379.92	295499238	287370713	308088072	2.96986e+08	1.04384e+07	4244225	9659867	15101624	9668572	5.4287e+06	3647779	23823927	19914237	1.57953e+07	1.07002e+07	0.033	2.84e-05	0.053	5.32e-06	0.612116
163.039	14.52	11994	4311	0	5435	6075.49	9578816	8957622	13066338	1.05343e+07	2.21473e+06	345353	216074	459778	340402	121927	229933	252073	125682	202563	67494.6	0.032	0.0152	0.019	0.0149	1.68048
226.987	5.12	0	0	0	0	0	31204547	30404747	26728325	29445873	2.3872e+06	950874	735913	1057874	914887	163970	335281	361255	352044	349527	13168.7	0.031	0.00223	0.012	0.00224	2.6175
143.034	5.12	36415	38025	15568	30002.7	12526.7	20394116	20622335	18519058	1.98452e+07	1.1541e+06	604737	444220	677165	575374	119216	266456	285051	262852	271453	11913.3	0.029	0.00107	0.014	0.00116	2.11961
427.262	43.51	0	0	0	0	0	18817284	18755613	20367198	19313365	913167	199274	578976	856393	544881	329884	148489	1391166	1173375	904343	663585	0.028	0.000213	0.047	2.07e-05	0.602516
373.115	15.97	164335	70437	53616	96129.3	59663.6	14734392	14125474	11424510	1.34281e+07	1.76169e+06	450314	199640	303786	317913	125933	26759	16564	12622	18648.3	7295.34	0.024	0.00577	0.001	0.0057	17.0478
127.039	2.17	11740	10170	12894	11601.3	1367.28	101883611	97997005	98232045	99370887	2.17925e+06	2512187	1620359	2695021	2.27586e+06	574990	1955224	2028806	1963545	1982525	40295.9	0.023	6.59e-05	0.02	0.000166	1.14796
390.105	14.38	0	0	0	0	0	70239914	64841323	67666741	6.75827e+07	2.70028e+06	1636680	590733	1806849	1344754	658521	0	15295	2891	6062	8125.62	0.02	0.000286	0	0.000532	221.833
459.143	25.46	0	0	0	0	0	16115757	15857861	14626139	1.55333e+07	796096	391564	124783	382848	299732	151573	3132	0	0	1044	1808.26	0.019	0.000627	0	0.000874	287.099
429.259	43.51	0	0	0	0	0	5726993	5668428	6315778	5903733	358041	3491	94167	235931	111196	117152	14956	415920	344900	258592	213962	0.019	0.000474	0.044	9.39e-05	0.430007
511.146	39.61	0	0	0	0	0	17913471	16992160	15661758	1.68558e+07	1.13203e+06	308231	184005	402395	298210	109539	0	3998	6631	3543	3338.83	0.018	0.00143	0	0.0015	84.1689
123.043	14.39	7530	5524	1884	4979.33	2862.14	11961548	10795576	11831357	1.15295e+07	638916	225046	149530	233879	202818	46359.9	165498	164302	139346	156382	14765.7	0.018	0.001	0.014	0.00104	1.29694
171.029	2.16	0	0	0	0	0	133494423	128506432	127684002	1.29895e+08	3.14424e+06	2488294	1437657	2651959	2.19264e+06	658933	1478275	1663804	1342470	1.49485e+06	161307	0.017	0.000113	0.012	0.000193	1.46679
254.982	2.18	0	0	0	0	0	39178896	38561274	41014871	3.9585e+07	1.27622e+06	598520	512379	597764	569554	49516.7	58047	52921	61415	57461	4277.21	0.014	0.00035	0.001	0.000347	9.91202
321.174	44.59	153873	175338	174731	167981	12221.4	18392118	16685172	2248637	1.2442e+07	8.86885e+06	169966	167000	176829	171265	5041.61	205945	196410	182354	194903	11867.5	0.014	0.139	0.016	0.139	0.878719
133.013	1.4	0	2085	0	695	1203.78	64765671	51803045	61007426	5.9192e+07	6.66927e+06	904737	636767	930089	823864	162526	1009129	1103227	1064009	1.05879e+06	47265.7	0.014	0.00431	0.018	0.00436	0.77812	malic acid
315.072	6.77	0	0	0	0	0	51827366	46832371	45528490	4.80627e+07	3.3248e+06	791720	464943	802152	686272	191747	1004046	1119041	994360	1039149	69357.8	0.014	0.00159	0.022	0.00166	0.660417
319.046	12.43	1283	0	0	427.667	740.74	16022735	14197349	15262305	1.51608e+07	916917	223145	144226	221334	196235	45050.2	4446	5924	6266	5545.33	967.286	0.013	0.00122	0	0.00122	35.3874
577.136	9.24	0	0	0	0	0	34927898	31708054	32493753	33043235	1.67878e+06	559256	242105	536002	445788	176777	194304	192128	135490	173974	33345.9	0.013	0.000787	0.005	0.000865	2.56238
469.136	27.32	55586	44265	80719	60190	18658	15504278	13991823	13091470	14195857	1.21928e+06	155132	154177	223409	177573	39698.3	158121	150626	150316	153021	4419.45	0.013	0.00249	0.011	0.0025	1.16045
579.173	29.58	0	0	0	0	0	24093203	23456435	21676534	2.30754e+07	1.25258e+06	318546	165950	359921	281472	102162	44878	66770	37669	49772.3	15155.3	0.012	0.000939	0.002	0.000984	5.6552
195.05	1.31	0	1190	0	396.667	687.047	4795179	4708087	5369806	4.95769e+06	359549	73651	56012	49294	59652.3	12579.9	63664	99602	106297	89854.3	22927.2	0.012	0.00177	0.018	0.00175	0.663878
363.085	14.29	0	0	0	0	0	334638793	324121508	341129514	333296605	8.58307e+06	4394013	1872445	4868184	3.71155e+06	1.61026e+06	0	7431	0	2477	4290.29	0.011	0.000143	0	0.000221	1498.4
363.086	14.39	0	0	0	0	0	334446456	323891151	340898569	3.33079e+08	8.58581e+06	4394013	1872445	4859318	3708592	1.60708e+06	0	7431	0	2477	4290.29	0.011	0.000144	0	0.000221	1497.21
365.082	14.39	0	0	0	0	0	102726470	100054190	104388280	1.0239e+08	2.18659e+06	1273087	494509	1398298	1055298	489676	0	0	0	0	0	0.01	7.81e-05	0	0.000152	#DIV/0!
501.118	24.2	0	0	0	0	0	465300025	446953087	429391186	447214766	1.79558e+07	5184907	2111874	5807642	4368141	1.97864e+06	54393	103595	41132	66373.3	32909.8	0.01	0.000477	0	0.000537	65.8117
501.118	24.55	0	0	0	0	0	449928269	432119364	414521719	432189784	1.77034e+07	4892959	2076759	5514700	4.16147e+06	1.83198e+06	54393	103595	41132	66373.3	32909.8	0.01	0.000505	0	0.000559	62.698
528.135	24.75	0	0	0	0	0	286228085	264833440	252959768	2.68007e+08	1.68597e+07	3082471	1131758	3661019	2.62508e+06	1.32521e+06	0	0	0	0	0	0.01	0.00127	0	0.00132	#DIV/0!
501.117	24.78	0	0	0	0	0	414138264	400461507	382645441	3.99082e+08	1.57917e+07	4535339	1971205	5166855	3891133	1.69242e+06	17193	8319	4728	10080	6416.38	0.01	0.000466	0	0.000522	386.025
486.162	25.47	0	0	0	0	0	37573980	35245616	33296110	35371902	2.14173e+06	465031	89460	529910	361467	237788	2809	0	0	936.333	1621.78	0.01	0.0011	0	0.00122	386.045
303.051	17.78	0	0	0	0	0	57027164	54015202	55449047	5.54971e+07	1.50656e+06	700755	356956	674994	577568	191490	29509	31838	24076	28474.3	3983.1	0.01	0.000204	0.001	0.000246	20.2838
503.114	24.79	0	0	0	0	0	114289448	109792364	105610718	109897510	4.34032e+06	1151739	395367	1335457	960854	498267	3844	0	0	1281.33	2219.33	0.009	0.000455	0	0.00052	749.886
271.083	7.49	0	2102	0	700.667	1213.59	136460199	129219096	124251710	1.29977e+08	6.13943e+06	1333031	749106	1568597	1.21691e+06	421905	1798878	1746063	1398521	1.64782e+06	217509	0.009	0.00072	0.013	0.000752	0.738497
511.146	24.37	0	0	0	0	0	1470532154	1395616549	1329935828	1.39869e+09	7.03487e+07	11837605	7481175	12662065	1.06603e+07	2.78388e+06	150471	188989	162527	167329	19702.9	0.008	0.000841	0	0.000842	63.7085
967.266	39.61	0	0	0	0	0	15385055	14488223	14206643	14693307	615393	114834	48550	187098	116827	69295.5	5083	0	0	1694.33	2934.67	0.008	0.000515	0	0.000584	68.9518
299.078	8.72	0	0	0	0	0	11827514	11381160	11059374	1.14227e+07	385750	119461	37091	125523	94025	49399.4	70410	89864	74884	78386	10188.8	0.008	0.000317	0.007	0.000382	1.19951
215.032	1.3	0	0	0	0	0	70631040	64132678	74948825	69904181	5.44458e+06	519035	525381	601634	548683	45966.3	568733	575899	468098	537577	60276.9	0.008	0.00205	0.008	0.00205	1.02066
289.072	9.62	0	0	2244	748	1295.57	312609076	287552117	294946554	298369249	1.28744e+07	2559410	1705190	2880484	2.38169e+06	607467	2425180	2563638	2065270	2.35136e+06	257254	0.008	0.000615	0.008	0.000627	1.0129
271.082	7.54	0	981	0	327	566.381	135976702	128788178	123767667	129510849	6.13652e+06	1020131	591591	1308186	973303	360585	1534269	1317080	1093007	1.31479e+06	220640	0.008	0.000731	0.01	0.000752	0.740275
502.12	24.65	0	0	0	0	0	106320878	102501547	97587929	1.02137e+08	4.37789e+06	944434	203969	1038422	728942	457062	0	0	0	0	0	0.007	0.00055	0	0.000612	#DIV/0!
511.146	24.79	0	0	0	0	0	1273616881	1206826952	1147353422	1.20927e+09	6.3167e+07	9337572	6085691	9915066	8.44611e+06	2.06448e+06	150471	188989	153845	164435	21331.2	0.007	0.000911	0	0.000909	51.3644
529.139	24.79	0	0	0	0	0	54349804	51212579	47862983	5.11418e+07	3.24399e+06	456727	68576	501430	342244	238055	11568	0	4702	5423.33	5817.64	0.007	0.00129	0	0.00134	63.1059
217.029	1.3	1283	0	0	427.667	740.74	22820695	20813938	24340158	2.26583e+07	1.76871e+06	133793	152180	190991	158988	29200.4	185684	202343	158939	182322	21896.4	0.007	0.00205	0.008	0.00206	0.872018
285.098	8.43	0	0	0	0	0	23022183	21425083	21136238	21861168	1.01579e+06	210994	70805	204597	162132	79156.2	250102	286793	195591	244162	45890.2	0.007	0.000683	0.011	0.000719	0.664035
373.114	14.39	166021	77195	50388	97868	60525	1380593928	1268642613	1365395764	1.33821e+09	6.07251e+07	8488960	5670703	8934988	7698217	1.76998e+06	64435	55610	36028	52024.3	14539	0.006	0.000687	0	0.000686	147.973
348.094	6.72	0	0	0	0	0	107643906	106035329	102999801	1.0556e+08	2.35831e+06	583566	279565	567729	476953	171127	19669	18874	24131	20891.3	2833.65	0.005	0.000156	0	0.000166	22.8302
377.086	1.33	17289	12856	19234	16459.7	3268.88	175399272	165490234	171016159	1.70635e+08	4.96549e+06	819736	866566	924395	870232	52425.7	1036323	1150165	1108545	1.09834e+06	57602.4	0.005	0.000285	0.006	0.000285	0.792313	saccharose (Cl adduct)
327.046	9.62	0	0	0	0	0	25435736	24078654	24873289	24795893	681843	148176	68789	114069	110345	39824.3	87014	88757	87385	87718.7	918.157	0.004	0.000243	0.004	0.000254	1.25794
379.083	1.33	2177	2674	0	1617	1422.24	55090539	50870313	52611619	5.28575e+07	2.12083e+06	203916	193083	243807	213602	26713.2	257464	304328	197207	253000	53699.9	0.004	0.00054	0.005	0.000537	0.844278
321.075	6.72	0	0	0	0	0	505416835	501970102	514373300	5.07253e+08	6.40231e+06	1755487	877849	1941347	1.52489e+06	568011	85888	74095	69230	76404.3	8565.75	0.003	4.71e-05	0	5.31e-05	19.9582
471.151	17.34	0	0	0	0	0	56153666	52480820	52878038	53837508	2.01566e+06	214197	80934	230559	175230	82071.5	8079	9758	0	5945.67	5217.08	0.003	0.000461	0	0.000467	29.4719
423.167	25.46	0	0	0	0	0	327494931	312227993	306151885	315291603	1.09964e+07	1234729	686390	1109889	1010336	287406	3555	3915	0	2490	2163.9	0.003	0.000404	0	0.000405	405.757
563.133	35.36	0	0	0	0	0	145353343	142105117	137822300	1.4176e+08	3.77735e+06	378272	255254	506104	379877	125433	0	0	0	0	0	0.003	0.000234	0	0.000237	#DIV/0!
573.162	35.54	0	0	0	0	0	430491508	412094663	395503885	4.12697e+08	1.75016e+07	1234366	696495	1284193	1.07168e+06	325878	0	0	0	0	0	0.003	0.0006	0	0.000599	#DIV/0!
563.133	35.54	0	0	0	0	0	129438325	127038591	123108129	1.26528e+08	3.1958e+06	378272	255254	506104	379877	125433	0	0	0	0	0	0.003	0.00021	0	0.000213	#DIV/0!
325.049	9.63	0	0	0	0	0	80757240	76175611	78993030	7.8642e+07	2.3109e+06	262987	92199	274564	209917	102111	130179	131284	91700	117721	22541.6	0.003	0.000282	0.001	0.000288	1.78317
329.088	6.07	2084	0	0	694.667	1203.2	14501753	13814083	13135043	1.3817e+07	683360	28257	6463	70922	35214	32787.8	38456	44368	48815	43879.7	5196.74	0.003	0.000799	0.003	0.000819	0.802513
301.093	7.88	0	0	0	0	0	27542749	26293496	25547072	2.64611e+07	1.00834e+06	89190	23306	101878	71458	42180.7	73724	101915	56093	77244	23112.9	0.003	0.000477	0.003	0.000484	0.925095
341.044	5.18	0	0	0	0	0	9224057	8406419	8551701	8.72739e+06	436215	34039	11628	22797	22821.3	11205.5	30552	41757	36056	36121.7	5602.79	0.003	0.00083	0.004	0.000837	0.631791
439.125	18.9	0	0	0	0	0	18146174	17206382	15623639	16992065	1.27485e+06	41755	42188	63780	49241	12593	471652	728393	407002	535682	169994	0.003	0.00188	0.032	0.00171	0.091922
365.055	5.79	0	0	0	0	0	13026284	12163429	11682894	12290869	680702	22370	6429	30127	19642	12082.2	0	0	0	0	0	0.002	0.00102	0	0.00102	#DIV/0!
323.072	6.72	3378	0	2610	1996	1770.73	157919462	156495394	160687830	158367562	2.13184e+06	311866	133018	373691	272858	124988	0	0	0	0	0	0.002	5.74e-05	0	6.04e-05	#DIV/0!
435.13	27.51	0	3008	0	1002.67	1736.67	286066764	271934213	265983282	2.74661e+08	1.03158e+07	496943	282861	498667	426157	124101	3749	16411	0	6720	8599.44	0.002	0.000471	0	0.00047	63.4162
575.177	33.55	0	0	0	0	0	32859815	31909231	29993754	31587600	1.45985e+06	59149	33393	55391	49311	13912.9	0	0	0	0	0	0.002	0.000713	0	0.000711	#DIV/0!
590.152	35.38	0	0	0	0	0	102094229	94917333	90926999	9.59795e+07	5.65888e+06	202184	72039	225825	166683	82811.8	0	0	0	0	0	0.002	0.00116	0	0.00116	#DIV/0!
573.162	35.46	0	0	0	0	0	471739132	451218976	432824880	4.51928e+08	1.94668e+07	1253771	706265	1305809	1088615	332145	0	0	4487	1495.67	2590.57	0.002	0.000619	0	0.000618	727.846
590.152	35.53	0	0	0	0	0	90082652	83929107	80596404	8.48694e+07	4.81252e+06	202184	72039	225825	166683	82811.8	0	0	0	0	0	0.002	0.00107	0	0.00107	#DIV/0!
439.087	1.35	0	0	0	0	0	29925300	28357884	31224856	2.9836e+07	1.43557e+06	25347	65910	44666	45307.7	20289.1	52737	37766	26322	38941.7	13246.7	0.002	0.000771	0.001	0.000772	1.16348
352.068	9.63	0	0	0	0	0	45974785	41382304	42365637	4.32409e+07	2.41812e+06	106059	20835	87503	71465.7	44818.3	55502	57587	41669	51586	8651.41	0.002	0.00104	0.001	0.00104	1.38537
387.094	11.53	59696	30786	44281	44921	14465.6	15674439	14604321	14166756	14815172	775642	32104	28502	24948	28518	3578.03	19507	11414	7767	12896	6008.67	0.002	0.000916	0.001	0.000913	2.21138
387.115	1.37	274908	290715	300712	288778	13010.6	11325504	11166214	11153290	1.1215e+07	95914.9	38315	25746	12997	25686	12659.1	24960	8062	24934	19318.7	9748.57	0.002	1.8e-05	0.002	2.04e-05	1.32959
539.139	1.35	0	0	0	0	0	10391858	9469881	10498771	10120170	565698	2948	13374	42962	19761.3	20757.6	35432	76232	93438	68367.3	29792	0.002	0.00103	0.007	0.00102	0.289046
415.198	21.7	0	0	0	0	0	22579481	22444055	20990338	2.20046e+07	881004	22047	24058	59091	35065.3	20831.1	143000	171790	131927	148906	20577.2	0.002	0.000532	0.007	0.000538	0.235487
323.135	6.4	40516	8152	8567	19078.3	18566.7	32737972	29555194	29082564	3.04586e+07	1.98811e+06	41974	13691	11707	22457.3	16931	0	8112	0	2704	4683.47	0.001	0.00142	0	0.00142	8.30523
331.104	6.73	228718	129936	95634	151429	69096.4	2713816989	2538117923	2486689027	2579541313	1.19095e+08	4099951	2747380	4345167	3.73083e+06	860475	466409	429265	392360	429345	37024.6	0.001	0.000711	0	0.00071	8.6896
481.158	6.82	0	0	0	0	0	20513726	18397892	18031873	1.89812e+07	1.3398e+06	31828	0	29822	20550	17825.1	0	0	0	0	0	0.001	0.00166	0	0.00166	#DIV/0!
461.123	17.35	0	0	0	0	0	20872574	19958194	19546984	2.01259e+07	678525	31509	0	50187	27232	25365.4	0	0	0	0	0	0.001	0.000373	0	0.000379	#DIV/0!
433.114	17.89	0	0	0	0	0	209486189	196391748	196554916	200810951	7.51342e+06	128250	46405	148070	107575	53893.7	78444	101788	97044	92425.3	12338.3	0.001	0.000467	0	0.000467	1.16391
469.135	18.29	0	2391	0	797	1380.44	1354686119	1317468547	1233420503	1.30186e+09	6.21216e+07	1533805	822363	1610848	1.32234e+06	434702	10486	9817	13047	11116.7	1704.85	0.001	0.000759	0	0.000758	118.951
469.135	18.48	0	2391	0	797	1380.44	1361828777	1323644726	1239906877	1.30846e+09	6.23632e+07	1545703	827447	1620439	1.3312e+06	437857	10486	9817	13047	11116.7	1704.85	0.001	0.000757	0	0.000756	119.748
459.107	18.49	0	0	0	0	0	436274462	431403635	415313887	4.27664e+08	1.09693e+07	498131	76041	614242	396138	283226	2722	5695	9526	5981	3411	0.001	0.000218	0	0.000219	66.2327
486.126	18.49	0	0	0	0	0	320184945	306894893	291073121	3.06051e+08	1.45742e+07	239606	17863	310417	189295	152628	0	2502	0	834	1444.53	0.001	0.000755	0	0.000755	226.973
469.135	18.57	0	2391	0	797	1380.44	1337124843	1300980955	1216557387	1.28489e+09	6.18738e+07	1518883	819385	1600603	1312957	429394	10486	9817	13047	11116.7	1704.85	0.001	0.000773	0	0.000772	118.107
449.11	18.62	0	0	0	0	0	14270214	13217186	12654656	1.33807e+07	820095	13941	0	12557	8832.67	7680.55	5645	3933	0	3192.67	2894.4	0.001	0.00125	0	0.00125	2.76655
421.115	23.57	0	0	0	0	0	32001815	30535065	29932427	3.08231e+07	1.06434e+06	28464	15279	6960	16901	10843.4	0	11208	6122	5776.67	5611.97	0.001	0.000397	0	0.000397	2.92574
579.137	24.78	0	0	0	0	0	22868707	21927692	20771560	2.1856e+07	1.05041e+06	39035	9982	19761	22926	14782.8	0	0	0	0	0	0.001	0.000769	0	0.000769	#DIV/0!
433.114	25.42	0	0	0	0	0	45363576	47264912	82689173	5.84392e+07	2.10226e+07	59268	13829	69199	47432	29521.6	16366	26661	10694	17907	8094.27	0.001	0.0406	0	0.0406	2.6488
425.101	27.52	0	0	0	0	0	75496871	71805403	70711260	72671178	2.50753e+06	116394	20996	178450	105280	79313.2	0	0	0	0	0	0.001	0.000393	0	0.000397	#DIV/0!
452.12	27.52	0	0	0	0	0	33757880	31359456	30668403	3.19286e+07	1.62146e+06	38401	0	23532	20644.3	19362.7	0	0	0	0	0	0.001	0.000858	0	0.000859	#DIV/0!
565.129	35.51	2375	0	0	791.667	1371.21	39948732	39118472	37964165	3.90105e+07	996683	28044	5379	53019	28814	23829.3	0	0	0	0	0	0.001	0.000216	0	0.000218	#DIV/0!
337.07	3.03	0	0	0	0	0	10524562	10543977	9841822	1.03035e+07	399903	14914	0	5529	6814.33	7539.62	15003	2028	7487	8172.67	6514.62	0.001	0.0005	0.001	0.000501	0.833796
464.16	6.67	0	0	0	0	0	18885597	18845311	15816127	1.7849e+07	1.76064e+06	11853	0	19855	10569.3	9989.55	0	28691	0	9563.67	16564.8	0.001	0.00323	0.001	0.00323	1.10515
315.109	10.55	0	0	0	0	0	18577219	18747743	17337420	18220794	769761	31591	9915	21844	21116.7	10856.3	11562	26010	26525	21365.7	8494.13	0.001	0.000594	0.001	0.000595	0.988346
487.129	18.5	0	0	0	0	0	68818154	67250790	63812232	6.66271e+07	2.56058e+06	130782	6111	75629	70840.7	62473.3	30367	58182	57736	48761.7	15931.8	0.001	0.00049	0.001	0.000492	1.45279
433.114	18.84	0	0	0	0	0	347232255	334670602	336910570	3.39604e+08	6.70012e+06	264919	71813	352707	229813	143700	201295	214381	167062	194246	24434.4	0.001	0.000129	0.001	0.00013	1.1831
477.104	19.01	0	0	0	0	0	22099457	20114134	19294148	2.05026e+07	1.44243e+06	7052	3426	20775	10417.7	9151.11	2682	29229	3430	11780.3	15115.6	0.001	0.00165	0.001	0.00165	0.884327
427.098	27.52	0	0	0	0	0	22543343	21588976	21082671	21738330	741701	22016	0	11285	11100.3	11009.2	38391	56364	50741	48498.7	9193.92	0.001	0.000387	0.002	0.000389	0.228879
595.351	41.55	0	0	0	0	0	109399056	87870585	91112941	9.61275e+07	1.16073e+07	46779	39704	73172	53218.3	17638.8	491962	733907	678482	634784	126754	0.001	0.00483	0.007	0.00488	0.083837
593.335	41.46	4350	0	0	1450	2511.47	243336786	191454519	202144706	2.12312e+08	2.73948e+07	141454	49659	281367	157493	116684	1516281	2402418	2081039	1.99991e+06	448604	0.001	0.00551	0.009	0.0056	0.0787501
593.335	41.26	0	0	0	0	0	265530370	209279964	217937782	2.30916e+08	3.02878e+07	163968	52186	327763	181306	138604	1717239	2645758	2343810	2.2356e+06	473623	0.001	0.00569	0.01	0.00579	0.0810992
591.32	41.08	0	0	0	0	0	144162349	118368020	120026925	127519098	1.44373e+07	145179	66040	262743	157987	98975	1404276	1855102	1673663	1644347	226838	0.001	0.00425	0.013	0.00435	0.0960791
591.32	41.3	0	0	0	0	0	142305046	117345759	118780089	1.26144e+08	1.40146e+07	122907	66040	257358	148768	98245.9	1383520	1819585	1644192	1.61577e+06	219418	0.001	0.0041	0.013	0.00419	0.092073
435.045	1.33	0	0	0	0	0	11413325	11006497	11061161	1.11603e+07	220800	0	8400	7785	5395	4682.32	10026	0	1575	3867	5391.67	0	0.00013	0	0.000129	1.39514
437.042	1.33	0	0	0	0	0	6940315	6378916	6633573	6.65093e+06	281102	0	0	0	0	0	0	0	0	0	0	0	0.000595	0	0.000595	#DIV/0!
497.045	1.34	0	0	0	0	0	8268589	7617550	8752376	8.21284e+06	569463	0	0	0	0	0	0	0	7533	2511	4349.18	0	0.0016	0	0.0016	0
559.046	1.34	0	0	0	0	0	5601838	5252973	5531619	5.46214e+06	184518	0	0	0	0	0	0	0	0	0	0	0	0.00038	0	0.00038	#DIV/0!
532.134	1.36	0	0	0	0	0	5112518	4663591	4964994	4913701	228817	0	0	0	0	0	0	0	0	0	0	0	0.000722	0	0.000722	#DIV/0!
331.068	3.56	0	0	0	0	0	28787219	27073613	26121386	27327406	1.35092e+06	16933	0	17262	11398.3	9872.62	9845	9801	2073	7239.67	4474.52	0	0.000814	0	0.000814	1.57443
367.08	4.08	0	0	0	0	0	9886457	9342620	8789386	9.33949e+06	548542	0	0	3811	1270.33	2200.28	2508	0	0	836	1447.99	0	0.00115	0	0.00115	1.51954
377.109	4.08	0	0	0	0	0	18770438	18060496	17483944	1.8105e+07	644399	6798	0	8374	5057.33	4450.1	0	7669	0	2556.33	4427.7	0	0.000422	0	0.000422	1.97835
456.191	6.38	0	0	0	0	0	15519382	14554281	12649946	14241203	1.46011e+06	0	0	0	0	0	0	0	0	0	0	0	0.00349	0	0.00349	#DIV/0!
313.106	6.4	0	0	0	0	0	13217917	12022631	12351021	12530523	617530	6240	2349	9262	5950.33	3465.59	4835	3222	0	2685.67	2461.72	0	0.000809	0	0.000809	2.21559
399.079	6.71	2853	3269	0	2040.67	1779.47	13367591	13361184	12879748	13202841	279825	0	3640	0	1213.33	2101.55	0	0	0	0	0	0	0.00015	0	0.00015	#DIV/0!
323.135	6.96	30505	10688	22330	21174.3	9958.92	279399372	265599932	252686797	265895367	1.33587e+07	102287	45012	83607	76968.7	29208.9	3239	11598	7853	7563.33	4187.02	0	0.000841	0	0.00084	10.1766
313.106	6.97	0	0	0	0	0	83566731	79090051	76884520	7.98471e+07	3.40482e+06	17842	0	23377	13739.7	12216.5	2678	7567	4581	4942	2464.41	0	0.000606	0	0.000606	2.78018
313.106	7.22	0	0	0	0	0	84111511	77682600	78053536	7.99492e+07	3.60942e+06	37800	3899	37783	26494	19567.8	4616	25898	13387	14633.7	10695.6	0	0.000679	0	0.000679	1.81048
323.135	7.22	29906	6870	16336	17704	11578.8	275436760	250126219	255202729	260255236	1.33904e+07	80569	30465	83445	64826.3	29792.5	0	13889	6108	6665.67	6961.27	0	0.000882	0	0.000881	9.72541
307.059	7.53	0	0	0	0	0	57081858	54253204	52983190	5.47728e+07	2.09815e+06	2477	0	5447	2641.33	2727.22	0	0	3783	1261	2184.12	0	0.000489	0	0.000489	2.09463
309.056	7.53	0	0	0	0	0	17873313	17123334	16849938	17282195	529860	1954	0	0	651.333	1128.14	1708	0	0	569.333	986.114	0	0.000313	0	0.000313	1.14403
334.078	7.53	0	0	0	0	0	24203636	22687208	22067559	2.29861e+07	1.09896e+06	0	0	0	0	0	0	0	2842	947.333	1640.83	0	0.000761	0	0.000761	0
337.07	7.87	0	0	0	0	0	11039047	10662429	10565620	1.07557e+07	250115	0	0	0	0	0	0	0	0	0	0	0	0.00018	0	0.00018	#DIV/0!
364.089	7.87	0	0	0	0	0	9661853	8934955	8613022	9.06994e+06	537288	0	0	0	0	0	3179	0	0	1059.67	1835.4	0	0.00117	0	0.00117	0
417.141	11.38	0	0	0	0	0	54028581	50415936	49240686	51228401	2.49521e+06	0	0	7014	2338	4049.53	3307	0	0	1102.33	1909.3	0	0.00079	0	0.00079	2.12096
407.112	11.39	0	0	0	0	0	16189913	15280931	15128606	15533150	573850	6211	0	3048	3086.33	3105.68	0	0	2733	911	1577.9	0	0.000455	0	0.000455	3.38785
447.151	11.4	0	0	0	0	0	11841589	11128030	10961936	1.13105e+07	467358	0	0	0	0	0	6322	0	0	2107.33	3650.01	0	0.000569	0	0.000568	0
447.151	12.43	0	0	0	0	0	34934144	30849948	30572988	3.2119e+07	2.44189e+06	0	2650	0	883.333	1529.98	2260	0	0	753.333	1304.81	0	0.00192	0	0.00192	1.17257
437.123	12.44	0	0	0	0	0	16411254	13937708	13976866	14775276	1.41693e+06	0	0	0	0	0	0	0	3767	1255.67	2174.88	0	0.00305	0	0.00305	0
464.141	12.44	0	0	0	0	0	9895964	7927507	8095220	8.63956e+06	1.0913e+06	0	0	0	0	0	0	0	0	0	0	0	0.00528	0	0.00528	#DIV/0!
448.183	13.63	0	0	0	0	0	11237743	8466767	8898829	9.53445e+06	1.49083e+06	0	0	0	0	0	2154	0	0	718	1243.61	0	0.00805	0	0.00805	0
421.164	13.64	0	0	0	0	0	16061479	13929253	13050875	1.43472e+07	1.54821e+06	6119	0	0	2039.67	3532.81	2289	6301	0	2863.33	3189.52	0	0.00386	0	0.00386	0.71234
431.193	13.64	0	0	0	0	0	27196024	24529068	24344902	2.53567e+07	1.59559e+06	0	0	1397	465.667	806.558	0	0	1988	662.667	1147.77	0	0.00132	0	0.00132	0.702716
461.167	14.17	0	0	0	0	0	14573336	13175030	12939037	1.35625e+07	883354	0	0	0	0	0	0	2344	0	781.333	1353.31	0	0.00141	0	0.00141	0
461.167	14.72	0	0	0	0	0	22248025	20922727	20397013	21189255	953855	5081	0	5959	3680	3217.07	0	0	0	0	0	0	0.000675	0	0.000675	#DIV/0!
373.151	15.13	0	0	0	0	0	10900943	10429122	10524363	1.06181e+07	249499	0	0	3030	1010	1749.37	0	0	0	0	0	0	0.000184	0	0.000184	#DIV/0!
526.139	17.21	0	0	0	0	0	10809888	10024711	9470596	1.01017e+07	672960	3166	0	0	1055.33	1827.89	5138	0	2590	2576	2569.03	0	0.00148	0	0.00148	0.409679
367.153	17.34	0	0	0	0	0	13976290	13189331	13294447	1.34867e+07	427252	0	0	0	0	0	9286	2523	2675	4828	3861.49	0	0.000334	0	0.000334	0
377.182	17.34	0	0	0	0	0	53181788	50656492	50027080	5.12885e+07	1.6696e+06	0	0	0	0	0	0	2967	0	989	1713	0	0.000353	0	0.000353	0
488.142	17.35	0	0	0	0	0	12440769	11198304	11030868	11556647	770235	3330	0	0	1110	1922.58	0	3381	0	1127	1952.02	0	0.00148	0	0.00148	0.984916
475.183	17.38	0	0	0	0	0	9662410	9071642	9166617	9300223	317237	0	3017	0	1005.67	1741.87	0	0	0	0	0	0	0.000388	0	0.000388	#DIV/0!
441.141	17.51	0	0	0	0	0	26441868	24458801	23748008	2.48829e+07	1.39611e+06	0	0	11665	3888.33	6734.79	0	7117	0	2372.33	4109	0	0.00105	0	0.00105	1.63903
469.091	17.88	0	0	0	0	0	9574810	9416822	9559764	9517132	87196.1	0	5532	0	1844	3193.9	0	0	1941	647	1120.64	0	2.73e-05	0	2.79e-05	2.85008
496.11	17.89	0	0	0	0	0	21241062	19807080	20219032	2.04224e+07	738304	0	0	0	0	0	0	0	0	0	0	0	0.000435	0	0.000435	#DIV/0!
423.13	18.31	0	2316	0	772	1337.14	195674553	187747921	175756062	1.86393e+08	1.00281e+07	58562	25363	37104	40343	16834.8	10717	13491	11538	11915.3	1424.98	0	0.000964	0	0.000964	3.38581
463.138	18.34	0	0	0	0	0	20352385	21184606	21500103	2.10124e+07	592929	0	0	3964	1321.33	2288.62	0	0	0	0	0	0	0.000265	0	0.000265	#DIV/0!
473.166	18.34	0	0	0	0	0	148054362	145905352	142476176	145478630	2.81347e+06	17357	11820	27911	19029.3	8174.81	0	0	3155	1051.67	1821.54	0	0.000125	0	0.000125	18.0945
487.146	18.47	0	0	0	0	0	52052697	49852186	47134961	49679948	2.46339e+06	0	0	3708	1236	2140.81	0	0	0	0	0	0	0.000819	0	0.000819	#DIV/0!
461.103	18.51	0	0	0	0	0	130676009	129209399	123904961	127930123	3.56219e+06	35565	11514	63904	36994.3	26224.2	4292	12962	6481	7911.67	4508.58	0	0.000258	0	0.000258	4.67592
557.167	18.51	0	0	0	0	0	8870059	8395375	7791178	8352204	540735	0	3013	0	1004.33	1739.56	0	3329	3386	2238.33	1938.66	0	0.00139	0	0.00139	0.448697
424.134	18.54	2590	2603	0	1731	1499.1	41794805	40102015	37690526	3.98624e+07	2.0626e+06	0	0	0	0	0	0	0	2621	873.667	1513.24	0	0.000891	0	0.000891	0
469.091	18.84	0	0	0	0	0	19784885	19859485	20321736	19988702	290818	0	0	0	0	0	0	0	0	0	0	0	7.06e-05	0	7.06e-05	#DIV/0!
496.11	18.84	0	0	0	0	0	51586078	49049109	49261551	4.99656e+07	1.40741e+06	0	0	0	0	0	0	0	0	0	0	0	0.000264	0	0.000264	#DIV/0!
331.096	18.94	0	0	0	0	0	17744684	17873148	16434759	1.73509e+07	795966	2154	0	2618	1590.67	1396.96	2756	0	2936	1897.33	1645.6	0	0.000701	0	0.000701	0.83837
341.124	18.95	0	0	2539	846.333	1465.89	41258863	41378370	37733446	4.01236e+07	2.07076e+06	0	3578	3185	2254.33	1962.17	6220	3699	3645	4521.33	1471.34	0	0.000887	0	0.000887	0.498599
475.183	19.06	0	0	0	0	0	12847663	12270351	11900216	12339410	477484	0	0	0	0	0	0	0	0	0	0	0	0.000499	0	0.000499	#DIV/0!
867.236	19.3	0	0	0	0	0	18335959	17111258	18061356	17836191	642649	0	0	0	0	0	0	0	0	0	0	0	0.000432	0	0.000432	#DIV/0!
435.094	20.67	0	0	0	0	0	75142187	70115292	64267107	6.98415e+07	5.44271e+06	36863	17137	45369	33123	14482.8	0	0	3540	1180	2043.82	0	0.00202	0	0.00202	28.0703
463.088	20.72	19380	4718	0	8032.67	10106.3	15877292	14616708	17060013	1.58513e+07	1.22186e+06	0	0	0	0	0	0	5142	0	1714	2968.74	0	0.00197	0	0.00198	0
477.154	20.95	0	0	3181	1060.33	1836.55	24879034	22770927	21556450	2.30688e+07	1.6812e+06	0	0	0	0	0	0	0	0	0	0	0	0.00177	0	0.00177	#DIV/0!
487.183	20.95	0	0	0	0	0	93410482	87896379	84748961	88685274	4.38432e+06	6926	0	10320	5748.67	5259.77	0	10988	11738	7575.33	6571.14	0	0.000814	0	0.000814	0.758866
504.173	20.96	0	0	0	0	0	14365811	12817474	11938128	13040471	1.22911e+06	0	0	0	0	0	0	0	0	0	0	0	0.00295	0	0.00295	#DIV/0!
583.168	21.3	0	0	0	0	0	11764973	11218154	10894975	1.12927e+07	439764	0	0	0	0	0	0	0	0	0	0	0	0.000505	0	0.000505	#DIV/0!
377.182	21.38	3376	0	0	1125.33	1949.13	19873971	19777733	18370561	19340755	841589	0	0	0	0	0	0	0	0	0	0	0	0.000631	0	0.000631	#DIV/0!
479.17	21.52	0	0	0	0	0	10216069	9657074	9020064	9631069	598426	0	0	0	0	0	6179	0	0	2059.67	3567.45	0	0.00128	0	0.00128	0
489.198	21.53	0	0	0	0	0	46731033	44708412	42232179	44557208	2.25324e+06	0	0	0	0	0	0	0	0	0	0	0	0.000851	0	0.000851	#DIV/0!
377.182	21.76	3376	0	0	1125.33	1949.13	20805373	19980185	19659282	20148280	591247	0	0	0	0	0	0	0	0	0	0	0	0.000287	0	0.000287	#DIV/0!
439.162	22.19	2803	0	0	934.333	1618.31	44336250	40906927	41259657	4.21676e+07	1.88636e+06	0	0	0	0	0	0	0	0	0	0	0	0.000666	0	0.000666	#DIV/0!
451.125	22.34	0	0	0	0	0	396659451	369622554	370621244	3.78968e+08	1.53296e+07	28483	27979	55911	37457.7	15983	0	2266	5827	2697.67	2937.39	0	0.000545	0	0.000545	13.8852
441.096	22.34	0	0	0	0	0	117431232	113243571	115033560	115236121	2.10117e+06	14103	0	16806	10303	9024.43	0	0	0	0	0	0	0.000111	0	0.000111	#DIV/0!
443.092	22.34	0	0	0	0	0	35645346	33866931	34731421	3.47479e+07	889322	21168	0	4774	8647.33	11102.8	14143	24993	4216	14450.7	10391.9	0	0.000218	0	0.000218	0.598404
468.115	22.34	0	0	0	0	0	69094671	64344036	62838684	65425797	3.26527e+06	3087	0	0	1029	1782.28	0	0	0	0	0	0	0.000829	0	0.000829	#DIV/0!
439.162	22.5	2803	1897	0	1566.67	1430.4	29665725	27499347	25093560	27419544	2.28713e+06	0	0	0	0	0	0	0	0	0	0	0	0.00231	0	0.00231	#DIV/0!
461.11	23.93	0	0	0	0	0	34638656	33336240	31857860	3.32776e+07	1.39133e+06	4515	0	0	1505	2606.74	8073	0	5438	4503.67	4116.8	0	0.000582	0	0.000582	0.334172
477.104	24.02	0	0	0	0	0	10831915	10312823	12007540	1.10508e+07	868295	2983	0	11946	4976.33	6217.46	0	4422	4432	2951.33	2555.93	0	0.00205	0	0.00205	1.68613
415.125	24.13	0	0	0	0	0	17299094	16702638	15956716	16652816	672574	6334	3263	0	3199	3167.48	4983	0	0	1661	2876.94	0	0.000543	0	0.000543	1.92595
529.157	24.78	0	0	0	0	0	28417150	27397327	26231942	2.73488e+07	1.09341e+06	11397	3225	22641	12421	9748.42	0	0	0	0	0	0	0.000532	0	0.000532	#DIV/0!
423.166	24.97	0	0	0	0	0	129756247	124486046	122070801	125437698	3.93011e+06	101248	26274	43265	56929	39310.4	4640	0	0	1546.67	2678.91	0	0.000327	0	0.000327	36.8075
521.203	25.07	0	0	0	0	0	9718860	8955296	8932191	9.20212e+06	447663	0	0	3538	1179.33	2042.67	0	0	3377	1125.67	1949.71	0	0.000788	0	0.000788	1.04768
453.141	25.09	2949	0	0	983	1702.61	127268090	123183928	118392536	1.22948e+08	4.44247e+06	33229	28772	49798	37266.3	11079.2	1859	0	0	619.667	1073.29	0	0.000435	0	0.000435	60.1393
443.112	25.09	0	0	0	0	0	21859598	21455361	21057660	2.14575e+07	400973	0	0	0	0	0	0	0	0	0	0	0	0.000116	0	0.000116	#DIV/0!
469.091	25.42	0	0	0	0	0	12748338	13252730	25057491	1.70195e+07	6.96565e+06	0	0	0	0	0	0	0	0	0	0	0	0.0516	0	0.0516	#DIV/0!
496.11	25.42	0	0	0	0	0	11431960	11476093	21140496	1.46828e+07	5.59253e+06	0	0	3010	1003.33	1737.82	0	0	0	0	0	0	0.0451	0	0.0451	#DIV/0!
419.099	26.18	2790	0	0	930	1610.81	10379761	10043610	9113926	9.84577e+06	655699	4173	0	4149	2774	2402.38	4135	0	0	1378.33	2387.34	0	0.00148	0	0.00148	2.01258
423.131	26.88	2844	0	0	948	1641.98	15835956	14559162	13993585	1.47962e+07	943788	0	0	8322	2774	4804.71	0	2911	0	970.333	1680.67	0	0.00135	0	0.00135	2.85881
883.245	35.19	3748	6750	0	3499.33	3381.86	17901930	16830902	16005852	1.69129e+07	950695	0	0	8357	2785.67	4824.92	0	0	0	0	0	0	0.00105	0	0.00105	#DIV/0!
469.136	35.2	0	0	0	0	0	80079536	72746731	67888952	7.35717e+07	6.13702e+06	16643	4329	19170	13380.7	7940.15	0	10583	3422	4668.33	5400.46	0	0.00231	0	0.00231	2.86626
459.107	35.2	0	0	0	0	0	10704200	9880835	9527836	1.00376e+07	603651	0	3393	0	1131	1958.95	0	0	0	0	0	0	0.0012	0	0.0012	#DIV/0!
629.313	41.26	0	0	0	0	0	11346616	8739938	9562973	9.88318e+06	1.33251e+06	0	0	0	0	0	13518	0	0	4506	7804.62	0	0.006	0	0.00601	0
469.082	29.39	0	0	0	0	0	11857821	10715215	9487299	1.06868e+07	1.18552e+06	0	0	9322	3107.33	5382.06	16294	14822	3776	11630.7	6842.04	0	0.00408	0.001	0.00408	0.267167
679.303	41.56	0	0	0	0	0	7802272	6248683	6308357	6.78644e+06	880244	0	0	3654	1218	2109.64	0	13270	0	4423.33	7661.44	0	0.00556	0.001	0.00557	0.275358
677.288	41.26	0	4361	0	1453.67	2517.82	17151762	13905363	14601485	1.52195e+07	1.70917e+06	0	0	0	0	0	17716	30961	34409	27695.3	8812.63	0	0.00418	0.002	0.00419	0
592.323	41.29	0	0	0	0	0	52493348	42943419	44452485	4.66298e+07	5.13378e+06	9322	0	13803	7708.33	7041.57	385130	587835	452444	475136	103240	0	0.00402	0.01	0.00409	0.0162234
Frame view table of WBE Concentration 1 samples after data processing with SIEVE 2.2

## Sheet: ratio t24t0>2, p<0.05
SupplementaryTable 2: Processed LC-HRMS data of WBE 2 mg/ml incubated in HFS
features significantly increasing over time
MZ	Time	blank 1	blank 2	blank 3	means	SD	t0_1	t0_2	t0_3	means	SD	t4_1	t4_2	t4_3	means	SD	t24_1	t24_2	t24_3	means	SD	Ratio_t4/t0	PValue_t4/t0	Ratio_t24/t0	PValue_t24/t0	Ratio_t4/t24
289.067	22.55	0	0	0	0	0	0	0	0	0	0	3041452	1372418	3221209	2.54503e+06	1.01948e+06	20601300	24411080	20428225	21813535	2.2512e+06	99999.9	1e-05	99999.9	1e-05	0.116672
145.031	24.06	0	0	0	0	0	0	0	0	0	0	6517206	3688562	6937549	5714439	1.767e+06	23102916	27728053	21427174	2.4086e+07	3.26346e+06	99999.9	1e-05	99999.9	1e-05	0.237251
417.149	38.88	0	0	0	0	0	0	0	0	0	0	7385686	4763453	8250707	6.79995e+06	1.81592e+06	8943437	9731910	8906026	9193791	466400	99999.9	1e-05	99999.9	1e-05	0.739624
139.021	38.92	0	0	0	0	0	0	0	0	0	0	6766073	4457238	7337864	6.18706e+06	1.5251e+06	8543605	10250506	8579551	9124554	975269	99999.9	1e-05	99999.9	1e-05	0.678067
245.064	38.92	0	0	0	0	0	0	0	0	0	0	28953267	19883149	32389713	2.70754e+07	6.4613e+06	37298514	44597857	38343930	4.00801e+07	3.94725e+06	99999.9	1e-05	99999.9	1e-05	0.675532
293.031	39.12	0	0	0	0	0	0	0	0	0	0	8134322	4657124	7976020	6.92249e+06	1.96346e+06	9222037	10300991	8632973	9.38533e+06	845914	99999.9	1e-05	99999.9	1e-05	0.737586
237.125	40.8	48473	14961	3104	22179.3	23530.1	0	0	0	0	0	38366876	4253074	5802800	1.61409e+07	1.92638e+07	39700163	6852771	5083266	1.72121e+07	1.94953e+07	99999.9	1e-05	99999.9	1e-05	0.937767
325.003	41.14	0	0	0	0	0	0	0	0	0	0	6154293	3679219	7043997	5.62584e+06	1.74353e+06	5053181	6007525	4906011	5322239	598020	99999.9	1e-05	99999.9	1e-05	1.05704
382.967	41.28	0	0	0	0	0	0	0	0	0	0	9537530	6113550	11705991	9.11902e+06	2.81961e+06	7987680	10875195	8643049	9.16864e+06	1.51381e+06	99999.9	1e-05	99999.9	1e-05	0.994588
325.178	42.44	0	0	0	0	0	0	0	0	0	0	17015732	1451227	2011063	6.82601e+06	8.829e+06	10943225	1737527	909822	4.53019e+06	5.56925e+06	99999.9	1e-05	99999.9	1e-05	1.50678
236.934	42.93	2437	0	0	812.333	1407	0	0	0	0	0	10030529	9391983	13854374	1.10923e+07	2.41324e+06	4900324	7226930	6243507	6123587	1.16793e+06	99999.9	1e-05	99999.9	1e-05	1.8114
735.88	42.93	0	0	0	0	0	0	0	0	0	0	7764769	6931956	10231302	8.30934e+06	1.71576e+06	2519729	4236845	3709435	3.48867e+06	879588	99999.9	1e-05	99999.9	1e-05	2.38181
799.824	43.71	0	0	0	0	0	0	0	0	0	0	2624731	4587759	6680107	4.63087e+06	2.02803e+06	419931	2682823	2447408	1850054	1.2441e+06	99999.9	1e-05	99999.9	1e-05	2.5031
502.836	46.01	0	0	0	0	0	0	0	0	0	0	4376183	7532393	10518786	7.47579e+06	3.07169e+06	537390	4230742	4150630	2.97292e+06	2.10961e+06	99999.9	1e-05	99999.9	1e-05	2.51463
564.784	47	0	0	0	0	0	0	0	0	0	0	5091026	6317800	9293470	6.90077e+06	2.16102e+06	774357	2922556	2826319	2.17441e+06	1.21344e+06	99999.9	1e-05	99999.9	1e-05	3.17363
277.039	25.86	0	0	0	0	0	3869778	3943583	3737280	3.85021e+06	104534	5988433	4435872	6843170	5755825	1.22039e+06	13685473	14204740	13924951	13938388	259894	1.495	0.113	3.62	3.03e-05	0.412948
124.999	1.36	0	0	0	0	0	4905072	4577251	4789229	4757184	166243	11888246	10277933	11972684	11379621	955023	32340830	33985259	33881099	33402396	920817	2.392	0.00568	7.021	0.000231	0.340683
585.192	26.85	0	0	0	0	0	936105	947008	815665	899593	72887.6	21242763	15887569	23303061	2.01445e+07	3.8278e+06	16961094	17541790	16464137	16989007	539368	22.393	0.0129	18.885	0.0003	1.18574
587.207	28.86	0	0	0	0	0	1470995	1546080	1278621	1.4319e+06	137949	28824309	21048049	31583903	27152087	5.46336e+06	28093593	29551580	27692695	28445956	978255	18.962	0.0147	19.866	0.000346	0.954515
587.207	27.15	0	0	0	0	0	937124	1064595	869157	956959	99217.3	23444708	16479150	24963970	21629276	4.52437e+06	15006233	15372271	14289094	1.48892e+07	550991	22.602	0.0156	15.559	0.00036	1.45268
390.912	40.73	0	0	0	0	0	124404	131709	119197	125103	6285.25	6877793	4512149	7379553	6.2565e+06	1.53134e+06	3301161	3460955	3234490	3332202	116380	50.011	0.0202	26.636	0.000424	1.87759
503.255	27.15	0	0	0	0	0	8109739	8519754	7061850	7.89711e+06	751850	186885584	120632814	201466563	1.69662e+08	4.30816e+07	111723239	116156738	107163186	1.11681e+08	4.49692e+06	21.484	0.0228	14.142	0.000459	1.51916
317.139	20.38	0	0	0	0	0	199130	167232	239748	202037	36345.3	800012	527490	947274	758259	212984	10985848	11794166	11077636	1.12859e+07	442572	3.753	0.0421	55.861	0.000492	0.0671865
585.192	27.93	0	0	0	0	0	1670412	1769275	1505989	1.64856e+06	132996	39957706	28781893	43428234	3.73893e+07	7.65352e+06	31766918	32879072	30416943	3.16876e+07	1.23298e+06	22.68	0.0149	19.221	0.000492	1.17993
372.004	42.08	0	0	0	0	0	18681	3772	4473	8975.33	8412.66	11276636	9016908	11687985	1.06605e+07	1.43818e+06	9526920	10123000	9408482	9686134	382944	1187.7	0.00602	1079.15	0.000519	1.10059
250.987	16.77	0	0	3220	1073.33	1859.07	3107591	3016158	2735197	2952982	194069	14324289	10228104	14966084	1.31728e+07	2.57031e+06	15983975	16920288	15470203	16124822	735231	4.461	0.02	5.461	0.000523	0.816928
193.086	25.87	0	0	0	0	0	31155016	30189116	29370373	3.02382e+07	893332	47700425	32407740	53118568	44408911	1.07406e+07	107907690	115945541	109916625	1.11257e+08	4.18311e+06	1.469	0.149	3.679	0.000556	0.399157	hydroxyphenylvaleric acid
501.239	26.85	0	0	0	0	0	6639161	7117888	5948327	6.56846e+06	587977	174537008	116887812	193267289	1.61564e+08	3.9808e+07	132781004	141665460	131145455	1.35197e+08	5.66096e+06	24.597	0.0213	20.583	0.000573	1.19502
277.056	19.64	0	0	0	0	0	15185	4902	0	6695.67	7749.77	2854396	2028299	3162706	2.6818e+06	586568	16052246	16959283	15552656	1.61881e+07	713081	400.536	0.0156	2417.74	0.000646	0.165665
248.975	6.53	0	0	0	0	0	2899992	2741396	2904131	2.84851e+06	92783.4	3661391	2642851	4010746	3.43833e+06	710705	7655406	8270481	7721847	7882578	337572	1.207	0.286	2.767	0.000755	0.436194
293.034	19.65	0	0	0	0	0	233787	208303	182026	208039	25881.5	16547484	11856341	18006404	1.54701e+07	3.21348e+06	92845507	96339607	87618300	9.22678e+07	4.38926e+06	74.362	0.0145	443.513	0.000757	0.167665
195.102	20.04	0	0	0	0	0	0	2946	0	982	1700.87	5816811	4451762	7637678	5.96875e+06	1.59838e+06	50447684	54173761	49523683	5.13817e+07	2.46173e+06	6077.85	0.0231	52320.9	0.000764	0.116165
545.229	23.93	0	0	0	0	0	393672	347079	269199	336650	62888.4	22244364	14378462	23196228	1.99397e+07	4.83962e+06	13199115	13363706	12171307	12911376	646180	59.23	0.0197	38.353	0.000796	1.54435
495.181	21.4	0	0	0	0	0	2345704	2436094	2188239	2.32335e+06	125431	7537943	5447376	8050513	7011944	1.37898e+06	10485816	11568844	10754561	10936407	563949	3.018	0.0268	4.707	0.000901	0.641156
139.039	3	0	2081	0	693.667	1201.47	2043873	1939286	1869822	1.95099e+06	87614.2	11419596	7152244	12228529	1.02668e+07	2.72743e+06	9127460	9916443	9105292	9383065	462052	5.262	0.0339	4.809	0.000912	1.09418
501.239	27.93	0	0	0	0	0	12514271	12858142	11199834	12190749	875212	303685382	200887760	335777449	2.80117e+08	7.04657e+07	237156225	252709595	226521275	2.38796e+08	1.31709e+07	22.978	0.0223	19.588	0.00108	1.17304
503.255	28.86	0	0	0	0	0	11557925	11995437	10112208	1.12219e+07	985568	224904035	152197194	248968872	2.0869e+08	5.03821e+07	218996592	237929199	213045274	2.23324e+08	1.2994e+07	18.597	0.021	19.901	0.00118	0.934473
223.06	9.79	0	0	0	0	0	1571245	1514841	1343331	1.47647e+06	118703	6729501	4430362	7623069	6.26098e+06	1.64711e+06	15725324	17059437	15191528	1.59921e+07	962105	4.24	0.0367	10.831	0.00127	0.391504	4-oxo-5-(dihydroxyphenylvaleric)acid
253.09	22.55	0	3442	0	1147.33	1987.24	5000	0	9145	4715	4579.16	6262320	3977589	6337632	5525847	1.34136e+06	46915321	50676459	44733890	47441890	3.00608e+06	1171.97	0.0191	10061.9	0.00134	0.116476
451.019	20.69	0	0	0	0	0	3791	19695	12279	11921.7	7958.02	12350006	7706536	10864517	1.0307e+07	2.3714e+06	14777767	13977388	15950927	1.4902e+07	992620	864.572	0.0172	1250.01	0.00148	0.691652
411.229	21.41	0	0	0	0	0	17669989	19188429	16804866	1.78878e+07	1.20661e+06	52205272	36697835	56656709	4.85199e+07	1.04774e+07	70806610	79650573	71803238	74086807	4.84406e+06	2.712	0.0354	4.142	0.00149	0.654907
397.213	28.85	0	0	0	0	0	854848	867644	696618	806370	95263.1	13959924	9421287	15657928	1.3013e+07	3.22434e+06	13538262	14738246	12927898	13734802	921038	16.138	0.0224	17.033	0.00153	0.947451
253.09	21.96	3296	0	0	1098.67	1902.95	4751	0	8731	4494	4371.17	13873722	9132039	14412915	12472892	2.9058e+06	67062574	72053815	62776550	6.72976e+07	4.6431e+06	2775.43	0.0176	14974.9	0.00158	0.185339
280.998	10.2	0	0	0	0	0	10417233	10290916	10205754	1.03046e+07	106405	15656467	11590259	17423436	14890054	2.99116e+06	23441827	23736501	21977248	2.30519e+07	942231	1.445	0.117	2.237	0.00162	0.645937
214.987	2.91	0	0	0	0	0	10406096	10373526	10383632	1.03878e+07	16671.2	16392264	13430992	17736578	15853278	2.20282e+06	34362060	37925640	36867995	3.63852e+07	1.83018e+06	1.526	0.0501	3.503	0.00165	0.435706
493.165	20.75	3658	0	0	1219.33	2111.95	798821	824286	783846	802318	20445.5	5695657	4011634	5927544	5.21161e+06	1.04566e+06	9376496	10398326	9195392	9656738	648586	6.496	0.0182	12.036	0.00177	0.539687
314.07	5.51	0	0	0	0	0	4930	7085	4522	5512.33	1377.16	22357618	13894774	22524592	19592328	4.93493e+06	25683825	26823521	23179247	2.52289e+07	1.86425e+06	3554.36	0.0205	4576.92	0.00182	0.776584
314.07	5.34	0	0	0	0	0	7125	7085	4522	6244	1491.43	22435549	13911486	22590508	1.96458e+07	4.96671e+06	25717129	26915404	23249350	25293961	1.8693e+06	3146.4	0.0207	4050.98	0.00182	0.776701
209.081	19.65	0	0	0	0	0	2596089	2704804	2450478	2.58379e+06	127608	144862297	96634979	159164209	1.33554e+08	3.27626e+07	999161121	1086750849	938836832	1.00825e+09	7.43747e+07	51.689	0.0202	390.221	0.00182	0.132461	5-dihydroxyphenylvaleric acid
301.165	19.05	0	0	0	0	0	2597555	2451411	2325503	2.45816e+06	136151	3257317	2101207	3475796	2.94477e+06	738672	10333272	11102769	9704875	1.03803e+07	700133	1.198	0.372	4.223	0.00191	0.283689
170.993	40.73	0	0	0	0	0	24738	21344	4625	16902.3	10767.1	43254961	27555772	42783808	37864847	8.93103e+06	42090843	45121285	38750373	4.19875e+07	3.18671e+06	2240.22	0.0181	2484.13	0.00192	0.901812
333.134	14.06	0	0	0	0	0	399364	366797	344137	370099	27761.2	2597376	1672945	2806305	2.35888e+06	603149	25799398	28607459	24771425	2.63928e+07	1.98566e+06	6.374	0.0291	71.313	0.00193	0.0893758
157.049	2.65	10154	12133	6772	9686.33	2710.92	30479536	31837428	27467733	2.99282e+07	2.23641e+06	289081416	183119262	304963929	259054869	6.62399e+07	371821968	412329234	359030931	381060711	2.78243e+07	8.656	0.0266	12.732	0.00197	0.679826
247.055	19.65	0	0	0	0	0	3354	3833	4129	3772	391.084	1884545	807769	2150684	1.61433e+06	711067	16871818	18502781	15882682	1.70858e+07	1.32309e+06	427.98	0.0593	4529.65	0.00199	0.0944841
409.213	20.75	0	0	0	0	0	6388487	6518527	5729141	6.21205e+06	423237	35038968	23676102	37504006	3.2073e+07	7.37566e+06	56813613	63578363	55699449	5.86971e+07	4.26381e+06	5.163	0.0257	9.449	0.00201	0.546415
217.107	19.11	9011	4396	6362	6589.67	2315.91	4757387	4450966	4380071	4.52947e+06	200536	7257779	4833172	7660818	6583923	1.52953e+06	9921262	10614825	9380096	9972061	618930	1.454	0.143	2.202	0.00209	0.660237
193.086	24.61	0	0	0	0	0	4001	14921	0	6307.33	7723.24	6354910	3991512	6827877	5.72477e+06	1.51956e+06	17924326	19792138	16917339	1.82113e+07	1.45872e+06	907.613	0.0227	2887.24	0.00213	0.314353
395.197	27.89	0	0	0	0	0	349306	395441	320100	354949	37986.2	13146044	7928678	14571292	1.1882e+07	3.49706e+06	10141676	11121861	9524409	1.02626e+07	805568	33.475	0.0293	28.913	0.00215	1.15779
199.037	1.41	23729	33400	21419	26182.7	6356.21	7160444	6733150	6697318	6.86364e+06	257666	6063364	4784258	6236182	5.6946e+06	793102	14184155	15542678	13965028	1.4564e+07	854652	0.83	0.114	2.122	0.00216	0.391007
181.086	13.06	0	0	0	0	0	799982	750743	722656	757794	39142.2	6656646	4135674	7207156	5.99983e+06	1.6377e+06	11167915	12310841	10606091	1.13616e+07	868725	7.917	0.031	14.993	0.00219	0.528079
137.005	40.73	0	0	0	0	0	416476	388877	301509	368954	60017.1	148593453	96930019	148016538	1.3118e+08	2.96628e+07	151908279	165069479	140242250	1.52407e+08	1.24211e+07	355.546	0.0167	413.078	0.00222	0.860724
149.059	24.15	0	0	0	0	0	10361915	10379393	10067239	1.02695e+07	175395	20791218	13857410	22061645	1.89034e+07	4.4159e+06	30762301	33564282	30174111	3.15002e+07	1.81155e+06	1.841	0.077	3.067	0.00223	0.600104	phenylpropionic acid
310.007	6.98	0	0	0	0	0	949134	901086	948730	932983	27624.6	13866645	9381978	13704172	1.23176e+07	2.54362e+06	11835424	12169372	10502825	1.15025e+07	881733	13.202	0.0162	12.329	0.00229	1.07086
197.807	1.36	2944217	2922512	2886426	2.91772e+06	29192.2	7069434	6460111	6945011	6824852	321943	11374720	17254933	11431382	1.33537e+07	3.3787e+06	16236523	14894209	16986236	1.6039e+07	1.05991e+06	1.957	0.0776	2.35	0.00233	0.832576
289.067	21.96	0	0	2266	755.333	1308.28	0	0	10001	3333.67	5774.08	2719577	1461388	2903854	2.36161e+06	785038	12903816	14350919	12184405	13146380	1.10344e+06	708.403	0.035	3943.47	0.00234	0.179639
253.09	23.39	6391	0	0	2130.33	3689.85	2647	3580	31684	12637	16501.8	4948452	3119360	4947949	4338587	1.05588e+06	40687220	44601861	37748023	41012368	3.43847e+06	343.324	0.0193	3245.42	0.00234	0.105787
197.044	2.99	1089	0	0	363	628.734	3186042	3059982	2921353	3.05579e+06	132394	17277469	8696577	18518165	14830737	5.34844e+06	19922645	21245115	18327361	19831707	1.461e+06	4.853	0.0623	6.49	0.00235	0.74783
277.036	40.73	0	0	0	0	0	34004	18948	25839	26263.7	7536.98	85497253	56389560	81635012	74507275	1.58088e+07	96621626	104176747	87834498	96210957	8.17886e+06	2836.9	0.0147	3663.28	0.0024	0.774416
155.034	1.91	2013	0	0	671	1162.21	831934	885272	857815	858340	26672.9	9080365	6308939	9874998	8421434	1.87212e+06	13765622	14658817	12485337	13636592	1.09247e+06	9.811	0.0198	15.887	0.00242	0.617561
409.987	40.61	0	0	0	0	0	42771	11770	14385	22975.3	17193.3	14860474	10130460	17784876	1.42586e+07	3.86254e+06	6193052	6967075	5908574	6.35623e+06	547793	620.604	0.0237	276.654	0.00246	2.24325
245.058	19.65	0	0	0	0	0	39665	38398	17056	31706.3	12703.4	5968908	2590683	6609640	5.05641e+06	2.15928e+06	52193992	58098978	48983730	5.30922e+07	4.62353e+06	159.477	0.0564	1674.5	0.00252	0.0952382	5-hydroxyphenylvaleric acid+35 Cl
306.959	40.72	0	0	0	0	0	1917823	1647120	1591509	1.71882e+06	174573	44976911	25371337	51811964	4.07201e+07	1.37247e+07	20672937	24324110	21862317	2.22865e+07	1.86217e+06	23.691	0.0389	12.966	0.00253	1.82712
495.181	23.94	0	0	0	0	0	1796977	1875197	1764625	1.81227e+06	56849.5	6959647	4963981	7363327	6428985	1.28469e+06	11058097	12678690	11268635	11668474	881183	3.547	0.0247	6.439	0.00256	0.550971
245.04	12.34	0	0	0	0	0	3246908	3321382	2903556	3157282	222866	26343698	17886102	26472713	2.35675e+07	4.92066e+06	7204232	7305631	6324858	6944907	539366	7.464	0.0187	2.2	0.00256	3.39349
309.008	42.08	0	0	0	0	0	169890	106675	79584	118716	46341.5	73089672	53227383	79048663	6.84552e+07	1.35201e+07	53395324	61873358	53260628	5.61764e+07	4.93414e+06	576.627	0.0128	473.198	0.00257	1.21858
313.013	40.73	0	0	0	0	0	4613	0	0	1537.67	2663.32	6368053	4593681	6232920	5.73155e+06	987738	7788960	8012168	6765552	7.52223e+06	664735	3727.38	0.00976	4891.9	0.00259	0.761949
137.005	39.14	0	0	0	0	0	290699	207363	178224	225429	58373.2	29305373	17803091	31785908	26298124	7.46073e+06	29112562	32538474	27413486	29688174	2.61053e+06	116.658	0.0262	131.697	0.0026	0.885811
170.993	42.08	0	0	0	0	0	15712	17623	30615	21316.7	8109.08	28778668	21050539	32023137	2.72841e+07	5.63691e+06	21063815	24489125	21084344	22212428	1.9717e+06	1279.95	0.014	1042.03	0.00262	1.22833
279.124	24.42	0	0	0	0	0	380283	300711	325116	335370	40765	29818338	20199698	32318890	27445642	6.39851e+06	1448356	1497727	1250940	1.39901e+06	130585	81.837	0.0181	4.172	0.00263	19.6179
409.213	22.03	0	0	0	0	0	8312263	8335591	7654668	8.10084e+06	386573	38641886	26241828	41641624	35508446	8.16408e+06	51182661	59011757	52136068	54110162	4.27159e+06	4.383	0.0281	6.68	0.00268	0.656225
411.229	23.96	0	0	0	0	0	13122008	13553892	12647947	13107949	453136	48698089	31800237	52371435	4.42899e+07	1.09712e+07	79254604	90416740	79361049	8.30108e+07	6.41396e+06	3.379	0.0387	6.333	0.00268	0.533544
131.033	2.91	48152	41838	24309	38099.7	12353.3	22512839	21185027	20227235	21308367	1.14778e+06	34979512	22516180	37619389	31705027	8.0665e+06	98197085	111710670	97738747	102548834	7.93769e+06	1.488	0.153	4.813	0.00269	0.30917
225.076	8.88	0	0	0	0	0	2156185	2151417	1936947	2.08152e+06	125223	29131994	18949972	31832764	2.66382e+07	6.7938e+06	45920834	48981601	41194591	4.53657e+07	3.92308e+06	12.798	0.0245	21.795	0.0027	0.587189	4-hydroxy-5-(dihydroxyphenyl)valeric acidb,+
537.216	27.92	0	0	0	0	0	516214	531900	424499	490871	58012.5	20383726	10349183	22823884	1.78523e+07	6.61141e+06	14710639	16682109	14134351	1.51757e+07	1.33603e+06	36.369	0.0451	30.916	0.00271	1.17637
153.018	4.93	7906	8333	4504	6914.33	2098.3	15770441	15348613	15414783	15511279	226866	55404864	34724789	58055268	4.9395e+07	1.27737e+07	50653583	53488217	46647922	5.02632e+07	3.43681e+06	3.184	0.0442	3.24	0.00314	0.982726	protocatechuic acid
202.965	42.08	0	0	0	0	0	57540	16973	18759	31090.7	22923.2	39909096	29117192	44528338	37851542	7.90892e+06	28187899	33195438	28105124	29829487	2.91529e+06	1217.44	0.0143	959.424	0.00317	1.26893
329.103	17.95	0	0	0	0	0	2888992	2667282	2721272	2759182	115614	4272732	2516272	4714962	3.83466e+06	1.16297e+06	9312178	10493368	9131338	9645628	739712	1.39	0.25	3.496	0.00319	0.397554
137.005	42.08	0	0	0	0	0	388105	277288	289740	318378	60705.8	144367276	103600508	161180354	1.36383e+08	2.96087e+07	106026533	124933586	105529662	1.12163e+08	1.10622e+07	428.367	0.0154	352.296	0.00324	1.21593
153.018	7.7	13689	2272	12111	9357.33	6186.6	10437960	10441200	9842950	1.02407e+07	344468	43697976	26815250	45596458	38703228	1.0339e+07	46593395	52376565	45054338	4.80081e+07	3.86067e+06	3.779	0.0411	4.688	0.00326	0.806181	gentisic acid
470.197	28.38	0	0	0	0	0	14532	42834	86551	47972.3	36283.4	4769712	3038015	5159937	4.32255e+06	1.12942e+06	11349815	13609068	11685262	12214715	1.21914e+06	90.105	0.0224	254.62	0.00331	0.353881
313.108	26.92	0	0	0	0	0	4797951	4455546	4291739	4.51508e+06	258304	16796759	9319845	18569321	1.48953e+07	4.90916e+06	34851870	39640910	33468979	35987253	3.23883e+06	3.299	0.0667	7.97	0.00334	0.413905
399.963	42.95	0	0	0	0	0	11223	3498	41966	18895.7	20349.4	12450926	12838570	14579465	1.32897e+07	1.1337e+06	9072182	11030289	10592764	10231745	1.02776e+06	703.322	0.00242	541.489	0.00335	1.29886
285.207	39.69	4235	0	0	1411.67	2445.08	3108262	3134336	2996426	3.07967e+06	73264.7	7557122	5302965	8720266	7193451	1.73743e+06	16099709	18858208	16763075	1.72403e+07	1.43985e+06	2.336	0.0544	5.598	0.00336	0.417246
200.917	40.72	117055	114553	60955	97521	31691.8	707331	613438	592379	637716	61201	15956654	9230033	18448879	1.45452e+07	4.76875e+06	7609302	9041694	7800889	8.15063e+06	777608	22.808	0.037	12.781	0.00339	1.78455
311.004	42.08	0	0	0	0	0	11518	0	6152	5890	5763.47	9706351	7032374	10477514	9.07208e+06	1.80803e+06	6940283	8230037	6935042	7368454	746157	1540.3	0.013	1251.05	0.0034	1.23121
215.071	31.24	0	0	0	0	0	1264319	1256732	1078187	1199746	105342	21311957	11098803	24660817	19023859	7.0646e+06	22859065	26786248	22535178	2.40602e+07	2.36641e+06	15.857	0.0486	20.054	0.0035	0.790679
313.108	27.18	0	0	0	0	0	4914353	4563780	4394907	4.62435e+06	264967	17060436	9475947	18959377	1.51653e+07	5.01773e+06	35518883	40570863	34115355	3.6735e+07	3.39524e+06	3.279	0.0675	7.944	0.00354	0.412828
564.235	27.93	0	0	0	0	0	212693	270898	163327	215639	53846	16598839	7085093	18738039	14140657	6.20321e+06	11041289	12597655	10304289	11314411	1.17082e+06	65.575	0.0602	52.469	0.00363	1.24979
226.054	6.98	0	0	0	0	0	1777026	1773541	1623031	1.72453e+06	87920.3	31519304	19703442	30386988	2.72032e+07	6.51965e+06	26076974	27983153	22982722	2.56809e+07	2.52363e+06	15.774	0.0211	14.892	0.00364	1.05928	saligenin-cysteine adduct
211.042	22.94	0	0	0	0	0	8387	14735	11775	11632.3	3176.4	6234269	3526978	6188893	5.31671e+06	1.55012e+06	9863392	10739045	8692637	9.76502e+06	1.02674e+06	457.077	0.0273	839.498	0.00367	0.544465
331.249	39.26	0	0	0	0	0	406935	468780	440614	438776	30963.4	3181158	2174978	3687229	3014455	769785	17002519	20875461	18713752	1.88639e+07	1.94083e+06	6.87	0.0283	42.992	0.00367	0.1598
195.81	1.36	2398977	2385863	2334180	2.37301e+06	34258.2	5173470	5087074	5082656	5114400	51203.8	8861068	13627401	8870286	1.04529e+07	2.74919e+06	12498383	11549635	13115065	1.23877e+07	788563	2.044	0.0781	2.422	0.00377	0.843815
382.967	40.62	0	0	0	0	0	59043	32737	22337	38039	18918.7	20984965	13110518	24961654	1.96857e+07	6.03145e+06	8890025	10709045	8980149	9.52641e+06	1.02519e+06	517.515	0.03	250.438	0.00386	2.06644
301.144	27.76	0	0	0	0	0	1505222	1471123	1437994	1.47145e+06	33615.2	12032017	7779880	14126221	11312706	3.23374e+06	36912184	42803309	35218072	3.83112e+07	3.98144e+06	7.688	0.0341	26.036	0.00387	0.295285
344.985	42.08	0	0	0	0	0	4744	4232	0	2992	2603.76	11849395	8463528	12112789	1.08086e+07	2.03513e+06	8594049	10333197	8621916	9183054	996151	3612.52	0.0116	3069.22	0.0039	1.17701
151.039	9.38	40673	33188	20694	31518.3	10093.6	6513553	6289621	6282149	6.36177e+06	131497	38653753	22172331	40548803	33791629	1.01071e+07	44380281	50846136	42623019	45949812	4.33041e+06	5.312	0.0424	7.223	0.00394	0.735403	hydroxybenzoic acid
173.044	3.11	2173	0	0	724.333	1254.58	8781072	8584619	8169009	8.51157e+06	312502	17608309	11112606	18427884	1.57163e+07	4.00789e+06	19318369	21172462	18346083	1.96123e+07	1.43593e+06	1.846	0.0886	2.304	0.00404	0.801347
539.232	28.86	0	0	0	0	0	459654	510488	383624	451255	63847.6	14412659	7262914	16519204	1.27316e+07	4.85172e+06	13637566	15854667	12929082	1.41404e+07	1.52624e+06	28.214	0.0483	31.336	0.00407	0.900368
167.07	8.64	0	0	0	0	0	4848827	4846397	4596952	4.76406e+06	144724	29483247	19200586	32427324	2.70371e+07	6.94439e+06	125113985	144982500	118268446	129454977	1.3876e+07	5.675	0.0309	27.173	0.0041	0.208853
153.054	5.13	0	1169	0	389.667	674.922	3681082	3725248	3473328	3.62655e+06	134521	11038484	6858457	11699653	9.86553e+06	2.6251e+06	17866910	20516079	17309062	18564017	1.71339e+06	2.72	0.0539	5.119	0.00417	0.531433
338.932	41.89	0	0	0	0	0	317887	384071	355221	352393	33182.5	7427406	4881166	8829554	7046042	2.00163e+06	2288533	2803601	2486642	2.52626e+06	259809	19.995	0.0285	7.169	0.00421	2.78912
274.988	38.33	0	0	0	0	0	1164502	985153	856332	1.002e+06	154774	32221009	17388765	34020677	27876817	9.12738e+06	25003446	28938043	23443167	2.57949e+07	2.83164e+06	27.821	0.0363	25.744	0.00423	1.08071
378.171	23.25	0	0	0	0	0	635152	784220	612760	677377	93203.4	12334934	8317480	13623885	11425433	2.76765e+06	18131097	21804626	18039600	1.93251e+07	2.14781e+06	16.867	0.0213	28.529	0.00433	0.591222
153.018	9.87	0	9004	0	3001.33	5198.46	12648051	11938466	11203143	1.19299e+07	722492	136456026	74827572	146036675	1.19107e+08	3.86449e+07	148074128	173807085	143126934	1.55003e+08	1.64719e+07	9.984	0.0407	12.993	0.00433	0.768417	dihydroxybenzoic acid
378.171	22.75	0	0	0	0	0	800798	833960	649805	761521	98159.5	14489307	9049679	15854571	1.31312e+07	3.6e+06	23597204	28288617	23310674	2.50655e+07	2.79498e+06	17.243	0.027	32.915	0.00434	0.523875
151.039	6.26	39514	29966	23895	31125	7873.74	2622900	2658662	2480279	2.58728e+06	94375.3	8462880	5819712	8833050	7705214	1.64335e+06	10493597	9870720	8801715	9.72201e+06	855688	2.978	0.0323	3.758	0.00437	0.792554
151.039	9.3	52352	47331	28303	42662	12686.1	7411916	6975747	7181677	7189780	218197	39575992	22715768	41449824	34580528	1.03178e+07	45429101	52929166	44305167	47554478	4.68842e+06	4.81	0.0441	6.614	0.0044	0.727177
137.023	17.99	1195547	1120813	866785	1.06105e+06	172337	47986776	46640023	44628644	46418481	1.68999e+06	144766502	85937232	151377786	1.27361e+08	3.60256e+07	164405052	184164046	155347225	1.67972e+08	1.47358e+07	2.744	0.0598	3.619	0.00443	0.758224	salicylic acid
121.064	14.65	0	0	0	0	0	35881270	33907220	33061292	3.42833e+07	1.44711e+06	57190460	38124912	60210759	5.1842e+07	1.1975e+07	74569384	85086856	74545601	7.80673e+07	6.07914e+06	1.512	0.124	2.277	0.00446	0.664069	hydroxyphenylpropionic acid-CO2
181.049	20.61	16329	0	2555	6294.67	8783.39	6509505	6297451	6120686	6309214	194676	16977371	9841742	18092872	1.49707e+07	4.47666e+06	21097283	23727151	20105183	2.16432e+07	1.87168e+06	2.373	0.0784	3.43	0.00457	0.691703
403.976	42.93	0	0	0	0	0	15749	11202	10034	12328.3	3019.4	12321142	12217894	14859891	1.3133e+07	1.49644e+06	8210889	10402333	9519174	9.37747e+06	1.10257e+06	1065.29	0.00431	760.658	0.00459	1.40048
183.029	2.58	0	0	0	0	0	2767647	2699589	2806888	2.75804e+06	54290.6	6098800	3387713	6258547	5.24835e+06	1.61334e+06	8250224	9121150	7778292	8383222	681237	1.903	0.116	3.04	0.00464	0.626054
285.171	13.27	0	0	0	0	0	4411735	4157585	4058806	4.20938e+06	182075	13164185	8606554	14216149	1.19956e+07	2.98178e+06	10700091	11935065	10155127	1.09301e+07	911987	2.85	0.0451	2.597	0.0047	1.09749
308.955	40.73	0	4211	0	1403.67	2431.22	291076	268144	168452	242557	65193.3	7541926	4330178	9324385	7.0655e+06	2.53096e+06	3525430	4371525	3635012	3843989	460133	29.129	0.0429	15.848	0.00471	1.83806
243.042	12.33	0	0	0	0	0	10374510	10323885	9453962	1.00508e+07	517484	80278947	54717681	81848879	7.22818e+07	1.52312e+07	22143984	23390543	19835523	2.179e+07	1.80375e+06	7.192	0.0193	2.168	0.00483	3.3172
207.065	12.34	1355	0	0	451.667	782.31	98894665	101634743	89794538	9.67746e+07	6.19826e+06	1190175025	826258895	1243638147	1086690689	2.27119e+08	234966216	246100147	205989481	2.29019e+08	2.07062e+07	11.229	0.017	2.367	0.00485	4.74499
137.023	7.72	635987	564103	500128	566739	67967.9	11446269	11376384	10969201	1.1264e+07	257642	27459886	18158324	29112095	2.49101e+07	5.90528e+06	28955535	31629335	27062141	2.92157e+07	2.29468e+06	2.211	0.0569	2.594	0.00496	0.852628	4-hydroxybenzoic acid
139.038	4.16	1882	0	1332	1071.33	967.699	3449658	3777399	3345838	3.5243e+06	225255	15602080	10083811	16998009	1.4228e+07	3.65618e+06	18002932	20243500	16480231	18242221	1.89301e+06	4.037	0.0363	5.176	0.00497	0.779947
225.112	14.7	0	0	0	0	0	3550960	3533372	3464825	3.51639e+06	45510.6	11498793	6897583	12151374	1.01826e+07	2.86354e+06	12903382	15026835	12852150	1.35941e+07	1.24103e+06	2.896	0.0563	3.866	0.00497	0.749043
159.065	6.45	20953	19539	4541	15011	9094.81	5637379	5607347	5381205	5541977	140040	13220071	8659260	14021833	1.19671e+07	2.89255e+06	15393835	17264493	14737154	15798494	1.31136e+06	2.159	0.0611	2.851	0.005	0.757481
393.182	38.91	0	0	0	0	0	4706551	4633457	4074182	4.4714e+06	345934	3112361	2262054	3727152	3.03386e+06	735697	15509760	18670593	15941138	1.67072e+07	1.714e+06	0.679	0.0589	3.736	0.00501	0.18159
165.054	14.65	2910	9914	2296	5040	4232.16	486405539	472120046	443821342	4.67449e+08	2.1673e+07	772123600	515590176	815313875	701009217	1.62023e+08	998344594	1137406116	976266234	1.03734e+09	8.7361e+07	1.5	0.127	2.219	0.00539	0.675776	3-(3-hydroxyphenylpropionic acid)
331.249	39.74	253077	296631	298730	282813	25773.2	3348193	3739969	3450977	3.51305e+06	203129	12815318	8785173	14894662	12165051	3.10622e+06	55688844	70289433	59840605	6.19396e+07	7.52321e+06	3.463	0.0399	17.631	0.00545	0.196402
167.034	5.83	6965	1699	0	2888	3631.54	2820121	2715247	2656623	2.73066e+06	82832.1	17957137	9371156	19492052	1.56068e+07	5.45447e+06	21578976	25671634	20877401	22709337	2.5893e+06	5.715	0.0549	8.316	0.00551	0.687241
331.249	40.05	0	0	0	0	0	1321088	1274874	1237405	1277789	41917.6	6199428	4331290	7067827	5.86618e+06	1.39837e+06	29737977	38145357	32505663	33462999	4.28467e+06	4.591	0.0295	26.188	0.00585	0.175304
233.081	17.92	0	0	0	0	0	118939	64695	146310	109981	41538.3	2204503	927604	2171865	1.76799e+06	727979	15056828	16973433	12992006	1.50074e+07	1.99117e+06	16.075	0.0582	136.454	0.00589	0.117808
119.049	14.65	2830	0	0	943.333	1633.9	19798621	18948383	18372398	1.90398e+07	717493	28788330	19448990	30487170	2.62415e+07	5.94349e+06	37751542	42838088	37090753	3.92268e+07	3.14488e+06	1.378	0.169	2.06	0.00589	0.668969	hydroxyphenylpropionic acid -HCOOH
411.229	21.72	0	0	0	0	0	17938667	18593465	16732585	1.77549e+07	943952	46937635	32493296	45461573	4.16308e+07	7.94768e+06	47371100	57724546	52999561	5.26984e+07	5.18329e+06	2.345	0.0335	2.968	0.00592	0.789983
376.103	24.75	0	0	0	0	0	10688764	10299056	10340242	1.04427e+07	214101	26655639	14029132	29934100	2.35396e+07	8.39787e+06	30302049	35206129	29756061	3.17547e+07	3.00143e+06	2.254	0.114	3.041	0.00633	0.741295
251.074	24.05	0	3080	2605	1895	1658.21	0	3459	0	1153	1997.05	11080186	6427386	11776343	9761305	2.90816e+06	37077461	44396993	33862117	3.84455e+07	5.39904e+06	8465.1	0.0283	33340.3	0.00651	0.2539
234.938	40.63	0	0	0	0	0	3700	4242	0	2647.33	2308.62	10603870	6707489	12685320	9998893	3.03449e+06	3707235	4560993	3526655	3.93163e+06	552474	3776.72	0.0294	1485.03	0.00653	2.54319
211.039	33.3	0	0	0	0	0	5283754	5652588	7325435	6087259	1.08803e+06	11441903	8345653	13968294	11251950	2.81613e+06	14057956	18591563	16582193	1.64106e+07	2.27167e+06	1.848	0.0715	2.696	0.00663	0.685653
209.081	16.61	0	0	0	0	0	6492766	6189482	6092395	6.25821e+06	208848	5901600	3979521	6436785	5439302	1.29222e+06	11995019	13826510	12119373	1.2647e+07	1.0234e+06	0.869	0.387	2.021	0.00663	0.430087	4-hydroxy-5 (hydroxyphenyl)valeric acid
243.015	31.69	0	0	0	0	0	331979	244680	206018	260892	64526.5	23475781	12924275	23232989	1.98777e+07	6.02305e+06	26405180	30702185	23189682	2.67657e+07	3.7692e+06	76.191	0.03	102.593	0.00666	0.742656
169.013	9.88	0	4966	0	1655.33	2867.12	1259683	1141907	948275	1.11662e+06	157236	17289789	8789845	17618881	1.45662e+07	5.00515e+06	17397660	21264151	16495944	1.83859e+07	2.53307e+06	13.045	0.0431	16.466	0.00693	0.792246
163.075	12.34	0	0	0	0	0	1727461	1823273	1603632	1718122	110118	22927410	15628772	24555847	21037343	4.7542e+06	4264212	4637334	3772591	4.22471e+06	433723	12.244	0.0195	2.459	0.00694	4.97959
181.049	6.66	4791	0	4304	3031.67	2636.77	4238573	4148366	4358524	4.24849e+06	105429	16122612	8140357	16644475	1.36358e+07	4.76635e+06	23197067	27462117	21880655	2.41799e+07	2.91766e+06	3.21	0.0762	5.691	0.00701	0.563931
199.804	1.35	1429904	1404683	1410536	1415041	13200.2	3275596	3215634	3330619	3.27395e+06	57510.2	5379113	8354782	5523112	6.419e+06	1.67798e+06	7565131	6897597	8179536	7.54742e+06	641153	1.961	0.083	2.305	0.00706	0.850489
349.084	24.75	0	0	0	0	0	14525896	14294040	14455731	1.44252e+07	118901	34872214	18009960	39600199	3.08275e+07	1.13492e+07	42296280	49968660	42190365	44818435	4.46054e+06	2.137	0.129	3.107	0.00707	0.68783
123.044	7.08	9474	13049	2075	8199.33	5596.94	1564476	1844824	1216570	1.54196e+06	314732	16837007	9955469	18853818	1.52154e+07	4.66554e+06	19045617	19960961	18429056	1.91452e+07	770793	9.86761	0.0361619	12.4162	0.000116836	0.794738	saligenin
135.011	1.59	0	0	0	0	0	1778026	1823741	1774025	1.79193e+06	27621.1	3770996	3337273	4275362	3.79454e+06	469488	5878252	7293839	6746524	6.63954e+06	713832	2.118	0.0176	3.705	0.00708	0.571507
566.251	28.86	0	0	0	0	0	271887	261204	155660	229584	64242.2	11329406	4821305	13245118	9.79861e+06	4.41562e+06	10191837	12587356	9635765	10804986	1.56842e+06	42.68	0.0642	47.063	0.00718	0.90686
439.187	33.1	0	0	0	0	0	7893450	7746292	6782665	7.47414e+06	603335	7477259	4654060	8745980	6.9591e+06	2.09459e+06	50868573	62590726	49578639	5.4346e+07	7.16923e+06	0.931	0.717	7.271	0.00738	0.128052
259.038	7.69	0	0	0	0	0	94263	118465	88584	100437	15868.5	12317092	5766745	13077297	1.0387e+07	4.01931e+06	6180305	7448174	5584025	6404168	952024	103.418	0.0473	63.763	0.0075	1.62192
376.957	42.93	0	0	0	0	0	3150	0	8858	4002.67	4490.14	9688860	9456291	12960213	10701788	1.95931e+06	5525728	7595212	7059735	6.72689e+06	1.07414e+06	2673.75	0.011	1680.65	0.0084	1.5909
329.103	21.9	0	0	1763	587.667	1017.87	4642553	4355253	4509541	4502449	143781	18176268	8409339	18655767	15080458	5.78233e+06	32468376	40322132	31329619	34706709	4.89632e+06	3.349	0.0867	7.708	0.0086	0.434511
365.079	21.89	0	0	0	0	0	1094152	1043586	1019185	1.05231e+06	38236.9	5031373	2096769	5302196	4143446	1.77764e+06	9623420	11978135	9172572	1.0258e+07	1.5066e+06	3.937	0.0948	9.748	0.00878	0.403922
337.121	27.74	0	0	0	0	0	580180	605975	538566	574907	34012.4	4910945	2068693	6181236	4386958	2.10575e+06	13522812	16765822	12438771	1.42425e+07	2.2515e+06	7.631	0.0884	24.774	0.00891	0.30802
297.149	39.83	0	0	0	0	0	1334360	1307869	1468154	1.37013e+06	85920.4	3163104	2368033	4082335	3.20449e+06	857900	5963810	7833058	7324085	7.04032e+06	966393	2.339	0.0644	5.138	0.00912	0.455163
208.994	15.13	0	0	0	0	0	1474539	1424898	1412427	1437288	32857.4	7179535	4181699	7444664	6.26863e+06	1.81219e+06	9144459	10771792	8120048	9345433	1.33725e+06	4.361	0.0438	6.502	0.00936	0.67077
342.976	42.93	0	0	0	0	0	10135	0	30487	13540.7	15526.2	18519280	17800156	25255519	20524985	4.11251e+06	9812723	13857509	12534819	1.20684e+07	2.06235e+06	1515.8	0.0131	891.264	0.00961	1.70073
397.129	31.46	0	0	2793	931	1612.54	148327	154374	109336	137346	24444.8	41905526	26713298	53528089	4.07156e+07	1.34469e+07	45780944	59360529	42913856	4.93518e+07	8.78558e+06	296.446	0.0347	359.324	0.0105	0.825009
399.093	14.65	0	0	0	0	0	2960125	2832123	2651058	2.81444e+06	155291	5797937	3283144	6360761	5.14728e+06	1.63873e+06	8193821	9835244	7736094	8.58839e+06	1.1038e+06	1.829	0.131	3.052	0.0108	0.59933
167.034	4.24	3416	0	0	1138.67	1972.23	5124226	4849117	4839313	4937552	161739	8821448	4699675	9520960	7.68069e+06	2.60522e+06	9966909	11434783	9443787	1.02818e+07	1.03218e+06	1.556	0.209	2.082	0.0108	0.747017
340.98	42.93	0	0	0	0	0	221234	199343	371011	263863	93436.5	105989627	101608356	142348446	1.16649e+08	2.23641e+07	55460448	80245178	71312300	6.9006e+07	1.25523e+07	442.081	0.0121	261.522	0.0109	1.69042
202.965	42.93	0	0	0	0	0	4648	3362	23234	10414.7	11120.5	22117578	21168852	30412272	24566234	5.08499e+06	11259463	16325186	14587480	1.40574e+07	2.57413e+06	2358.83	0.014	1349.78	0.011	1.74757
393.182	41.17	0	0	0	0	0	18022854	19969658	18823400	1.89386e+07	978505	6528591	4947828	7475506	6.31731e+06	1.27702e+06	48137768	60071327	61347799	5.6519e+07	7.28634e+06	0.334	0.000252	2.984	0.0112	0.111773
393.182	41.27	0	0	0	0	0	17988657	19912484	18784587	1.88952e+07	966675	6528591	4947828	7464802	6.31374e+06	1.27217e+06	47534635	59245201	60718615	55832817	7.2241e+06	0.334	0.000255	2.955	0.0114	0.113083
170.993	42.93	0	0	0	0	0	22626	21841	58667	34378	21038.6	27658330	26042946	37705870	3.0469e+07	6.3191e+06	14133540	20742273	18478937	1.77849e+07	3.35858e+06	886.289	0.0141	517.331	0.0117	1.7132
137.005	42.93	0	0	0	0	0	231695	151645	377636	253659	114585	101508035	94605345	139265424	1.11793e+08	2.40409e+07	52619133	77154202	67578794	65784043	1.23656e+07	440.722	0.0151	259.341	0.0117	1.69939
234.938	42.93	0	0	0	0	0	86434	71596	133364	97131.3	32243.5	57161182	54136295	77271821	6.28564e+07	1.25754e+07	28462900	42431829	36611136	3.58353e+07	7.01671e+06	647.127	0.0131	368.936	0.0126	1.75404
293.103	10.15	0	0	0	0	0	770498	756289	602787	709858	92998	8607298	3694654	8970992	7.09098e+06	2.94692e+06	2453538	3033468	2230679	2.57256e+06	414418	9.989	0.0642	3.624	0.0128	2.75639
317.139	22.54	0	0	0	0	0	156943	158397	86843	134061	40898.4	13089955	7693021	14239473	1.16741e+07	3.49534e+06	2953512	4000347	2827334	3.2604e+06	643913	87.081	0.0292	24.32	0.0136	3.58059
117.054	5.18	17430	25167	18348	20315	4226.95	2920267	3118022	2738881	2.92572e+06	189629	12549700	7909272	13276189	1.12451e+07	2.91162e+06	15571332	16192195	11703573	1.4489e+07	2.43217e+06	3.844	0.038	4.952	0.014	0.776108
479.149	38.46	0	0	0	0	0	16623135	15963109	14745767	15777337	952371	4250240	2962248	5157744	4.12341e+06	1.10323e+06	34622530	43589986	35297125	37836547	4.99403e+06	0.261	0.00018	2.398	0.0141	0.10898
479.149	38.83	0	0	0	0	0	9156244	7993738	6922213	8024065	1.11732e+06	2221216	1495999	2824003	2180406	664942	18153383	24067838	18875123	20365448	3.22661e+06	0.272	0.00327	2.538	0.0142	0.107064
395.197	38.46	0	0	2323	774.333	1341.18	164854123	154997850	144428371	1.5476e+08	1.0215e+07	39912138	27172004	49847480	3.89772e+07	1.13666e+07	346414610	449522609	354352097	383429772	5.73755e+07	0.252	0.000208	2.478	0.0178	0.101654
131.07	10.52	268575	273224	259300	267033	7088.92	7326735	7429428	6382091	7.04608e+06	577323	28497582	18430120	29447463	2.54584e+07	6.10516e+06	33073169	40353387	26624925	3.33505e+07	6.86843e+06	3.613	0.0338	4.733	0.0214	0.763359	hydroxycaproic acid or hydroxymethylvaleric acid
167.02	1.59	0	0	0	0	0	111675	67439	179115	119410	56238.3	240691	93935	176407	170344	73565.6	8951979	15268544	12484926	1.22351e+07	3.16568e+06	1.427	0.398	102.464	0.022	0.0139225
361.129	15.97	0	0	0	0	0	261499	266431	193248	240393	40902.9	11429471	6816411	11803185	1.00164e+07	2.77753e+06	1131193	1469943	959210	1186782	259865	41.667	0.0258	4.937	0.022	8.43993
481.165	39.33	0	0	0	0	0	14835816	14192363	13017764	1.40153e+07	921867	3401018	2381613	4059919	3280850	845581	26613026	33897972	26383968	2.8965e+07	4.27362e+06	0.234	0.000125	2.067	0.0221	0.11327
151.025	1.84	0	0	0	0	0	123373	87068	274676	161706	99505	87697250	66833044	90019960	8.15168e+07	1.27694e+07	180789886	289116370	194140408	221348888	5.90668e+07	504.105	0.00811	1368.84	0.023	0.368273
131.07	10.88	216776	204005	210564	210448	6386.29	5471700	5091234	5156362	5.23977e+06	203484	25457448	15345682	23626488	2.14765e+07	5.38783e+06	26473906	38056842	24933503	29821417	7.17355e+06	4.099	0.0346	5.691	0.0272	0.720172	hydroxycaproic acid or hydroxymethylvaleric acid
431.935	43.71	33728	60185	57966	50626.3	14676.4	61536	21592	175748	86292	80004.1	16508152	19986475	23233506	1.99094e+07	3.36334e+06	9844356	17993028	16962108	14933164	4.43708e+06	230.721	0.00943	173.054	0.0285	1.33323
225.04	16.05	0	0	0	0	0	1430191	1343463	1219021	1.33089e+06	106145	25186802	12883728	27417796	21829442	7.82711e+06	11263434	15662055	9137666	1.20211e+07	3.32752e+06	16.402	0.0453	9.032	0.0307	1.81593
395.197	38.83	0	0	2323	774.333	1341.18	103991139	96961687	77358369	9.27704e+07	1.38022e+07	25471236	16447925	32349986	2.47564e+07	7.9751e+06	195790058	286063713	208069611	2.29974e+08	4.89612e+07	0.267	0.00409	2.479	0.0321	0.107648
333.134	17.47	0	0	0	0	0	676009	698198	576697	650301	64701.5	9550818	4733746	9331044	7.87187e+06	2.71992e+06	1972804	2775851	1833442	2.19403e+06	508665	12.105	0.0441	3.374	0.0326	3.58785
435.948	43.71	0	0	0	0	0	0	11346	10136	7160.67	6230.76	7362466	8566013	10368995	8.76582e+06	1.51319e+06	3754789	7384858	6762203	5.96728e+06	1.9412e+06	1224.13	0.0098	833.319	0.0336	1.46898
397.213	39.33	0	0	0	0	0	183096318	169731794	154940216	1.69256e+08	1.40841e+07	37651603	25142652	46791497	36528584	1.0868e+07	315012259	430666890	319592000	355090383	6.54912e+07	0.216	0.000298	2.098	0.0341	0.102871
805.418	40.27	0	0	0	0	0	155152	210939	109499	158530	50804.3	7324992	8857128	13290227	9.82412e+06	3.09795e+06	6642773	13697973	11956009	10765585	3.67516e+06	61.97	0.0325	67.909	0.0377	0.912548
165.054	8.56	8619	10547	6108	8424.67	2225.87	2870145	3029286	2864953	2.92146e+06	93415	24203918	13933634	24596729	20911427	6.04614e+06	7469026	5917464	5226158	6204216	1.1486e+06	7.158	0.0356	2.124	0.0377	3.37052
805.418	38.66	0	0	0	0	0	203892	195991	163144	187676	21609.2	6277425	7098600	11152289	8.1761e+06	2.60995e+06	5304294	10874292	9723907	8.63416e+06	2.94056e+06	43.565	0.0338	46.006	0.0381	0.946948
431.174	38.46	0	0	0	0	0	12264578	11385218	10734930	1.14616e+07	767677	2175678	1263737	2822382	2.08727e+06	783075	22749354	34012492	25281447	2.73478e+07	5.90905e+06	0.182	0.000121	2.386	0.0411	0.0763231
433.17	38.46	0	0	0	0	0	3571338	3202945	3121171	3.29848e+06	239809	587679	320404	752861	553648	218228	6549320	9820802	7208545	7.85956e+06	1.73018e+06	0.168	0.000133	2.383	0.0425	0.0704427
170.993	43.71	0	0	0	0	0	2523	0	3240	1921	1701.82	7729540	10409162	14099217	10745973	3.19817e+06	3386055	7745955	6944792	6.0256e+06	2.32075e+06	5594.03	0.0283	3136.75	0.0461	1.78339
408.929	43.71	0	0	0	0	0	0	23408	58075	27161	29218.8	5563598	6973487	9502151	7346412	1.99558e+06	2633818	6160097	5655081	4816332	1.9069e+06	270.476	0.0239	177.325	0.049	1.52531
372.952	43.71	0	0	0	0	0	138001	82644	320336	180327	124370	56167431	75454780	99341298	7.69878e+07	2.16277e+07	24766275	58303957	53699795	45590009	1.81802e+07	426.934	0.0254	252.818	0.0495	1.6887
234.938	43.71	0	0	0	0	0	23204	4214	77524	34980.7	38047.4	19221671	25994639	34301495	26505935	7.5529e+06	8094968	19188707	17660045	14981240	6.01247e+06	757.726	0.0261	428.269	0.0499	1.76928

## Sheet: ratiot24t0<0.5, p<0.05
Supplementary Table 2: Processed LC-HRMS data of WBE 2 mg/ml incubated in HFS
features significantly decreasing over time
MZ	Time	blank 1	blank 2	blank 3	means	SD	t0_1	t0_2	t0_3	means	SD	t4_1	t4_2	t4_3	means	SD	t24_1	t24_2	t24_3	means	SD	Ratio_t4/t0	PValue_t4/t0	Ratio_t24/t0	PValue_t24/t0	Ratio_t4/t24
137.059	7.85	0	0	0	0	0	6186384	6063487	5934326	6061399	126042	8818417	5707007	9573830	8.03308e+06	2.04955e+06	449723	613027	460205	507652	91408.1	1.325	0.237	0.084	1.21e-06	15.824
181.036	2.99	0	0	0	0	0	21930022	20844798	21326498	21367106	543750	4482663	2423087	4521921	3.80922e+06	1.20059e+06	2849686	3588674	3637722	3358694	441496	0.178	0.000288	0.157	2.36e-06	1.13414
471.243	40.62	0	0	0	0	0	90593772	88288180	85795588	8.82258e+07	2.3997e+06	41990509	32984579	52851890	4.2609e+07	9.94809e+06	14034418	18605569	16524216	1.63881e+07	2.28861e+06	0.483	0.0119	0.186	3.08e-06	2.6
471.242	40.72	0	0	0	0	0	90391013	87955288	85484299	8.79435e+07	2.45338e+06	41860053	32827470	52504875	42397466	9.8497e+06	13898019	18338309	16286051	1.61741e+07	2.22226e+06	0.482	0.0115	0.184	3.31e-06	2.62131
391.285	43.51	43217	39564	25455	36078.7	9379.92	295499238	287370713	308088072	2.96986e+08	1.04384e+07	4244225	9659867	15101624	9668572	5.4287e+06	3647779	23823927	19914237	1.57953e+07	1.07002e+07	0.033	2.84e-05	0.053	5.32e-06	0.612116
188.056	1.86	0	1642	0	547.333	948.009	12635047	12638558	13273844	1.28491e+07	367800	4421218	2652777	4284500	3786165	983920	3653673	4044759	3416074	3.70484e+06	317450	0.295	0.0015	0.288	6.46e-06	1.02195
253.093	1.82	13765	21486	6195	13815.3	7645.62	13108732	12804030	12768528	1.28938e+07	187013	946236	705159	899734	850376	127893	1046679	1166593	1061560	1.09161e+06	65361.5	0.066	4.2e-07	0.085	1.43e-05	0.779011
387.115	1.37	274908	290715	300712	288778	13010.6	11325504	11166214	11153290	1.1215e+07	95914.9	38315	25746	12997	25686	12659.1	24960	8062	24934	19318.7	9748.57	0.002	1.8e-05	0.002	2.04e-05	1.32959
427.262	43.51	0	0	0	0	0	18817284	18755613	20367198	19313365	913167	199274	578976	856393	544881	329884	148489	1391166	1173375	904343	663585	0.028	0.000213	0.047	2.07e-05	0.602516
469.091	17.88	0	0	0	0	0	9574810	9416822	9559764	9517132	87196.1	0	5532	0	1844	3193.9	0	0	1941	647	1120.64	0	2.73e-05	0	2.79e-05	2.85008
321.075	6.72	0	0	0	0	0	505416835	501970102	514373300	5.07253e+08	6.40231e+06	1755487	877849	1941347	1.52489e+06	568011	85888	74095	69230	76404.3	8565.75	0.003	4.71e-05	0	5.31e-05	19.9582	Salicin+35Cl
591.319	31.6	0	0	0	0	0	141220677	145476452	145527966	1.44075e+08	2.47208e+06	8907434	7430940	11520060	9.28614e+06	2.0707e+06	4123185	4913559	5023596	4686780	491179	0.064	3.2e-07	0.033	5.91e-05	1.98135
323.072	6.72	3378	0	2610	1996	1770.73	157919462	156495394	160687830	158367562	2.13184e+06	311866	133018	373691	272858	124988	0	0	0	0	0	0.002	5.74e-05	0	6.04e-05	#DIV/0!	salicin+37Cl
128.034	1.72	124999	145532	155030	141854	15349.7	12060990	11357987	11867487	1.17622e+07	363145	2284680	1605936	2398181	2.09627e+06	428413	1374655	1624143	1365541	1.45478e+06	146744	0.178	9.61e-06	0.124	6.8e-05	1.44095
469.091	18.84	0	0	0	0	0	19784885	19859485	20321736	19988702	290818	0	0	0	0	0	0	0	0	0	0	0	7.06e-05	0	7.06e-05	#DIV/0!
293.213	43.21	1554755	1431992	1459485	1.48208e+06	64424.4	19507836	18175889	19228584	1.89708e+07	702404	3653488	3882841	5156082	4.2308e+06	809479	2269125	2872427	2761243	2634265	321070	0.223	2.17e-05	0.139	7.68e-05	1.60607
137.023	6.9	714736	575889	478135	589587	118894	22877653	23026584	22602382	2.28355e+07	215214	3383595	2579257	3730596	3.23115e+06	590614	7933238	8543887	7463735	7.98029e+06	541611	0.141	6.25e-05	0.349	7.85e-05	0.404891
429.259	43.51	0	0	0	0	0	5726993	5668428	6315778	5903733	358041	3491	94167	235931	111196	117152	14956	415920	344900	258592	213962	0.019	0.000474	0.044	9.39e-05	0.430007
593.335	32.34	0	0	0	0	0	52954319	54788786	54780682	5.41746e+07	1.0568e+06	2621595	2133798	3298510	2.68463e+06	584909	1042509	1231687	1368599	1214265	163742	0.05	3.65e-06	0.022	9.45e-05	2.21091
441.096	22.34	0	0	0	0	0	117431232	113243571	115033560	115236121	2.10117e+06	14103	0	16806	10303	9024.43	0	0	0	0	0	0	0.000111	0	0.000111	#DIV/0!	salireposide +35Cl
675.272	31.6	0	3385	0	1128.33	1954.33	19876855	20528837	20660611	2.03554e+07	419666	1215612	1021764	1605293	1.28089e+06	297191	491349	553311	613503	552721	61079.1	0.063	1.21e-06	0.027	0.000111	2.31743
112.039	1.37	1450	0	0	483.333	837.158	17945796	17652065	17239476	1.76124e+07	354823	4973003	3764514	5508530	4.74868e+06	893386	191309	157847	241412	196856	42057.7	0.27	0.000423	0.011	0.000113	24.1226
443.112	25.09	0	0	0	0	0	21859598	21455361	21057660	2.14575e+07	400973	0	0	0	0	0	0	0	0	0	0	0	0.000116	0	0.000116	#DIV/0!
473.166	18.34	0	0	0	0	0	148054362	145905352	142476176	145478630	2.81347e+06	17357	11820	27911	19029.3	8174.81	0	0	3155	1051.67	1821.54	0	0.000125	0	0.000125	18.0945	rosarin
435.045	1.33	0	0	0	0	0	11413325	11006497	11061161	1.11603e+07	220800	0	8400	7785	5395	4682.32	10026	0	1575	3867	5391.67	0	0.00013	0	0.000129	1.39514
433.114	18.84	0	0	0	0	0	347232255	334670602	336910570	3.39604e+08	6.70012e+06	264919	71813	352707	229813	143700	201295	214381	167062	194246	24434.4	0.001	0.000129	0.001	0.00013	1.1831	(-)-naringenin-5-glucoside
321.083	1.43	0	2371	0	790.333	1368.9	17173364	16298447	16549805	16673872	450460	1398344	880632	1459443	1.24614e+06	318010	1452771	1576965	1350193	1.45998e+06	113558	0.075	3.39e-06	0.088	0.000133	0.853534
399.079	6.71	2853	3269	0	2040.67	1779.47	13367591	13361184	12879748	13202841	279825	0	3640	0	1213.33	2101.55	0	0	0	0	0	0	0.00015	0	0.00015	#DIV/0!
365.082	14.39	0	0	0	0	0	102726470	100054190	104388280	1.0239e+08	2.18659e+06	1273087	494509	1398298	1055298	489676	0	0	0	0	0	0.01	7.81e-05	0	0.000152	#DIV/0!	acetylsalicin+37Cl
348.094	6.72	0	0	0	0	0	107643906	106035329	102999801	1.0556e+08	2.35831e+06	583566	279565	567729	476953	171127	19669	18874	24131	20891.3	2833.65	0.005	0.000156	0	0.000166	22.8302
127.039	2.17	11740	10170	12894	11601.3	1367.28	101883611	97997005	98232045	99370887	2.17925e+06	2512187	1620359	2695021	2.27586e+06	574990	1955224	2028806	1963545	1982525	40295.9	0.023	6.59e-05	0.02	0.000166	1.14796
589.304	31.47	2804	3934	0	2246	2025.49	47253395	49054392	49513797	4.86072e+07	1.19471e+06	2507047	1992454	3251024	2.58351e+06	632759	1867813	2057520	2212787	2046040	172773	0.053	9.46e-06	0.042	0.000167	1.26269
165.039	1.3	0	0	0	0	0	4947398	4910175	5155709	5.00443e+06	132329	253424	234320	194351	227365	30144.4	79110	71762	112384	87752	21646	0.045	0.000132	0.018	0.000171	2.591
337.07	7.87	0	0	0	0	0	11039047	10662429	10565620	1.07557e+07	250115	0	0	0	0	0	0	0	0	0	0	0	0.00018	0	0.00018	#DIV/0!
365.083	10.54	0	0	0	0	0	20286521	19641372	19387142	1.97717e+07	463633	4853709	2094058	5210475	4.05275e+06	1.70563e+06	0	0	0	0	0	0.205	0.0023	0	0.000183	#DIV/0!	acetylsalicin+37Cl
373.151	15.13	0	0	0	0	0	10900943	10429122	10524363	1.06181e+07	249499	0	0	3030	1010	1749.37	0	0	0	0	0	0	0.000184	0	0.000184	#DIV/0!
464.219	40.04	0	0	0	0	0	14783345	14032653	13237520	1.40178e+07	773019	674157	397835	974234	682075	288281	3816450	5437182	3886141	4.37992e+06	916275	0.049	0.000308	0.312	0.000184	0.155728
171.029	2.16	0	0	0	0	0	133494423	128506432	127684002	1.29895e+08	3.14424e+06	2488294	1437657	2651959	2.19264e+06	658933	1478275	1663804	1342470	1.49485e+06	161307	0.017	0.000113	0.012	0.000193	1.46679
461.11	24.85	0	0	0	0	0	14559998	14428283	13880660	14289647	360264	718689	432893	719718	623767	165302	0	0	3439	1146.33	1985.51	0.044	1.92e-05	0	0.000212	544.141
563.133	35.54	0	0	0	0	0	129438325	127038591	123108129	1.26528e+08	3.1958e+06	378272	255254	506104	379877	125433	0	0	0	0	0	0.003	0.00021	0	0.000213	#DIV/0!	tremulacin+35Cl
565.129	35.51	2375	0	0	791.667	1371.21	39948732	39118472	37964165	3.90105e+07	996683	28044	5379	53019	28814	23829.3	0	0	0	0	0	0.001	0.000216	0	0.000218	#DIV/0!	tremulacin+37Cl
443.092	22.34	0	0	0	0	0	35645346	33866931	34731421	3.47479e+07	889322	21168	0	4774	8647.33	11102.8	14143	24993	4216	14450.7	10391.9	0	0.000218	0	0.000218	0.598404
459.107	18.49	0	0	0	0	0	436274462	431403635	415313887	4.27664e+08	1.09693e+07	498131	76041	614242	396138	283226	2722	5695	9526	5981	3411	0.001	0.000218	0	0.000219	66.2327	salicortin+35Cl
363.085	14.29	0	0	0	0	0	334638793	324121508	341129514	333296605	8.58307e+06	4394013	1872445	4868184	3.71155e+06	1.61026e+06	0	7431	0	2477	4290.29	0.011	0.000143	0	0.000221	1498.4
363.086	14.39	0	0	0	0	0	334446456	323891151	340898569	3.33079e+08	8.58581e+06	4394013	1872445	4859318	3708592	1.60708e+06	0	7431	0	2477	4290.29	0.011	0.000144	0	0.000221	1497.21	acetylsalicin+35Cl
563.133	35.36	0	0	0	0	0	145353343	142105117	137822300	1.4176e+08	3.77735e+06	378272	255254	506104	379877	125433	0	0	0	0	0	0.003	0.000234	0	0.000237	#DIV/0!
373.114	10.54	155623	60228	32634	82828.3	64534.1	141503592	136140105	134397310	1.37347e+08	3.70368e+06	34482248	21816505	37196724	31165159	8.20915e+06	212129	160844	133177	168717	40060.4	0.227	0.000409	0.001	0.000243	184.719	acetylsalicin+HCOOH
303.051	17.78	0	0	0	0	0	57027164	54015202	55449047	5.54971e+07	1.50656e+06	700755	356956	674994	577568	191490	29509	31838	24076	28474.3	3983.1	0.01	0.000204	0.001	0.000246	20.2838	dihydroquercetin
327.046	9.62	0	0	0	0	0	25435736	24078654	24873289	24795893	681843	148176	68789	114069	110345	39824.3	87014	88757	87385	87718.7	918.157	0.004	0.000243	0.004	0.000254	1.25794
461.103	18.51	0	0	0	0	0	130676009	129209399	123904961	127930123	3.56219e+06	35565	11514	63904	36994.3	26224.2	4292	12962	6481	7911.67	4508.58	0	0.000258	0	0.000258	4.67592	salicortin+37Cl
496.11	18.84	0	0	0	0	0	51586078	49049109	49261551	4.99656e+07	1.40741e+06	0	0	0	0	0	0	0	0	0	0	0	0.000264	0	0.000264	#DIV/0!
463.138	18.34	0	0	0	0	0	20352385	21184606	21500103	2.10124e+07	592929	0	0	3964	1321.33	2288.62	0	0	0	0	0	0	0.000265	0	0.000265	#DIV/0!
377.086	1.33	17289	12856	19234	16459.7	3268.88	175399272	165490234	171016159	1.70635e+08	4.96549e+06	819736	866566	924395	870232	52425.7	1036323	1150165	1108545	1.09834e+06	57602.4	0.005	0.000285	0.006	0.000285	0.792313
377.182	21.76	3376	0	0	1125.33	1949.13	20805373	19980185	19659282	20148280	591247	0	0	0	0	0	0	0	0	0	0	0	0.000287	0	0.000287	#DIV/0!
325.049	9.63	0	0	0	0	0	80757240	76175611	78993030	7.8642e+07	2.3109e+06	262987	92199	274564	209917	102111	130179	131284	91700	117721	22541.6	0.003	0.000282	0.001	0.000288	1.78317
272.993	2.58	0	0	0	0	0	29306383	28372988	27597011	2.84255e+07	855893	3712810	2979680	3951044	3.54784e+06	506258	3252548	3030292	3025293	3102711	129787	0.125	1.34e-05	0.109	0.000289	1.14347
501.118	21.86	0	0	0	0	0	32463340	30679146	31076058	3.14062e+07	936789	2609284	832221	2644271	2028592	1.03624e+06	3531	7317	7631	6159.67	2281.9	0.065	3.75e-06	0	0.000297	329.335
192.033	1.42	0	0	0	0	0	45352158	44949609	42928676	4.44101e+07	1.29868e+06	18094114	12659411	18481291	1.64116e+07	3.25526e+06	1810353	1866157	1767778	1.81476e+06	49337.5	0.37	0.0016	0.041	0.000304	9.04339
424.192	25.5	0	0	0	0	0	21976027	22905325	21501072	2.21275e+07	714272	4857719	3076019	4920738	4.28483e+06	1.04733e+06	807614	682987	644453	711685	85282.1	0.194	4.62e-05	0.032	0.000312	6.02068
309.056	7.53	0	0	0	0	0	17873313	17123334	16849938	17282195	529860	1954	0	0	651.333	1128.14	1708	0	0	569.333	986.114	0	0.000313	0	0.000313	1.14403
287.056	21.73	0	0	0	0	0	11631855	10956335	11580196	11389462	375987	1019636	382169	876523	759443	334473	109619	126077	50518	95404.7	39734.4	0.067	3.81e-06	0.008	0.000322	7.96023
423.166	24.97	0	0	0	0	0	129756247	124486046	122070801	125437698	3.93011e+06	101248	26274	43265	56929	39310.4	4640	0	0	1546.67	2678.91	0	0.000327	0	0.000327	36.8075	grandidentatin/isograndidentatin
367.153	17.34	0	0	0	0	0	13976290	13189331	13294447	1.34867e+07	427252	0	0	0	0	0	9286	2523	2675	4828	3861.49	0	0.000334	0	0.000334	0
254.982	2.18	0	0	0	0	0	39178896	38561274	41014871	3.9585e+07	1.27622e+06	598520	512379	597764	569554	49516.7	58047	52921	61415	57461	4277.21	0.014	0.00035	0.001	0.000347	9.91202
422.176	23.61	0	0	0	0	0	18183120	18979784	17553487	18238797	714777	3958549	2562163	4067786	3.5295e+06	839516	900664	720897	612782	744781	145420	0.194	2.55e-05	0.041	0.00035	4.73898
377.182	17.34	0	0	0	0	0	53181788	50656492	50027080	5.12885e+07	1.6696e+06	0	0	0	0	0	0	2967	0	989	1713	0	0.000353	0	0.000353	0
363.086	10.54	0	0	0	0	0	67306734	64070055	63273965	6.48836e+07	2.13593e+06	16127593	7019334	17668802	13605243	5.75539e+06	32622	11929	15474	20008.3	11066.6	0.21	0.00165	0	0.000361	679.979	acetylsalicin+35Cl
461.123	17.35	0	0	0	0	0	20872574	19958194	19546984	2.01259e+07	678525	31509	0	50187	27232	25365.4	0	0	0	0	0	0.001	0.000373	0	0.000379	#DIV/0!
559.046	1.34	0	0	0	0	0	5601838	5252973	5531619	5.46214e+06	184518	0	0	0	0	0	0	0	0	0	0	0	0.00038	0	0.00038	#DIV/0!
299.078	8.72	0	0	0	0	0	11827514	11381160	11059374	1.14227e+07	385750	119461	37091	125523	94025	49399.4	70410	89864	74884	78386	10188.8	0.008	0.000317	0.007	0.000382	1.19951
731.349	41.11	0	0	0	0	0	7629185	7188803	7177058	7331682	257712	876932	805526	1367041	1.0165e+06	305670	8229	24154	47520	26634.3	19762.6	0.139	1.36e-05	0.004	0.000386	38.165
475.183	17.38	0	0	0	0	0	9662410	9071642	9166617	9300223	317237	0	3017	0	1005.67	1741.87	0	0	0	0	0	0	0.000388	0	0.000388	#DIV/0!
427.098	27.52	0	0	0	0	0	22543343	21588976	21082671	21738330	741701	22016	0	11285	11100.3	11009.2	38391	56364	50741	48498.7	9193.92	0.001	0.000387	0.002	0.000389	0.228879
421.115	23.57	0	0	0	0	0	32001815	30535065	29932427	3.08231e+07	1.06434e+06	28464	15279	6960	16901	10843.4	0	11208	6122	5776.67	5611.97	0.001	0.000397	0	0.000397	2.92574
425.101	27.52	0	0	0	0	0	75496871	71805403	70711260	72671178	2.50753e+06	116394	20996	178450	105280	79313.2	0	0	0	0	0	0.001	0.000393	0	0.000397	#DIV/0!
423.167	25.46	0	0	0	0	0	327494931	312227993	306151885	315291603	1.09964e+07	1234729	686390	1109889	1010336	287406	3555	3915	0	2490	2163.9	0.003	0.000404	0	0.000405	405.757	grandidentatin/isograndidentatin
377.109	4.08	0	0	0	0	0	18770438	18060496	17483944	1.8105e+07	644399	6798	0	8374	5057.33	4450.1	0	7669	0	2556.33	4427.7	0	0.000422	0	0.000422	1.97835
391.286	42.28	6785	0	14540	7108.33	7275.39	128157027	126408944	126897267	1.27154e+08	901965	6883996	9367827	14306604	1.01861e+07	3.77836e+06	7303362	16877478	13996394	1.27257e+07	4.91191e+06	0.08	0.000175	0.1	0.000423	0.800436
123.043	6.73	7522	12085	4199	7935.33	3959.21	52819122	48410569	46471630	4.92338e+07	3.25283e+06	11742987	8245937	14454362	1.14811e+07	3.11249e+06	15823748	14458487	12331286	14204507	1.76003e+06	0.233	0.000132	0.289	0.000425	0.808271
867.236	19.3	0	0	0	0	0	18335959	17111258	18061356	17836191	642649	0	0	0	0	0	0	0	0	0	0	0	0.000432	0	0.000432	#DIV/0!
496.11	17.89	0	0	0	0	0	21241062	19807080	20219032	2.04224e+07	738304	0	0	0	0	0	0	0	0	0	0	0	0.000435	0	0.000435	#DIV/0!
453.141	25.09	2949	0	0	983	1702.61	127268090	123183928	118392536	1.22948e+08	4.44247e+06	33229	28772	49798	37266.3	11079.2	1859	0	0	619.667	1073.29	0	0.000435	0	0.000435	60.1393
407.112	11.39	0	0	0	0	0	16189913	15280931	15128606	15533150	573850	6211	0	3048	3086.33	3105.68	0	0	2733	911	1577.9	0	0.000455	0	0.000455	3.38785	syringin+35Cl
391.286	42.12	8407	2976	14540	8641	5785.55	137367555	135475988	135924117	1.36256e+08	988463	9168772	11795699	18439191	13134554	4.77803e+06	8146970	18735702	15558454	14147042	5.43363e+06	0.096	0.000308	0.104	0.00046	0.928431
181.049	7.86	0	1850	0	616.667	1068.1	7112949	6894873	6775550	6.92779e+06	171091	9582402	6285463	10259443	8.7091e+06	2.12606e+06	1294162	2095694	1641670	1.67718e+06	401944	1.257	0.283	0.242	0.000462	5.19272
471.151	17.34	0	0	0	0	0	56153666	52480820	52878038	53837508	2.01566e+06	214197	80934	230559	175230	82071.5	8079	9758	0	5945.67	5217.08	0.003	0.000461	0	0.000467	29.4719
433.114	17.89	0	0	0	0	0	209486189	196391748	196554916	200810951	7.51342e+06	128250	46405	148070	107575	53893.7	78444	101788	97044	92425.3	12338.3	0.001	0.000467	0	0.000467	1.16391	naringenin hexoside
435.13	27.51	0	3008	0	1002.67	1736.67	286066764	271934213	265983282	2.74661e+08	1.03158e+07	496943	282861	498667	426157	124101	3749	16411	0	6720	8599.44	0.002	0.000471	0	0.00047	63.4162	benzoylsalicin+HCOOH
301.093	7.88	0	0	0	0	0	27542749	26293496	25547072	2.64611e+07	1.00834e+06	89190	23306	101878	71458	42180.7	73724	101915	56093	77244	23112.9	0.003	0.000477	0.003	0.000484	0.925095
307.059	7.53	0	0	0	0	0	57081858	54253204	52983190	5.47728e+07	2.09815e+06	2477	0	5447	2641.33	2727.22	0	0	3783	1261	2184.12	0	0.000489	0	0.000489	2.09463
315.073	4.9	0	0	0	0	0	29113853	27011187	27006964	27710668	1.2152e+06	2550343	1635991	2854881	2.34707e+06	634360	3115206	3146949	2672759	2.9783e+06	265086	0.085	6.43e-05	0.107	0.000489	0.788056
487.129	18.5	0	0	0	0	0	68818154	67250790	63812232	6.66271e+07	2.56058e+06	130782	6111	75629	70840.7	62473.3	30367	58182	57736	48761.7	15931.8	0.001	0.00049	0.001	0.000492	1.45279
589.231	43.51	0	0	0	0	0	10048461	9812475	9929596	9.93018e+06	117994	157601	421715	663450	414255	253007	133189	1050414	856097	679900	483332	0.042	1.84e-05	0.068	0.000497	0.609289
475.183	19.06	0	0	0	0	0	12847663	12270351	11900216	12339410	477484	0	0	0	0	0	0	0	0	0	0	0	0.000499	0	0.000499	#DIV/0!
337.07	3.03	0	0	0	0	0	10524562	10543977	9841822	1.03035e+07	399903	14914	0	5529	6814.33	7539.62	15003	2028	7487	8172.67	6514.62	0.001	0.0005	0.001	0.000501	0.833796
583.168	21.3	0	0	0	0	0	11764973	11218154	10894975	1.12927e+07	439764	0	0	0	0	0	0	0	0	0	0	0	0.000505	0	0.000505	#DIV/0!
503.114	24.79	0	0	0	0	0	114289448	109792364	105610718	109897510	4.34032e+06	1151739	395367	1335457	960854	498267	3844	0	0	1281.33	2219.33	0.009	0.000455	0	0.00052	749.886	acetylsalicortin+37Cl
501.117	24.78	0	0	0	0	0	414138264	400461507	382645441	3.99082e+08	1.57917e+07	4535339	1971205	5166855	3891133	1.69242e+06	17193	8319	4728	10080	6416.38	0.01	0.000466	0	0.000522	386.025	acetylsalicortin+35Cl
390.105	14.38	0	0	0	0	0	70239914	64841323	67666741	6.75827e+07	2.70028e+06	1636680	590733	1806849	1344754	658521	0	15295	2891	6062	8125.62	0.02	0.000286	0	0.000532	221.833
529.157	24.78	0	0	0	0	0	28417150	27397327	26231942	2.73488e+07	1.09341e+06	11397	3225	22641	12421	9748.42	0	0	0	0	0	0	0.000532	0	0.000532	#DIV/0!
501.118	24.2	0	0	0	0	0	465300025	446953087	429391186	447214766	1.79558e+07	5184907	2111874	5807642	4368141	1.97864e+06	54393	103595	41132	66373.3	32909.8	0.01	0.000477	0	0.000537	65.8117
379.083	1.33	2177	2674	0	1617	1422.24	55090539	50870313	52611619	5.28575e+07	2.12083e+06	203916	193083	243807	213602	26713.2	257464	304328	197207	253000	53699.9	0.004	0.00054	0.005	0.000537	0.844278
415.198	21.7	0	0	0	0	0	22579481	22444055	20990338	2.20046e+07	881004	22047	24058	59091	35065.3	20831.1	143000	171790	131927	148906	20577.2	0.002	0.000532	0.007	0.000538	0.235487
415.125	24.13	0	0	0	0	0	17299094	16702638	15956716	16652816	672574	6334	3263	0	3199	3167.48	4983	0	0	1661	2876.94	0	0.000543	0	0.000543	1.92595
451.125	22.34	0	0	0	0	0	396659451	369622554	370621244	3.78968e+08	1.53296e+07	28483	27979	55911	37457.7	15983	0	2266	5827	2697.67	2937.39	0	0.000545	0	0.000545	13.8852	salireposide+HCOOH
191.07	33.23	3882	0	0	1294	2241.27	13442118	12729820	13985439	1.33858e+07	629702	9742900	6054594	10090690	8.62939e+06	2.23661e+06	137220	287669	73646	166178	109911	0.645	0.0572	0.012	0.000546	51.9285
501.118	24.55	0	0	0	0	0	449928269	432119364	414521719	432189784	1.77034e+07	4892959	2076759	5514700	4.16147e+06	1.83198e+06	54393	103595	41132	66373.3	32909.8	0.01	0.000505	0	0.000559	62.698
469.227	39.29	0	0	0	0	0	55886102	54213163	52941492	54346919	1.47685e+06	37295811	28629806	45806910	3.72442e+07	8.58867e+06	24056702	29573528	27109815	2.69133e+07	2.76366e+06	0.685	0.0708	0.495	0.000562	1.38386
319.104	3.67	0	0	0	0	0	79083428	74936272	72837385	7.5619e+07	3.1785e+06	71476824	44896679	69903860	6.20925e+07	1.49127e+07	825687	1237772	825617	963025	237938	0.821	0.254	0.013	0.000567	64.4764
447.151	11.4	0	0	0	0	0	11841589	11128030	10961936	1.13105e+07	467358	0	0	0	0	0	6322	0	0	2107.33	3650.01	0	0.000569	0	0.000568	0
461.11	23.93	0	0	0	0	0	34638656	33336240	31857860	3.32776e+07	1.39133e+06	4515	0	0	1505	2606.74	8073	0	5438	4503.67	4116.8	0	0.000582	0	0.000582	0.334172
967.266	39.61	0	0	0	0	0	15385055	14488223	14206643	14693307	615393	114834	48550	187098	116827	69295.5	5083	0	0	1694.33	2934.67	0.008	0.000515	0	0.000584	68.9518
437.042	1.33	0	0	0	0	0	6940315	6378916	6633573	6.65093e+06	281102	0	0	0	0	0	0	0	0	0	0	0	0.000595	0	0.000595	#DIV/0!
315.109	10.55	0	0	0	0	0	18577219	18747743	17337420	18220794	769761	31591	9915	21844	21116.7	10856.3	11562	26010	26525	21365.7	8494.13	0.001	0.000594	0.001	0.000595	0.988346
573.162	35.54	0	0	0	0	0	430491508	412094663	395503885	4.12697e+08	1.75016e+07	1234366	696495	1284193	1.07168e+06	325878	0	0	0	0	0	0.003	0.0006	0	0.000599	#DIV/0!	tremulacin+HCOOH
313.106	6.97	0	0	0	0	0	83566731	79090051	76884520	7.98471e+07	3.40482e+06	17842	0	23377	13739.7	12216.5	2678	7567	4581	4942	2464.41	0	0.000606	0	0.000606	2.78018
502.12	24.65	0	0	0	0	0	106320878	102501547	97587929	1.02137e+08	4.37789e+06	944434	203969	1038422	728942	457062	0	0	0	0	0	0.007	0.00055	0	0.000612	#DIV/0!
573.162	35.46	0	0	0	0	0	471739132	451218976	432824880	4.51928e+08	1.94668e+07	1253771	706265	1305809	1088615	332145	0	0	4487	1495.67	2590.57	0.002	0.000619	0	0.000618	727.846
305.067	5.17	0	0	0	0	0	28053966	26081744	25974007	26703239	1.171e+06	2282219	1322439	2490971	2.03188e+06	623194	2646760	2837274	2487688	2.65724e+06	175029	0.076	5.8e-05	0.1	0.000623	0.764656
289.072	9.62	0	0	2244	748	1295.57	312609076	287552117	294946554	298369249	1.28744e+07	2559410	1705190	2880484	2.38169e+06	607467	2425180	2563638	2065270	2.35136e+06	257254	0.008	0.000615	0.008	0.000627	1.0129	catechin
121.028	6.73	899404	784640	480891	721645	216251	16190585	14969435	13941163	1.50337e+07	1.12609e+06	4126885	3007919	5074914	4069906	1.03467e+06	5767478	4892344	4469542	5.04312e+06	661974	0.271	0.000252	0.335	0.000629	0.807021
377.182	21.38	3376	0	0	1125.33	1949.13	19873971	19777733	18370561	19340755	841589	0	0	0	0	0	0	0	0	0	0	0	0.000631	0	0.000631	#DIV/0!
439.162	22.19	2803	0	0	934.333	1618.31	44336250	40906927	41259657	4.21676e+07	1.88636e+06	0	0	0	0	0	0	0	0	0	0	0	0.000666	0	0.000666	#DIV/0!
461.167	14.72	0	0	0	0	0	22248025	20922727	20397013	21189255	953855	5081	0	5959	3680	3217.07	0	0	0	0	0	0	0.000675	0	0.000675	#DIV/0!
313.106	7.22	0	0	0	0	0	84111511	77682600	78053536	7.99492e+07	3.60942e+06	37800	3899	37783	26494	19567.8	4616	25898	13387	14633.7	10695.6	0	0.000679	0	0.000679	1.81048
373.114	14.39	166021	77195	50388	97868	60525	1380593928	1268642613	1365395764	1.33821e+09	6.07251e+07	8488960	5670703	8934988	7698217	1.76998e+06	64435	55610	36028	52024.3	14539	0.006	0.000687	0	0.000686	147.973	acetylsalicin+HCOOH
331.096	18.94	0	0	0	0	0	17744684	17873148	16434759	1.73509e+07	795966	2154	0	2618	1590.67	1396.96	2756	0	2936	1897.33	1645.6	0	0.000701	0	0.000701	0.83837
331.104	6.73	228718	129936	95634	151429	69096.4	2713816989	2538117923	2486689027	2579541313	1.19095e+08	4099951	2747380	4345167	3.73083e+06	860475	466409	429265	392360	429345	37024.6	0.001	0.000711	0	0.00071	8.6896	salicin+HCOOH
135.029	1.31	6123	2826	2274	3741	2081.25	6112177	5688788	6321693	6040886	322419	264499	269489	344465	292818	44797.4	197596	308975	304577	270383	63073.4	0.048	0.000863	0.045	0.00071	1.08297
575.177	33.55	0	0	0	0	0	32859815	31909231	29993754	31587600	1.45985e+06	59149	33393	55391	49311	13912.9	0	0	0	0	0	0.002	0.000713	0	0.000711	#DIV/0!
285.098	8.43	0	0	0	0	0	23022183	21425083	21136238	21861168	1.01579e+06	210994	70805	204597	162132	79156.2	250102	286793	195591	244162	45890.2	0.007	0.000683	0.011	0.000719	0.664035
532.134	1.36	0	0	0	0	0	5112518	4663591	4964994	4913701	228817	0	0	0	0	0	0	0	0	0	0	0	0.000722	0	0.000722	#DIV/0!
466.235	40.39	0	0	0	0	0	11790123	11720992	11140026	1.15504e+07	357054	571446	351389	782224	568353	215434	3676742	4964836	3664030	4.10187e+06	747378	0.049	1.02e-05	0.355	0.000736	0.13856
271.082	7.54	0	981	0	327	566.381	135976702	128788178	123767667	129510849	6.13652e+06	1020131	591591	1308186	973303	360585	1534269	1317080	1093007	1.31479e+06	220640	0.008	0.000731	0.01	0.000752	0.740275
271.083	7.49	0	2102	0	700.667	1213.59	136460199	129219096	124251710	1.29977e+08	6.13943e+06	1333031	749106	1568597	1.21691e+06	421905	1798878	1746063	1398521	1.64782e+06	217509	0.009	0.00072	0.013	0.000752	0.738497
471.242	39.83	0	0	0	0	0	21928943	20952477	20943807	2.12751e+07	566282	14608375	11027379	17638203	1.44247e+07	3.30924e+06	9054521	11325659	9799420	1.00599e+07	1.15775e+06	0.678	0.0659	0.473	0.000754	1.43388
486.126	18.49	0	0	0	0	0	320184945	306894893	291073121	3.06051e+08	1.45742e+07	239606	17863	310417	189295	152628	0	2502	0	834	1444.53	0.001	0.000755	0	0.000755	226.973	salicortin adduct
469.135	18.48	0	2391	0	797	1380.44	1361828777	1323644726	1239906877	1.30846e+09	6.23632e+07	1545703	827447	1620439	1.3312e+06	437857	10486	9817	13047	11116.7	1704.85	0.001	0.000757	0	0.000756	119.748	salicortin+HCOOH
469.135	18.29	0	2391	0	797	1380.44	1354686119	1317468547	1233420503	1.30186e+09	6.21216e+07	1533805	822363	1610848	1.32234e+06	434702	10486	9817	13047	11116.7	1704.85	0.001	0.000759	0	0.000758	118.951	salicortin+HCOOH
334.078	7.53	0	0	0	0	0	24203636	22687208	22067559	2.29861e+07	1.09896e+06	0	0	0	0	0	0	0	2842	947.333	1640.83	0	0.000761	0	0.000761	0
513.162	22.96	0	0	0	0	0	28481462	27624004	25912761	27339409	1.30779e+06	7350303	4959432	7725178	6.6783e+06	1.50034e+06	0	0	5789	1929.67	3342.28	0.244	6.43e-05	0	0.000762	3460.86
579.137	24.78	0	0	0	0	0	22868707	21927692	20771560	2.1856e+07	1.05041e+06	39035	9982	19761	22926	14782.8	0	0	0	0	0	0.001	0.000769	0	0.000769	#DIV/0!
469.135	18.57	0	2391	0	797	1380.44	1337124843	1300980955	1216557387	1.28489e+09	6.18738e+07	1518883	819385	1600603	1312957	429394	10486	9817	13047	11116.7	1704.85	0.001	0.000773	0	0.000772	118.107
439.087	1.35	0	0	0	0	0	29925300	28357884	31224856	2.9836e+07	1.43557e+06	25347	65910	44666	45307.7	20289.1	52737	37766	26322	38941.7	13246.7	0.002	0.000771	0.001	0.000772	1.16348
521.203	25.07	0	0	0	0	0	9718860	8955296	8932191	9.20212e+06	447663	0	0	3538	1179.33	2042.67	0	0	3377	1125.67	1949.71	0	0.000788	0	0.000788	1.04768
417.141	11.38	0	0	0	0	0	54028581	50415936	49240686	51228401	2.49521e+06	0	0	7014	2338	4049.53	3307	0	0	1102.33	1909.3	0	0.00079	0	0.00079	2.12096	syringin+HCOOH
313.106	6.4	0	0	0	0	0	13217917	12022631	12351021	12530523	617530	6240	2349	9262	5950.33	3465.59	4835	3222	0	2685.67	2461.72	0	0.000809	0	0.000809	2.21559
331.068	3.56	0	0	0	0	0	28787219	27073613	26121386	27327406	1.35092e+06	16933	0	17262	11398.3	9872.62	9845	9801	2073	7239.67	4474.52	0	0.000814	0	0.000814	1.57443
487.183	20.95	0	0	0	0	0	93410482	87896379	84748961	88685274	4.38432e+06	6926	0	10320	5748.67	5259.77	0	10988	11738	7575.33	6571.14	0	0.000814	0	0.000814	0.758866	cinnamrutinoside+HCOOH
487.146	18.47	0	0	0	0	0	52052697	49852186	47134961	49679948	2.46339e+06	0	0	3708	1236	2140.81	0	0	0	0	0	0	0.000819	0	0.000819	#DIV/0!
329.088	6.07	2084	0	0	694.667	1203.2	14501753	13814083	13135043	1.3817e+07	683360	28257	6463	70922	35214	32787.8	38456	44368	48815	43879.7	5196.74	0.003	0.000799	0.003	0.000819	0.802513
468.115	22.34	0	0	0	0	0	69094671	64344036	62838684	65425797	3.26527e+06	3087	0	0	1029	1782.28	0	0	0	0	0	0	0.000829	0	0.000829	#DIV/0!
341.044	5.18	0	0	0	0	0	9224057	8406419	8551701	8.72739e+06	436215	34039	11628	22797	22821.3	11205.5	30552	41757	36056	36121.7	5602.79	0.003	0.00083	0.004	0.000837	0.631791
323.135	6.96	30505	10688	22330	21174.3	9958.92	279399372	265599932	252686797	265895367	1.33587e+07	102287	45012	83607	76968.7	29208.9	3239	11598	7853	7563.33	4187.02	0	0.000841	0	0.00084	10.1766
511.146	24.37	0	0	0	0	0	1470532154	1395616549	1329935828	1.39869e+09	7.03487e+07	11837605	7481175	12662065	1.06603e+07	2.78388e+06	150471	188989	162527	167329	19702.9	0.008	0.000841	0	0.000842	63.7085
489.198	21.53	0	0	0	0	0	46731033	44708412	42232179	44557208	2.25324e+06	0	0	0	0	0	0	0	0	0	0	0	0.000851	0	0.000851	#DIV/0!	dihydrocinnamoylrutinoside+HCOOH
452.12	27.52	0	0	0	0	0	33757880	31359456	30668403	3.19286e+07	1.62146e+06	38401	0	23532	20644.3	19362.7	0	0	0	0	0	0.001	0.000858	0	0.000859	#DIV/0!
577.136	9.24	0	0	0	0	0	34927898	31708054	32493753	33043235	1.67878e+06	559256	242105	536002	445788	176777	194304	192128	135490	173974	33345.9	0.013	0.000787	0.005	0.000865	2.56238	(epi)catechin-(epi)catechin
459.143	25.46	0	0	0	0	0	16115757	15857861	14626139	1.55333e+07	796096	391564	124783	382848	299732	151573	3132	0	0	1044	1808.26	0.019	0.000627	0	0.000874	287.099
323.135	7.22	29906	6870	16336	17704	11578.8	275436760	250126219	255202729	260255236	1.33904e+07	80569	30465	83445	64826.3	29792.5	0	13889	6108	6665.67	6961.27	0	0.000882	0	0.000881	9.72541
341.124	18.95	0	0	2539	846.333	1465.89	41258863	41378370	37733446	4.01236e+07	2.07076e+06	0	3578	3185	2254.33	1962.17	6220	3699	3645	4521.33	1471.34	0	0.000887	0	0.000887	0.498599
424.134	18.54	2590	2603	0	1731	1499.1	41794805	40102015	37690526	3.98624e+07	2.0626e+06	0	0	0	0	0	0	0	2621	873.667	1513.24	0	0.000891	0	0.000891	0
511.146	24.79	0	0	0	0	0	1273616881	1206826952	1147353422	1.20927e+09	6.3167e+07	9337572	6085691	9915066	8.44611e+06	2.06448e+06	150471	188989	153845	164435	21331.2	0.007	0.000911	0	0.000909	51.3644	acetylsalicortin+HCOOH
387.094	11.53	59696	30786	44281	44921	14465.6	15674439	14604321	14166756	14815172	775642	32104	28502	24948	28518	3578.03	19507	11414	7767	12896	6008.67	0.002	0.000916	0.001	0.000913	2.21138
256.998	3.03	0	0	0	0	0	28146711	27412178	25516486	27025125	1.35716e+06	7638897	5704912	8168795	7170868	1.29691e+06	7730539	8022728	7355972	7.70308e+06	334225	0.265	5.3e-05	0.285	0.000953	0.930909
423.13	18.31	0	2316	0	772	1337.14	195674553	187747921	175756062	1.86393e+08	1.00281e+07	58562	25363	37104	40343	16834.8	10717	13491	11538	11915.3	1424.98	0	0.000964	0	0.000964	3.38581
579.173	29.58	0	0	0	0	0	24093203	23456435	21676534	2.30754e+07	1.25258e+06	318546	165950	359921	281472	102162	44878	66770	37669	49772.3	15155.3	0.012	0.000939	0.002	0.000984	5.6552
528.136	21.88	0	0	0	0	0	25332844	23200447	22920521	2.38179e+07	1.31939e+06	2018827	508902	2250963	1.5929e+06	945916	0	0	3076	1025.33	1775.93	0.067	4.14e-05	0	0.00102	1553.54
365.055	5.79	0	0	0	0	0	13026284	12163429	11682894	12290869	680702	22370	6429	30127	19642	12082.2	0	0	0	0	0	0.002	0.00102	0	0.00102	#DIV/0!
539.139	1.35	0	0	0	0	0	10391858	9469881	10498771	10120170	565698	2948	13374	42962	19761.3	20757.6	35432	76232	93438	68367.3	29792	0.002	0.00103	0.007	0.00102	0.289046
352.068	9.63	0	0	0	0	0	45974785	41382304	42365637	4.32409e+07	2.41812e+06	106059	20835	87503	71465.7	44818.3	55502	57587	41669	51586	8651.41	0.002	0.00104	0.001	0.00104	1.38537
123.043	14.39	7530	5524	1884	4979.33	2862.14	11961548	10795576	11831357	1.15295e+07	638916	225046	149530	233879	202818	46359.9	165498	164302	139346	156382	14765.7	0.018	0.001	0.014	0.00104	1.29694
441.141	17.51	0	0	0	0	0	26441868	24458801	23748008	2.48829e+07	1.39611e+06	0	0	11665	3888.33	6734.79	0	7117	0	2372.33	4109	0	0.00105	0	0.00105	1.63903
883.245	35.19	3748	6750	0	3499.33	3381.86	17901930	16830902	16005852	1.69129e+07	950695	0	0	8357	2785.67	4824.92	0	0	0	0	0	0	0.00105	0	0.00105	#DIV/0!
590.152	35.53	0	0	0	0	0	90082652	83929107	80596404	8.48694e+07	4.81252e+06	202184	72039	225825	166683	82811.8	0	0	0	0	0	0.002	0.00107	0	0.00107	#DIV/0!
122.939	36.07	0	0	0	0	0	16566086	15178789	14962326	15569067	870201	3445117	2334006	4459238	3412787	1.06298e+06	888512	1032773	1011734	977673	77929	0.219	0.000136	0.063	0.00109	3.49072
261.135	21.3	724160	736386	763233	741260	19987.2	11277596	10720296	10131236	1.07097e+07	573253	939282	786729	882109	869373	77069.8	900281	923638	864265	896061	29910.6	0.081	0.000944	0.084	0.00111	0.970216
367.08	4.08	0	0	0	0	0	9886457	9342620	8789386	9.33949e+06	548542	0	0	3811	1270.33	2200.28	2508	0	0	836	1447.99	0	0.00115	0	0.00115	1.51954
590.152	35.38	0	0	0	0	0	102094229	94917333	90926999	9.59795e+07	5.65888e+06	202184	72039	225825	166683	82811.8	0	0	0	0	0	0.002	0.00116	0	0.00116	#DIV/0!
143.034	5.12	36415	38025	15568	30002.7	12526.7	20394116	20622335	18519058	1.98452e+07	1.1541e+06	604737	444220	677165	575374	119216	266456	285051	262852	271453	11913.3	0.029	0.00107	0.014	0.00116	2.11961
224.005	1.92	0	0	0	0	0	17824737	16817540	15750343	16797540	1.03734e+06	6335472	4122833	6182783	5.54703e+06	1.23575e+06	1181893	1226412	928575	1.11229e+06	160654	0.33	0.000319	0.066	0.00116	4.98702
364.089	7.87	0	0	0	0	0	9661853	8934955	8613022	9.06994e+06	537288	0	0	0	0	0	3179	0	0	1059.67	1835.4	0	0.00117	0	0.00117	0
459.107	35.2	0	0	0	0	0	10704200	9880835	9527836	1.00376e+07	603651	0	3393	0	1131	1958.95	0	0	0	0	0	0	0.0012	0	0.0012	#DIV/0!
319.046	12.43	1283	0	0	427.667	740.74	16022735	14197349	15262305	1.51608e+07	916917	223145	144226	221334	196235	45050.2	4446	5924	6266	5545.33	967.286	0.013	0.00122	0	0.00122	35.3874	ampelopsin
486.162	25.47	0	0	0	0	0	37573980	35245616	33296110	35371902	2.14173e+06	465031	89460	529910	361467	237788	2809	0	0	936.333	1621.78	0.01	0.0011	0	0.00122	386.045
449.11	18.62	0	0	0	0	0	14270214	13217186	12654656	1.33807e+07	820095	13941	0	12557	8832.67	7680.55	5645	3933	0	3192.67	2894.4	0.001	0.00125	0	0.00125	2.76655
479.17	21.52	0	0	0	0	0	10216069	9657074	9020064	9631069	598426	0	0	0	0	0	6179	0	0	2059.67	3567.45	0	0.00128	0	0.00128	0
287.95	9.66	0	0	0	0	0	12282761	11500076	10851003	1.15446e+07	716917	1353177	864951	1678121	1.29875e+06	409308	49960	40156	33139	41085	8448.89	0.112	0.00015	0.004	0.00129	31.6113
528.135	24.75	0	0	0	0	0	286228085	264833440	252959768	2.68007e+08	1.68597e+07	3082471	1131758	3661019	2.62508e+06	1.32521e+06	0	0	0	0	0	0.01	0.00127	0	0.00132	#DIV/0!
431.193	13.64	0	0	0	0	0	27196024	24529068	24344902	2.53567e+07	1.59559e+06	0	0	1397	465.667	806.558	0	0	1988	662.667	1147.77	0	0.00132	0	0.00132	0.702716
503.133	22.96	0	0	0	0	0	12169059	11568856	10719430	1.14858e+07	728376	2659528	1279199	2852616	2263781	858121	3810	0	0	1270	2199.7	0.197	0.000169	0	0.00134	1782.5
529.139	24.79	0	0	0	0	0	54349804	51212579	47862983	5.11418e+07	3.24399e+06	456727	68576	501430	342244	238055	11568	0	4702	5423.33	5817.64	0.007	0.00129	0	0.00134	63.1059
423.131	26.88	2844	0	0	948	1641.98	15835956	14559162	13993585	1.47962e+07	943788	0	0	8322	2774	4804.71	0	2911	0	970.333	1680.67	0	0.00135	0	0.00135	2.85881
557.167	18.51	0	0	0	0	0	8870059	8395375	7791178	8352204	540735	0	3013	0	1004.33	1739.56	0	3329	3386	2238.33	1938.66	0	0.00139	0	0.00139	0.448697
461.167	14.17	0	0	0	0	0	14573336	13175030	12939037	1.35625e+07	883354	0	0	0	0	0	0	2344	0	781.333	1353.31	0	0.00141	0	0.00141	0
323.135	6.4	40516	8152	8567	19078.3	18566.7	32737972	29555194	29082564	3.04586e+07	1.98811e+06	41974	13691	11707	22457.3	16931	0	8112	0	2704	4683.47	0.001	0.00142	0	0.00142	8.30523
526.139	17.21	0	0	0	0	0	10809888	10024711	9470596	1.01017e+07	672960	3166	0	0	1055.33	1827.89	5138	0	2590	2576	2569.03	0	0.00148	0	0.00148	0.409679
488.142	17.35	0	0	0	0	0	12440769	11198304	11030868	11556647	770235	3330	0	0	1110	1922.58	0	3381	0	1127	1952.02	0	0.00148	0	0.00148	0.984916
419.099	26.18	2790	0	0	930	1610.81	10379761	10043610	9113926	9.84577e+06	655699	4173	0	4149	2774	2402.38	4135	0	0	1378.33	2387.34	0	0.00148	0	0.00148	2.01258
511.146	39.61	0	0	0	0	0	17913471	16992160	15661758	1.68558e+07	1.13203e+06	308231	184005	402395	298210	109539	0	3998	6631	3543	3338.83	0.018	0.00143	0	0.0015	84.1689
390.105	10.54	0	0	0	0	0	14117801	12854319	12390961	13121027	893781	3909999	1618774	4316260	3.28168e+06	1.45437e+06	3637	0	0	1212.33	2099.82	0.25	0.00137	0	0.00154	2706.91
117.018	1.96	20616	12728	24100	19148	5826.39	27278667	26401896	24045606	25908723	1.672e+06	2139671	1286645	2045994	1.8241e+06	467803	1796637	1937807	1769652	1.8347e+06	90308	0.07	0.000798	0.071	0.00156	0.994225
497.045	1.34	0	0	0	0	0	8268589	7617550	8752376	8.21284e+06	569463	0	0	0	0	0	0	0	7533	2511	4349.18	0	0.0016	0	0.0016	0
477.104	19.01	0	0	0	0	0	22099457	20114134	19294148	2.05026e+07	1.44243e+06	7052	3426	20775	10417.7	9151.11	2682	29229	3430	11780.3	15115.6	0.001	0.00165	0.001	0.00165	0.884327
481.158	6.82	0	0	0	0	0	20513726	18397892	18031873	1.89812e+07	1.3398e+06	31828	0	29822	20550	17825.1	0	0	0	0	0	0.001	0.00166	0	0.00166	#DIV/0!
315.072	6.77	0	0	0	0	0	51827366	46832371	45528490	4.80627e+07	3.3248e+06	791720	464943	802152	686272	191747	1004046	1119041	994360	1039149	69357.8	0.014	0.00159	0.022	0.00166	0.660417
439.125	18.9	0	0	0	0	0	18146174	17206382	15623639	16992065	1.27485e+06	41755	42188	63780	49241	12593	471652	728393	407002	535682	169994	0.003	0.00188	0.032	0.00171	0.091922
195.05	1.31	0	1190	0	396.667	687.047	4795179	4708087	5369806	4.95769e+06	359549	73651	56012	49294	59652.3	12579.9	63664	99602	106297	89854.3	22927.2	0.012	0.00177	0.018	0.00175	0.663878
477.154	20.95	0	0	3181	1060.33	1836.55	24879034	22770927	21556450	2.30688e+07	1.6812e+06	0	0	0	0	0	0	0	0	0	0	0	0.00177	0	0.00177	#DIV/0!
447.151	12.43	0	0	0	0	0	34934144	30849948	30572988	3.2119e+07	2.44189e+06	0	2650	0	883.333	1529.98	2260	0	0	753.333	1304.81	0	0.00192	0	0.00192	1.17257
463.088	20.72	19380	4718	0	8032.67	10106.3	15877292	14616708	17060013	1.58513e+07	1.22186e+06	0	0	0	0	0	0	5142	0	1714	2968.74	0	0.00197	0	0.00198	0
435.094	20.67	0	0	0	0	0	75142187	70115292	64267107	6.98415e+07	5.44271e+06	36863	17137	45369	33123	14482.8	0	0	3540	1180	2043.82	0	0.00202	0	0.00202	28.0703
477.104	24.02	0	0	0	0	0	10831915	10312823	12007540	1.10508e+07	868295	2983	0	11946	4976.33	6217.46	0	4422	4432	2951.33	2555.93	0	0.00205	0	0.00205	1.68613
215.032	1.3	0	0	0	0	0	70631040	64132678	74948825	69904181	5.44458e+06	519035	525381	601634	548683	45966.3	568733	575899	468098	537577	60276.9	0.008	0.00205	0.008	0.00205	1.02066
217.029	1.3	1283	0	0	427.667	740.74	22820695	20813938	24340158	2.26583e+07	1.76871e+06	133793	152180	190991	158988	29200.4	185684	202343	158939	182322	21896.4	0.007	0.00205	0.008	0.00206	0.872018
551.306	39.84	0	0	0	0	0	15387162	15070342	15128588	15195364	168636	7270268	5762014	9348222	7460168	1.80063e+06	5443107	7099749	6276772	6.27321e+06	828327	0.491	0.0169	0.413	0.00206	1.18921
127.039	3.04	22012	14838	12338	16396	5021.66	65854076	62980533	56876114	6.19036e+07	4.58485e+06	6667243	4445494	7160382	6.09104e+06	1.44626e+06	5639148	6216748	5600113	5.81867e+06	345298	0.098	0.000998	0.094	0.00211	1.04681
255.978	4.25	0	0	0	0	0	22287820	20093702	19043520	20475014	1.65542e+06	4283834	2655507	4913380	3950907	1.16517e+06	514119	502170	354997	457095	88621.4	0.193	0.000281	0.022	0.00222	8.64351
226.987	5.12	0	0	0	0	0	31204547	30404747	26728325	29445873	2.3872e+06	950874	735913	1057874	914887	163970	335281	361255	352044	349527	13168.7	0.031	0.00223	0.012	0.00224	2.6175
439.162	22.5	2803	1897	0	1566.67	1430.4	29665725	27499347	25093560	27419544	2.28713e+06	0	0	0	0	0	0	0	0	0	0	0	0.00231	0	0.00231	#DIV/0!
469.136	35.2	0	0	0	0	0	80079536	72746731	67888952	7.35717e+07	6.13702e+06	16643	4329	19170	13380.7	7940.15	0	10583	3422	4668.33	5400.46	0	0.00231	0	0.00231	2.86626
143.034	2.59	53728	54872	33746	47448.7	11880.6	21335301	19986419	18369584	1.98971e+07	1.48487e+06	3846270	2392288	4158210	3.46559e+06	942501	3743282	3996560	3606130	3.78199e+06	198072	0.174	0.000251	0.19	0.00244	0.91634
469.136	27.32	55586	44265	80719	60190	18658	15504278	13991823	13091470	14195857	1.21928e+06	155132	154177	223409	177573	39698.3	158121	150626	150316	153021	4419.45	0.013	0.00249	0.011	0.0025	1.16045
609.33	39.75	0	0	0	0	0	20763306	22615704	19063185	20814065	1.7768e+06	7778293	6125367	9003234	7.63563e+06	1.44423e+06	1284785	1217241	1403141	1.30172e+06	94100.3	0.367	0.000696	0.063	0.00269	5.86579
605.299	39.44	0	0	0	0	0	18764555	19685633	16695175	1.83818e+07	1.53153e+06	7053923	5677197	8151235	6960785	1.23965e+06	2613544	3000483	2774251	2.79609e+06	194392	0.379	0.000684	0.152	0.00282	2.48947
504.173	20.96	0	0	0	0	0	14365811	12817474	11938128	13040471	1.22911e+06	0	0	0	0	0	0	0	0	0	0	0	0.00295	0	0.00295	#DIV/0!
437.123	12.44	0	0	0	0	0	16411254	13937708	13976866	14775276	1.41693e+06	0	0	0	0	0	0	0	3767	1255.67	2174.88	0	0.00305	0	0.00305	0
607.315	39.4	0	0	0	0	0	55400775	59231242	49464992	54699003	4.9208e+06	20664252	16353462	24217099	2.04116e+07	3.9379e+06	4106930	4243865	4507797	4.2862e+06	203759	0.373	0.000883	0.078	0.00312	4.76217
607.315	39.55	0	0	0	0	0	54840709	58646241	48938912	54141954	4.89124e+06	20592075	16306330	24156807	2.03517e+07	3.93075e+06	4096301	4233969	4510874	4.28038e+06	211148	0.376	0.00091	0.079	0.00315	4.75466
464.16	6.67	0	0	0	0	0	18885597	18845311	15816127	1.7849e+07	1.76064e+06	11853	0	19855	10569.3	9989.55	0	28691	0	9563.67	16564.8	0.001	0.00323	0.001	0.00323	1.10515
123.044	7.08	9474	13049	2075	8199.33	5596.94	50362743	42847498	46198878	4.64697e+07	3.76494e+06	19486329	12756699	20882340	17708456	4.34478e+06	21689667	23250014	20295393	2.1745e+07	1.47809e+06	0.381	0.00107	0.468	0.00329	0.814368	saligenin
456.191	6.38	0	0	0	0	0	15519382	14554281	12649946	14241203	1.46011e+06	0	0	0	0	0	0	0	0	0	0	0	0.00349	0	0.00349	#DIV/0!
350.052	26.25	0	0	0	0	0	11176971	10868352	13185310	1.17435e+07	1.2581e+06	6830401	3060830	7451440	5.78089e+06	2.37602e+06	0	0	0	0	0	0.492	0.0304	0	0.0038	#DIV/0!
421.164	13.64	0	0	0	0	0	16061479	13929253	13050875	1.43472e+07	1.54821e+06	6119	0	0	2039.67	3532.81	2289	6301	0	2863.33	3189.52	0	0.00386	0	0.00386	0.71234
469.082	29.39	0	0	0	0	0	11857821	10715215	9487299	1.06868e+07	1.18552e+06	0	0	9322	3107.33	5382.06	16294	14822	3776	11630.7	6842.04	0	0.00408	0.001	0.00408	0.267167
592.323	41.29	0	0	0	0	0	52493348	42943419	44452485	4.66298e+07	5.13378e+06	9322	0	13803	7708.33	7041.57	385130	587835	452444	475136	103240	0	0.00402	0.01	0.00409	0.0162234
677.288	41.26	0	4361	0	1453.67	2517.82	17151762	13905363	14601485	1.52195e+07	1.70917e+06	0	0	0	0	0	17716	30961	34409	27695.3	8812.63	0	0.00418	0.002	0.00419	0
591.32	41.3	0	0	0	0	0	142305046	117345759	118780089	1.26144e+08	1.40146e+07	122907	66040	257358	148768	98245.9	1383520	1819585	1644192	1.61577e+06	219418	0.001	0.0041	0.013	0.00419	0.092073
591.32	41.08	0	0	0	0	0	144162349	118368020	120026925	127519098	1.44373e+07	145179	66040	262743	157987	98975	1404276	1855102	1673663	1644347	226838	0.001	0.00425	0.013	0.00435	0.0960791
133.013	1.4	0	2085	0	695	1203.78	64765671	51803045	61007426	5.9192e+07	6.66927e+06	904737	636767	930089	823864	162526	1009129	1103227	1064009	1.05879e+06	47265.7	0.014	0.00431	0.018	0.00436	0.77812
191.019	1.63	33585	15863	5804	18417.3	14065.5	43490617	36777245	45608902	4.19589e+07	4.61076e+06	2891997	2641126	3015163	2.84943e+06	190617	2901453	2865381	2962822	2.90989e+06	49264.7	0.068	0.00455	0.069	0.00461	0.979224	citric acid
595.351	41.55	0	0	0	0	0	109399056	87870585	91112941	9.61275e+07	1.16073e+07	46779	39704	73172	53218.3	17638.8	491962	733907	678482	634784	126754	0.001	0.00483	0.007	0.00488	0.083837
464.141	12.44	0	0	0	0	0	9895964	7927507	8095220	8.63956e+06	1.0913e+06	0	0	0	0	0	0	0	0	0	0	0	0.00528	0	0.00528	#DIV/0!
291.088	13.13	0	0	0	0	0	10540564	9316107	8275333	9.37733e+06	1.13386e+06	8299252	5489019	7262694	7.01699e+06	1.42114e+06	1066511	1349215	1082978	1.16623e+06	158679	0.748	0.0911	0.124	0.00555	6.01679
679.303	41.56	0	0	0	0	0	7802272	6248683	6308357	6.78644e+06	880244	0	0	3654	1218	2109.64	0	13270	0	4423.33	7661.44	0	0.00556	0.001	0.00557	0.275358
593.335	41.46	4350	0	0	1450	2511.47	243336786	191454519	202144706	2.12312e+08	2.73948e+07	141454	49659	281367	157493	116684	1516281	2402418	2081039	1.99991e+06	448604	0.001	0.00551	0.009	0.0056	0.0787501
373.115	15.97	164335	70437	53616	96129.3	59663.6	14734392	14125474	11424510	1.34281e+07	1.76169e+06	450314	199640	303786	317913	125933	26759	16564	12622	18648.3	7295.34	0.024	0.00577	0.001	0.0057	17.0478
593.335	41.26	0	0	0	0	0	265530370	209279964	217937782	2.30916e+08	3.02878e+07	163968	52186	327763	181306	138604	1717239	2645758	2343810	2.2356e+06	473623	0.001	0.00569	0.01	0.00579	0.0810992
271.061	30.77	16973	3044	5700	8572.33	7395.4	226799006	227745372	284529508	246357962	3.30609e+07	584215128	409776673	653838666	5.49277e+08	1.25726e+08	692933	883908	748133	774991	98279.7	2.23	0.0452	0.003	0.00599	708.752
629.313	41.26	0	0	0	0	0	11346616	8739938	9562973	9.88318e+06	1.33251e+06	0	0	0	0	0	13518	0	0	4506	7804.62	0	0.006	0	0.00601	0
287.056	26.25	0	0	0	0	0	47105160	46926643	59296494	5.11094e+07	7.09077e+06	31553877	19043831	34025577	2.82078e+07	8.03185e+06	363084	334092	326248	341141	19403.4	0.552	0.0214	0.007	0.00644	82.6864
551.305	40.63	2687	0	2995	1894	1647.47	15816994	15525195	15929907	1.57574e+07	208841	5038725	5371801	8721658	6.37739e+06	2.03701e+06	3090183	6318791	5823026	5.07733e+06	1.73868e+06	0.405	0.0146	0.322	0.00801	1.25605
448.183	13.63	0	0	0	0	0	11237743	8466767	8898829	9.53445e+06	1.49083e+06	0	0	0	0	0	2154	0	0	718	1243.61	0	0.00805	0	0.00805	0
163.039	14.52	11994	4311	0	5435	6075.49	9578816	8957622	13066338	1.05343e+07	2.21473e+06	345353	216074	459778	340402	121927	229933	252073	125682	202563	67494.6	0.032	0.0152	0.019	0.0149	1.68048
433.114	25.42	0	0	0	0	0	45363576	47264912	82689173	5.84392e+07	2.10226e+07	59268	13829	69199	47432	29521.6	16366	26661	10694	17907	8094.27	0.001	0.0406	0	0.0406	2.6488	isosalipurposide
496.11	25.42	0	0	0	0	0	11431960	11476093	21140496	1.46828e+07	5.59253e+06	0	0	3010	1003.33	1737.82	0	0	0	0	0	0	0.0451	0	0.0451	#DIV/0!

## Sheet: ratio t4t0>2,p<0.05, t4t24>1.25
Supplementary Table 2: Processed LC-HRMS data of WBE 2 mg/ml incubated in HFS
intermediates
MZ	Time	blank 1	blank 2	blank 3	means	SD	t0_1	t0_2	t0_3	means	SD	t4_1	t4_2	t4_3	means	SD	t24_1	t24_2	t24_3	means	SD	Ratio_t4/t0	PValue_t4/t0	Ratio_t24/t0	PValue_t24/t0	Ratio_t4/t24
197.045	4.21	0	1350	0	450	779.423	5415573	4956743	5270985	5.21443e+06	234584	15804611	8521057	16854931	1.37269e+07	4.53885e+06	7280817	9810659	7677348	8.25627e+06	1.36066e+06	2.632	0.0827	1.583	0.0569	1.6626
293.103	10.15	0	0	0	0	0	770498	756289	602787	709858	92998	8607298	3694654	8970992	7.09098e+06	2.94692e+06	2453538	3033468	2230679	2.57256e+06	414418	9.989	0.0642	3.624	0.0128	2.75639
181.049	4.69	11967	10158	1441	7855.33	5628.13	4775411	4451968	4411355	4.54624e+06	199500	63660001	32996310	80241149	58965820	2.39697e+07	6651476	7743567	6227855	6.8743e+06	782038	12.97	0.059	1.512	0.0293	8.57772
469.871	45.48	1064	0	0	354.667	614.301	2156	0	13315	5157	7146.8	3144062	5876138	7803807	5.608e+06	2.34142e+06	501052	3430699	3573346	2501699	1.73408e+06	1087.45	0.0536	485.107	0.13	2.24168
298.882	44.94	3792	1642	0	1811.33	1901.66	20259	1428	57262	26316.3	28405.6	18610991	33914981	45637049	32721007	1.35525e+07	4101623	22018135	22056648	16058802	1.03552e+07	1243.38	0.0528	610.225	0.115	2.03757
500.841	46.01	0	0	0	0	0	0	1345	1841	1062	952.569	11074605	18924745	26634085	1.88778e+07	7.77985e+06	1410655	10297653	10449347	7385885	5.17526e+06	17775.3	0.0522	6954.55	0.132	2.55593
470.864	45.48	1561	0	0	520.333	901.244	0	0	11377	3792.33	6568.51	5944478	10999057	14426044	1.04565e+07	4.26673e+06	958585	6708512	6718909	4.79534e+06	3.32273e+06	2757.24	0.0513	1264.46	0.13	2.18056
268.906	45.48	0	0	0	0	0	0	0	5881	1960.33	3395.4	3181026	5772305	7628669	5.52733e+06	2.23392e+06	527039	3536637	3477232	2513636	1.7207e+06	2819.57	0.0504	1282.24	0.127	2.19894
266.91	45.48	0	0	0	0	0	38320	24462	95288	52690	37536	14609400	26027540	34751162	2.51294e+07	1.01009e+07	2585695	15868167	15823877	11425913	7.65589e+06	476.93	0.0501	216.852	0.124	2.19933
137.005	44.94	0	0	0	0	0	172581	89726	371275	211194	144692	25486042	43923044	60090345	43166477	1.73146e+07	6789749	29805897	28843379	2.1813e+07	1.30194e+07	204.392	0.0501	103.284	0.103	1.97893
332.85	45.48	0	0	0	0	0	1053	0	4751	1934.67	2495.2	3535363	6368966	8417741	6.10736e+06	2.45168e+06	568166	3840599	3824962	2.74458e+06	1.88484e+06	3156.6	0.0498	1418.54	0.128	2.22525
234.938	44.94	0	0	0	0	0	20647	7221	62140	30002.7	28629.9	12856628	22576691	30375508	2.19363e+07	8.77698e+06	2956577	14847076	14327448	10710367	6.72e+06	731.146	0.0496	356.981	0.111	2.04813
438.892	44.94	0	0	0	0	0	9521	1930	10997	7482.67	4865.05	6250023	11505160	14876733	1.08773e+07	4.34749e+06	1470578	7361599	7253149	5.36178e+06	3.37031e+06	1453.67	0.0494	716.56	0.111	2.02868
436.896	44.94	0	0	0	0	0	49225	31008	134064	71432.3	55000.1	20493615	37075153	48608583	3.53925e+07	1.41328e+07	4514305	24219601	24035100	1.75897e+07	1.1324e+07	495.467	0.0494	246.242	0.116	2.01212
137.005	46.01	0	1655	0	551.667	955.515	101926	58125	233703	131251	91388.7	19245687	31282336	44343718	3.16239e+07	1.25525e+07	3646173	18534325	18452898	1.35445e+07	8.57227e+06	240.941	0.0491	103.195	0.113	2.33482
170.993	44.94	0	0	0	0	0	9611	1718	24544	11957.7	11592.5	5858242	9801214	13513714	9724390	3.82831e+06	1345253	6276216	6450585	4.69068e+06	2.89854e+06	813.252	0.0481	392.282	0.108	2.07313
330.855	45.48	0	0	0	0	0	14641	7543	54078	25420.7	25070.5	11535665	20562538	26956586	1.96849e+07	7.74783e+06	1902547	12445402	12750287	9.03275e+06	6.17681e+06	774.369	0.0481	355.332	0.127	2.17929
468.868	45.48	0	959	0	319.667	553.679	50573	22111	80463	51049	29178.9	17263112	31142438	40407169	2.96042e+07	1.16484e+07	2841359	18806581	19092758	1.35802e+07	9.30124e+06	579.919	0.0481	266.024	0.128	2.17995
266.91	44.94	0	1581	0	527	912.791	28987	23789	101845	51540.3	43642.6	8325925	14110059	19235686	1.38906e+07	5.45819e+06	2159531	9923063	9327004	7.13653e+06	4.3205e+06	269.508	0.0481	138.465	0.105	1.9464
362.827	46.01	0	0	0	0	0	8123	2995	16113	9077	6610.83	7856186	13080236	18065930	13000784	5.10534e+06	1012871	7410352	7234138	5.21912e+06	3.64378e+06	1432.3	0.0478	574.992	0.132	2.49099
300.878	44.94	0	0	0	0	0	2683	4606	12339	6542.67	5111.03	5096083	9304318	11926398	8.7756e+06	3.44572e+06	1086446	5883179	5881075	4.28357e+06	2.76879e+06	1341.21	0.0478	654.675	0.116	2.04867
364.822	46.01	0	0	0	0	0	0	0	2179	726.333	1258.05	2710671	4693800	6280637	4.5617e+06	1.78865e+06	366108	2550089	2528293	1814830	1.25468e+06	6280.93	0.0476	2498.81	0.129	2.51357
170.993	45.48	0	0	0	0	0	1335	0	11739	4358	6426.89	3782929	6352982	8704405	6.28011e+06	2.46155e+06	763846	4003886	4001076	2922936	1.86983e+06	1441.02	0.0476	670.692	0.114	2.14856
259.038	7.69	0	0	0	0	0	94263	118465	88584	100437	15868.5	12317092	5766745	13077297	1.0387e+07	4.01931e+06	6180305	7448174	5584025	6404168	952024	103.418	0.0473	63.763	0.0075	1.62192
202.965	45.48	0	0	0	0	0	7725	1218	17874	8939	8394.1	5380473	9405511	12429657	9.07188e+06	3.53641e+06	1010057	5827976	5573768	4137267	2.71122e+06	1014.84	0.0472	462.821	0.119	2.19272
137.005	45.48	0	0	0	0	0	110273	79464	293705	161147	115827	22013065	37368958	50125984	36502669	1.40765e+07	4614351	23844010	23485355	17314572	1.10002e+07	226.518	0.0465	107.446	0.114	2.10821
170.993	46.01	0	0	0	0	0	9916	9399	26811	15375.3	9906.95	8843872	14505645	20006772	1.44521e+07	5.58164e+06	1266796	8378967	8211029	5952264	4.0586e+06	939.95	0.0464	387.13	0.127	2.428
202.965	46.02	0	803	0	267.667	463.612	3226	3340	15576	7380.67	7097.6	5654885	8912476	12657237	9074866	3.504e+06	864616	5229823	4981084	3691841	2.45161e+06	1229.56	0.0463	500.211	0.121	2.45809
298.882	44.36	1052	4279	3811	3047.33	1743.78	0	0	3391	1130.33	1957.79	3659873	6213864	8271449	6.0484e+06	2.31024e+06	983600	4139689	3864186	2995825	1.74807e+06	5350.43	0.0454	2650.11	0.0973	2.01894
225.04	16.05	0	0	0	0	0	1430191	1343463	1219021	1.33089e+06	106145	25186802	12883728	27417796	21829442	7.82711e+06	11263434	15662055	9137666	1.20211e+07	3.32752e+06	16.402	0.0453	9.032	0.0307	1.81593
271.061	30.77	16973	3044	5700	8572.33	7395.4	226799006	227745372	284529508	246357962	3.30609e+07	584215128	409776673	653838666	5.49277e+08	1.25726e+08	692933	883908	748133	774991	98279.7	2.23	0.0452	0.003	0.00599	708.752	naringenin
333.134	17.47	0	0	0	0	0	676009	698198	576697	650301	64701.5	9550818	4733746	9331044	7.87187e+06	2.71992e+06	1972804	2775851	1833442	2.19403e+06	508665	12.105	0.0441	3.374	0.0326	3.58785
137.005	46.51	0	0	0	0	0	54840	34535	128168	72514.3	49255.2	14854117	20514500	31113911	2.21608e+07	8.25397e+06	2712823	11297505	10903391	8304573	4.84661e+06	305.607	0.0435	114.523	0.0987	2.66851
308.955	40.73	0	4211	0	1403.67	2431.22	291076	268144	168452	242557	65193.3	7541926	4330178	9324385	7.0655e+06	2.53096e+06	3525430	4371525	3635012	3843989	460133	29.129	0.0429	15.848	0.00471	1.83806
527.851	45.47	0	0	0	0	0	0	1852	4691	2181	2362.74	4188249	7323390	9257639	6.92309e+06	2.55829e+06	778433	4702206	4900816	3460485	2.32485e+06	3174.41	0.0427	1586.72	0.123	2.00061
268.906	44.36	0	0	0	0	0	5522	5420	45140	18694	22903	8314389	13718424	18152255	1.3395e+07	4.9269e+06	2418577	9539822	8920530	6959643	3.94485e+06	716.539	0.0424	372.292	0.0929	1.92467
202.965	44.36	0	0	0	0	0	24747	9126	85249	39707.3	40206.2	12652269	20623907	27413292	2.02298e+07	7.3884e+06	3858937	14590745	13173154	1.05409e+07	5.83004e+06	509.473	0.0419	265.466	0.0892	1.91917
266.91	44.36	0	0	0	0	0	137905	94168	283492	171855	99122.9	37465795	61853527	80877763	60065695	2.17611e+07	11452540	43202504	39888919	3.15147e+07	1.74531e+07	349.514	0.0413	183.379	0.0897	1.90596
534.808	46.51	0	0	0	0	0	863	1862	0	908.333	931.827	3877709	5356545	7929816	5.72136e+06	2.05054e+06	548317	2824327	2746401	2.03968e+06	1.29215e+06	6298.99	0.0403	2245.61	0.112	2.80502
404.924	44.35	0	0	0	0	0	66296	64188	174098	101527	62856.9	28843896	47834694	61044805	4.59078e+07	1.61867e+07	8757362	33544115	31643133	2.46482e+07	1.37947e+07	452.172	0.0392	242.774	0.0911	1.86252
137.005	44.36	0	0	1100	366.667	635.085	152586	125301	425832	234573	166196	41499041	65381949	86899910	6.45936e+07	2.27107e+07	12980732	46775218	42844538	3.42002e+07	1.84814e+07	275.367	0.0391	145.797	0.0861	1.88869
532.812	46.51	891	0	0	297	514.419	6316	1205	14977	7499.33	6961.84	8856675	12387819	17972615	1.30724e+07	4.59636e+06	1264036	6424084	6177642	4.62192e+06	2.91062e+06	1743.17	0.0389	616.321	0.111	2.82834
234.938	44.37	0	0	0	0	0	18932	2545	63884	28453.7	31758.7	6050749	9484474	12638738	9.39132e+06	3.29498e+06	2196794	7453271	6351819	5.33396e+06	2.77212e+06	330.061	0.0389	187.464	0.0802	1.76067
306.959	40.72	0	0	0	0	0	1917823	1647120	1591509	1.71882e+06	174573	44976911	25371337	51811964	4.07201e+07	1.37247e+07	20672937	24324110	21862317	2.22865e+07	1.86217e+06	23.691	0.0389	12.966	0.00253	1.82712
202.965	46.5	0	0	1280	426.667	739.008	17648	4849	19909	14135.3	8121.27	10016666	13984247	20128862	14709925	5.09501e+06	1507546	7254190	6993874	5251870	3.24529e+06	1040.66	0.0378	371.547	0.108	2.80089
406.92	44.36	0	0	0	0	0	5411	2253	20208	9290.67	9585.63	7684879	12457235	15989748	12043954	4.16783e+06	2295279	8779029	8281023	6451777	3.60823e+06	1296.34	0.0377	694.43	0.0906	1.86677
123.044	6.06	21012	3966	5964	10314	9318.44	3966365	4011640	3507236	3.82841e+06	279068	14198500	9100296	14687712	1.26622e+07	3.09436e+06	3259522	5069145	3378011	3902226	1.01232e+06	3.307	0.0376	1.019	0.913	3.24486
200.917	40.72	117055	114553	60955	97521	31691.8	707331	613438	592379	637716	61201	15956654	9230033	18448879	1.45452e+07	4.76875e+06	7609302	9041694	7800889	8.15063e+06	777608	22.808	0.037	12.781	0.00339	1.78455
223.06	7.68	0	0	0	0	0	2778040	2512498	2292309	2.52762e+06	243218	77056353	41366383	81114654	6.65125e+07	2.18715e+07	39246214	45185892	35464864	3.99657e+07	4.90029e+06	26.314	0.0368	15.812	0.00557	1.66424	5-(3´,4´,5´-trihydroxyphenyl)-y-valerolactone
165.054	8.56	8619	10547	6108	8424.67	2225.87	2870145	3029286	2864953	2.92146e+06	93415	24203918	13933634	24596729	20911427	6.04614e+06	7469026	5917464	5226158	6204216	1.1486e+06	7.158	0.0356	2.124	0.0377	3.37052
382.967	40.62	0	0	0	0	0	59043	32737	22337	38039	18918.7	20984965	13110518	24961654	1.96857e+07	6.03145e+06	8890025	10709045	8980149	9.52641e+06	1.02519e+06	517.515	0.03	250.438	0.00386	2.06644
234.938	40.63	0	0	0	0	0	3700	4242	0	2647.33	2308.62	10603870	6707489	12685320	9998893	3.03449e+06	3707235	4560993	3526655	3.93163e+06	552474	3776.72	0.0294	1485.03	0.00653	2.54319
317.139	22.54	0	0	0	0	0	156943	158397	86843	134061	40898.4	13089955	7693021	14239473	1.16741e+07	3.49534e+06	2953512	4000347	2827334	3.2604e+06	643913	87.081	0.0292	24.32	0.0136	3.58059
234.938	47	0	0	0	0	0	1490	0	5907	2465.67	3071.99	7132899	8628452	12669455	9.47694e+06	2.86414e+06	1113366	4003682	3978899	3.03198e+06	1.66162e+06	3843.58	0.0291	1229.69	0.0873	3.12566
137.005	43.71	0	0	0	0	0	186041	101677	408219	231979	158350	58100384	77643559	105861131	8.0535e+07	2.40113e+07	24889404	59453255	53214451	45852370	1.84205e+07	347.165	0.0285	197.658	0.0503	1.7564
338.932	41.89	0	0	0	0	0	317887	384071	355221	352393	33182.5	7427406	4881166	8829554	7046042	2.00163e+06	2288533	2803601	2486642	2.52626e+06	259809	19.995	0.0285	7.169	0.00421	2.78912
170.993	43.71	0	0	0	0	0	2523	0	3240	1921	1701.82	7729540	10409162	14099217	10745973	3.19817e+06	3386055	7745955	6944792	6.0256e+06	2.32075e+06	5594.03	0.0283	3136.75	0.0461	1.78339
268.906	43.71	0	0	0	0	0	2544	2961	21345	8950	10736.4	8897552	12068851	16199222	1.23885e+07	3.66132e+06	3715992	8933647	8029729	6.89312e+06	2.78835e+06	1384.17	0.0279	770.169	0.0506	1.79723
266.91	43.71	0	4924	0	1641.33	2842.87	86820	21524	194297	100880	87240.5	39951361	54591319	72741884	5.57615e+07	1.64266e+07	16542625	40092260	37513363	3.13827e+07	1.29164e+07	552.749	0.0278	311.089	0.0524	1.77682
495.879	44.93	0	0	0	0	0	30031	5974	49631	28545.3	21866.4	8356034	13119132	15331882	12269016	3.56478e+06	2092858	9059954	9570190	6.90767e+06	4.17754e+06	429.808	0.0271	241.99	0.104	1.77614
289.999	18.05	0	0	0	0	0	1929509	1695484	1347032	1.65734e+06	293106	14504150	8805686	14220586	1.25101e+07	3.21128e+06	1880258	1692057	1160773	1577696	373127	7.548	0.0271	0.952	0.786	7.92937
202.965	43.71	0	0	2560	853.333	1478.02	13940	5980	38231	19383.7	16800.5	14866773	20246425	26794416	2.06359e+07	5.97335e+06	6451813	15414026	13829155	1.18983e+07	4.78293e+06	1064.6	0.0269	613.835	0.05	1.73435
258.026	12.11	0	0	0	0	0	3327884	2693865	2463857	2.82854e+06	447479	19479975	12001621	18417366	1.6633e+07	4.04592e+06	3818702	3566044	2508159	3297635	695279	5.88	0.0263	1.166	0.39	5.04391
234.938	43.71	0	0	0	0	0	23204	4214	77524	34980.7	38047.4	19221671	25994639	34301495	26505935	7.5529e+06	8094968	19188707	17660045	14981240	6.01247e+06	757.726	0.0261	428.269	0.0499	1.76928
374.948	43.7	0	2572	0	857.333	1484.94	9232	7777	43438	20149	20182	12465435	16216978	21969584	16883999	4.78706e+06	5236206	12627444	11704126	9.85593e+06	4.02734e+06	837.952	0.0258	489.149	0.0516	1.71308
361.129	15.97	0	0	0	0	0	261499	266431	193248	240393	40902.9	11429471	6816411	11803185	1.00164e+07	2.77753e+06	1131193	1469943	959210	1186782	259865	41.667	0.0258	4.937	0.022	8.43993
372.952	43.71	0	0	0	0	0	138001	82644	320336	180327	124370	56167431	75454780	99341298	7.69878e+07	2.16277e+07	24766275	58303957	53699795	45590009	1.81802e+07	426.934	0.0254	252.818	0.0495	1.6887
408.929	43.71	0	0	0	0	0	0	23408	58075	27161	29218.8	5563598	6973487	9502151	7346412	1.99558e+06	2633818	6160097	5655081	4816332	1.9069e+06	270.476	0.0239	177.325	0.049	1.52531
409.987	40.61	0	0	0	0	0	42771	11770	14385	22975.3	17193.3	14860474	10130460	17784876	1.42586e+07	3.86254e+06	6193052	6967075	5908574	6.35623e+06	547793	620.604	0.0237	276.654	0.00246	2.24325
503.255	27.15	0	0	0	0	0	8109739	8519754	7061850	7.89711e+06	751850	186885584	120632814	201466563	1.69662e+08	4.30816e+07	111723239	116156738	107163186	1.11681e+08	4.49692e+06	21.484	0.0228	14.142	0.000459	1.51916
390.912	40.73	0	0	0	0	0	124404	131709	119197	125103	6285.25	6877793	4512149	7379553	6.2565e+06	1.53134e+06	3301161	3460955	3234490	3332202	116380	50.011	0.0202	26.636	0.000424	1.87759
545.229	23.93	0	0	0	0	0	393672	347079	269199	336650	62888.4	22244364	14378462	23196228	1.99397e+07	4.83962e+06	13199115	13363706	12171307	12911376	646180	59.23	0.0197	38.353	0.000796	1.54435
163.075	12.34	0	0	0	0	0	1727461	1823273	1603632	1718122	110118	22927410	15628772	24555847	21037343	4.7542e+06	4264212	4637334	3772591	4.22471e+06	433723	12.244	0.0195	2.459	0.00694	4.97959	5-(dihydroxyphenyl)-y-valerolactone-CO2
243.042	12.33	0	0	0	0	0	10374510	10323885	9453962	1.00508e+07	517484	80278947	54717681	81848879	7.22818e+07	1.52312e+07	22143984	23390543	19835523	2.179e+07	1.80375e+06	7.192	0.0193	2.168	0.00483	3.3172	5-(dihydroxyphenyl)-y-valerolactone+35Cl
245.04	12.34	0	0	0	0	0	3246908	3321382	2903556	3157282	222866	26343698	17886102	26472713	2.35675e+07	4.92066e+06	7204232	7305631	6324858	6944907	539366	7.464	0.0187	2.2	0.00256	3.39349	5-(dihydroxyphenyl)-y-valerolactone+37Cl
463.907	44.36	0	0	0	0	0	5807	6044	50512	20787.7	25742.3	12127894	17285858	19750173	16387975	3.88966e+06	4389698	13900071	13562804	1.06175e+07	5.39609e+06	788.359	0.0183	510.766	0.0766	1.54348
279.124	24.42	0	0	0	0	0	380283	300711	325116	335370	40765	29818338	20199698	32318890	27445642	6.39851e+06	1448356	1497727	1250940	1.39901e+06	130585	81.837	0.0181	4.172	0.00263	19.6179
207.065	12.34	1355	0	0	451.667	782.31	98894665	101634743	89794538	9.67746e+07	6.19826e+06	1190175025	826258895	1243638147	1086690689	2.27119e+08	234966216	246100147	205989481	2.29019e+08	2.07062e+07	11.229	0.017	2.367	0.00485	4.74499	5-(dihydroxyphenyl)-y-valerolactone
587.207	27.15	0	0	0	0	0	937124	1064595	869157	956959	99217.3	23444708	16479150	24963970	21629276	4.52437e+06	15006233	15372271	14289094	1.48892e+07	550991	22.602	0.0156	15.559	0.00036	1.45268
137.005	42.93	0	0	0	0	0	231695	151645	377636	253659	114585	101508035	94605345	139265424	1.11793e+08	2.40409e+07	52619133	77154202	67578794	65784043	1.23656e+07	440.722	0.0151	259.341	0.0117	1.69939
202.965	42.08	0	0	0	0	0	57540	16973	18759	31090.7	22923.2	39909096	29117192	44528338	37851542	7.90892e+06	28187899	33195438	28105124	29829487	2.91529e+06	1217.44	0.0143	959.424	0.00317	1.26893
170.993	42.93	0	0	0	0	0	22626	21841	58667	34378	21038.6	27658330	26042946	37705870	3.0469e+07	6.3191e+06	14133540	20742273	18478937	1.77849e+07	3.35858e+06	886.289	0.0141	517.331	0.0117	1.7132
202.965	42.93	0	0	0	0	0	4648	3362	23234	10414.7	11120.5	22117578	21168852	30412272	24566234	5.08499e+06	11259463	16325186	14587480	1.40574e+07	2.57413e+06	2358.83	0.014	1349.78	0.011	1.74757
342.976	42.93	0	0	0	0	0	10135	0	30487	13540.7	15526.2	18519280	17800156	25255519	20524985	4.11251e+06	9812723	13857509	12534819	1.20684e+07	2.06235e+06	1515.8	0.0131	891.264	0.00961	1.70073
234.938	42.93	0	0	0	0	0	86434	71596	133364	97131.3	32243.5	57161182	54136295	77271821	6.28564e+07	1.25754e+07	28462900	42431829	36611136	3.58353e+07	7.01671e+06	647.127	0.0131	368.936	0.0126	1.75404
340.98	42.93	0	0	0	0	0	221234	199343	371011	263863	93436.5	105989627	101608356	142348446	1.16649e+08	2.23641e+07	55460448	80245178	71312300	6.9006e+07	1.25523e+07	442.081	0.0121	261.522	0.0109	1.69042
376.957	42.93	0	0	0	0	0	3150	0	8858	4002.67	4490.14	9688860	9456291	12960213	10701788	1.95931e+06	5525728	7595212	7059735	6.72689e+06	1.07414e+06	2673.75	0.011	1680.65	0.0084	1.5909
435.948	43.71	0	0	0	0	0	0	11346	10136	7160.67	6230.76	7362466	8566013	10368995	8.76582e+06	1.51319e+06	3754789	7384858	6762203	5.96728e+06	1.9412e+06	1224.13	0.0098	833.319	0.0336	1.46898
431.935	43.71	33728	60185	57966	50626.3	14676.4	61536	21592	175748	86292	80004.1	16508152	19986475	23233506	1.99094e+07	3.36334e+06	9844356	17993028	16962108	14933164	4.43708e+06	230.721	0.00943	173.054	0.0285	1.33323
403.976	42.93	0	0	0	0	0	15749	11202	10034	12328.3	3019.4	12321142	12217894	14859891	1.3133e+07	1.49644e+06	8210889	10402333	9519174	9.37747e+06	1.10257e+06	1065.29	0.00431	760.658	0.00459	1.40048
399.963	42.95	0	0	0	0	0	11223	3498	41966	18895.7	20349.4	12450926	12838570	14579465	1.32897e+07	1.1337e+06	9072182	11030289	10592764	10231745	1.02776e+06	703.322	0.00242	541.489	0.00335	1.29886
564.784	47	0	0	0	0	0	0	0	0	0	0	5091026	6317800	9293470	6.90077e+06	2.16102e+06	774357	2922556	2826319	2.17441e+06	1.21344e+06	99999.9	1e-05	99999.9	1e-05	3.17363
502.836	46.01	0	0	0	0	0	0	0	0	0	0	4376183	7532393	10518786	7.47579e+06	3.07169e+06	537390	4230742	4150630	2.97292e+06	2.10961e+06	99999.9	1e-05	99999.9	1e-05	2.51463
799.824	43.71	0	0	0	0	0	0	0	0	0	0	2624731	4587759	6680107	4.63087e+06	2.02803e+06	419931	2682823	2447408	1850054	1.2441e+06	99999.9	1e-05	99999.9	1e-05	2.5031
735.88	42.93	0	0	0	0	0	0	0	0	0	0	7764769	6931956	10231302	8.30934e+06	1.71576e+06	2519729	4236845	3709435	3.48867e+06	879588	99999.9	1e-05	99999.9	1e-05	2.38181
236.934	42.93	2437	0	0	812.333	1407	0	0	0	0	0	10030529	9391983	13854374	1.10923e+07	2.41324e+06	4900324	7226930	6243507	6123587	1.16793e+06	99999.9	1e-05	99999.9	1e-05	1.8114
325.178	42.44	0	0	0	0	0	0	0	0	0	0	17015732	1451227	2011063	6.82601e+06	8.829e+06	10943225	1737527	909822	4.53019e+06	5.56925e+06	99999.9	1e-05	99999.9	1e-05	1.50678
