# Supplementary material for: A Combined LC-MS Metabolomics- and 16S rRNA Sequencing Platform to Assess Interactions between Herbal Medicinal Products and Human Gut Bacteria in Vitro: a Pilot Study on Willow Bark Extract
Source: Front Pharmacol. 2017 Dec 13;8:893. doi: 10.3389/fphar.2017.00893 (PMC5733343; doi:10.3389/fphar.2017.00893)
Supplement: Supplementary file 3 [file Table3.XLS]

## Sheet: all features
A combined LC-MS metabolomics- and 16S rRNA sequencing platform to assess interactions between herbal medicinal products and human gut bacteria in vitro: A pilot study on willow bark extract (Eva-Maria Pferschy-Wenzig, Kaisa Koskinen, Christine Moissl-Eichinger, Rudolf Bauer)
Supplementary File 3: Processed LC-HRMS data of WBE 10 mg/ml incubated in anaerobic PBS buffer (output of raw data processing with SIEVETM 2.2, exported to Excel)
all detected features
MZ	Time	blank_1	blank_2	blank_3	means	SD	t0_1	t0_2	t0_3	means	SD	t4_1	t4_2	t4_3	means	SD	t24_1	t24_2	t24_3	means	SD	Ratio_t4/t0	PValue_t4/t0	Ratio_t24/t0	PValue_t24/t0	Ratio_t4/t24
154.927	1.19	0	0	1110	370	640.859	48036713	52155296	54279141	5.14904e+07	3.17389e+06	53492884	49865324	51165099	51507769	1.8379e+06	50782106	53289185	52370845	5.21474e+07	1.26839e+06	1.00034	0.993934	1.01276	0.763984	0.987735
491.104	18.49	0	0	0	0	0	47774822	48184401	49055965	48338396	654307	49482537	48333557	47177329	48331141	1.15261e+06	47114414	46504144	48117554	4.72454e+07	814638	0.99985	0.993001	0.977388	0.147558	1.02298
355.035	7.53	0	0	0	0	0	11078291	12839377	12183808	1.20338e+07	890071	12161527	12064712	11894642	1.20403e+07	135108	11562249	11823720	12432982	1.19397e+07	446793	1.00054	0.991156	0.992174	0.880485	1.00843
299.077	8.72	0	0	0	0	0	13687249	14876076	14813404	1.44589e+07	669012	14651112	14313714	14426697	14463841	171738	14570910	14524497	15338113	1.48112e+07	456933	1.00034	0.991139	1.02436	0.498444	0.976549
150.886	1.24	0	0	0	0	0	12567647	14035096	14776063	1.37929e+07	1.12395e+06	14279010	13590115	13481521	1.37835e+07	432504	13694767	13794680	14295857	1.39284e+07	322095	0.999319	0.990203	1.00982	0.857122	0.989598
274.973	1.68	0	0	0	0	0	13168771	14535564	14336570	14013635	738408	13768689	13726508	14570775	1.4022e+07	475729	13819127	13990264	14183129	1.39975e+07	182109	1.0006	0.987771	0.998849	0.973712	1.00175
377.109	4.08	0	0	0	0	0	27813775	30846958	30402763	29687832	1.63811e+06	29746771	28996129	30376404	2.97064e+07	691021	28910192	29556968	30532253	29666471	816556	1.00063	0.9868	0.99928	0.985168	1.00135
154.927	1.27	0	0	1110	370	640.859	52428289	57059351	59366285	5.62846e+07	3.53328e+06	58007950	54598064	56067000	56224338	1.71038e+06	55789510	58430341	57808471	57342774	1.38063e+06	0.998929	0.980503	1.0188	0.666755	0.980496
271.083	7.43	0	2102	0	700.667	1213.59	184400387	203137617	199416341	1.95651e+08	9.91977e+06	197494522	195948627	194183918	195875689	1.65651e+06	193611229	193818146	203935012	1.97121e+08	5.90161e+06	1.00115	0.972537	1.00751	0.838524	0.99368
210.842	1.23	0	0	0	0	0	6991026	8046792	8474888	7.83757e+06	763736	7810926	7945307	7698860	7.81836e+06	123392	7456375	7967131	8012223	7.81191e+06	308726	0.99755	0.969439	0.996726	0.960797	1.00083
439.125	20.11	0	0	3234	1078	1867.15	43642104	45118388	45759309	4.48399e+07	1.08572e+06	45616818	44184311	44826528	4.48759e+07	717528	42528056	42672865	44058918	43086613	845148	1.0008	0.964463	0.960898	0.0959901	1.04153
312.095	2.05	0	0	0	0	0	7231852	8112248	7953287	7.7658e+06	469190	7749428	7763257	7826240	7.77964e+06	40943.4	7978314	7954350	8117574	8016746	88137.9	1.00178	0.963956	1.03231	0.453187	0.970424
563.072	17.9	0	0	0	0	0	35446776	37300319	36285781	36344292	928156	37788235	36390425	35004793	3.63945e+07	1.39173e+06	39973139	42160021	42972845	4.1702e+07	1.55142e+06	1.00138	0.961392	1.14742	0.0115634	0.872728
315.073	6.8	0	0	0	0	0	51353865	56615624	53043665	5.36711e+07	2.6864e+06	53419538	52576801	55311184	5.37692e+07	1.40032e+06	54672871	55557652	57399974	5.58768e+07	1.39129e+06	1.00183	0.958776	1.0411	0.295848	0.96228
194.946	1.3	0	0	979	326.333	565.226	14556462	15692686	16764837	1.56713e+07	1.10434e+06	15896708	15333363	15911346	1.57138e+07	329554	14939884	17200010	16287918	16142604	1.13705e+06	1.00271	0.954117	1.03007	0.633742	0.973437
283.082	22.33	0	0	0	0	0	12765458	13913573	13809553	1.34962e+07	634970	13888874	13244550	13272000	1.34685e+07	364335	13460989	13270191	13669432	1.34669e+07	199685	0.997946	0.951607	0.997827	0.945093	1.00012
271.083	7.5	0	0	0	0	0	183607694	202276220	198710848	1.94865e+08	9.91069e+06	196996458	195468840	193364573	1.95277e+08	1.82356e+06	192858287	193291809	203430088	196526728	5.98241e+06	1.00211	0.949661	1.00853	0.818378	0.993639
200.971	1.96	20585	28771	16564	21973.3	6220.8	9181136	10265920	10137436	9.8615e+06	592702	10111041	9606811	9945104	9887652	256978	9724477	9935148	9898480	9.8527e+06	112549	1.00265	0.948916	0.999108	0.982009	1.00355
663.2	1.38	0	0	0	0	0	5960319	6206052	6612845	6.25974e+06	329559	6164161	6209053	6453782	6.27567e+06	155878	6613791	6101891	5879689	6198457	376457	1.00254	0.944675	0.99021	0.842537	1.01246
321.083	1.42	0	2371	0	790.333	1368.9	39976213	43321970	43581920	4.22934e+07	2.01092e+06	41614594	42376096	42599104	42196598	516217	43140811	42079231	41352985	42191009	899139	0.997712	0.942239	0.99758	0.941311	1.00013
461.11	24.84	0	0	0	0	0	36127435	36310119	37277354	36571636	617958	37829207	36482501	35196624	3.65028e+07	1.31641e+06	34602684	36788818	36582507	3.59913e+07	1.20702e+06	0.998117	0.94007	0.984133	0.51262	1.01421
216.928	1.22	0	1264	0	421.333	729.771	19390647	20286741	21772589	2.04833e+07	1.20308e+06	20891942	20215528	20523671	2.05437e+07	338652	20141078	21419530	21155953	2.09055e+07	675016	1.00295	0.939992	1.02061	0.631199	0.982693
447.151	12.43	0	0	0	0	0	72308854	76435523	76698817	7.51477e+07	2.46206e+06	75314920	74463459	75267241	7.50152e+07	478422	72869065	74230205	77599190	7.48995e+07	2.43505e+06	0.998236	0.934899	0.996697	0.907173	1.00155	benzyl hexoside pentoside
323.135	6.9	31455	14111	22330	22632	8675.94	364925267	403153465	396947442	388342058	2.05156e+07	394849199	385955188	387568864	3.89458e+08	4.73833e+06	392597283	396469177	404348189	397804883	5.98824e+06	1.00287	0.934518	1.02437	0.513024	0.979017
331.104	5.52	159873	94261	57707	103947	51767.1	11674211	13020686	12923475	1.25395e+07	750900	12942658	12481738	12327158	1.25839e+07	320204	12572302	13171247	13266729	13003426	376404	1.00354	0.931493	1.037	0.410466	0.967734
479.084	17.61	2907	0	0	969	1678.36	11600545	12158378	11469147	11742690	365942	11795917	11947890	11410580	11718129	276972	11059650	11196778	12093602	11450010	561568	0.997908	0.930915	0.975076	0.497936	1.02342
228.903	1.18	0	0	0	0	0	3090569	3503207	3404638	3.3328e+06	215494	3307051	3493415	3153697	3.31805e+06	170126	3311661	3425309	3561991	3432987	125341	0.995574	0.930564	1.03006	0.533396	0.966521
467.118	1.34	0	0	0	0	0	5992962	6610432	6610643	6404679	356557	6243678	6496438	6539316	6.42648e+06	159754	6743800	6348295	6183641	6.42525e+06	287898	1.0034	0.929574	1.00321	0.941933	1.00019
489.198	21.52	0	0	0	0	0	77892004	78854839	81423431	7.93901e+07	1.82555e+06	82080849	77597787	77976029	7.92182e+07	2.48631e+06	79053859	82496517	82916124	8.14888e+07	2.11916e+06	0.997835	0.928152	1.02644	0.264982	0.972136	dihydrocinnamoylrutinoside+HCOOH
521.203	25.05	0	0	0	0	0	35753716	36941134	38368470	3.70211e+07	1.30921e+06	37727539	36583920	36501085	3.69375e+07	685434	35606172	36264174	37008762	36293036	701740	0.997742	0.928094	0.980334	0.457134	1.01776
315.072	4.93	0	0	0	0	0	31554142	34128707	33849058	3.31773e+07	1.41264e+06	33930029	32400969	32912699	3.30812e+07	778337	33309160	33383982	34229594	33640912	511184	0.997104	0.92412	1.01397	0.636556	0.983363
347.099	2.37	0	0	0	0	0	6665777	7548665	7321764	7.17874e+06	458493	7314978	7088162	7222836	7.20866e+06	114071	7420865	7699978	7897453	7.67277e+06	239457	1.00417	0.921676	1.06882	0.196178	0.939512
153.018	4.93	6978	8333	4504	6605	1941.56	9911130	10784649	10458575	1.03848e+07	441410	10561493	10034209	10454892	10350198	278797	10923289	10937458	11166631	11009126	136587	0.996669	0.915138	1.06012	0.123798	0.940147	protocatechuic acid
159.065	6.48	19027	17348	5648	14007.7	7288.19	7875302	8711655	8459441	8.3488e+06	429014	8339502	8136663	8474382	8316849	169995	8683475	8852379	9208327	8914727	267923	0.996173	0.913158	1.06779	0.138243	0.932934
469.135	18.48	0	2391	0	797	1380.44	4222079488	4227519769	4351997397	4.2672e+09	7.3488e+07	4360697869	4186821413	4230122359	4.25921e+09	9.05152e+07	4144253134	4092935801	4172616962	4.1366e+09	4.03878e+07	0.998129	0.911521	0.969395	0.0711817	1.02964
417.213	23.3	0	0	0	0	0	16049689	16264084	16591466	1.63017e+07	272845	16639084	16008088	16166759	1.62713e+07	328233	16210792	16521618	17047282	1.65932e+07	422818	0.998133	0.907851	1.01788	0.381336	0.980599
157.049	2.65	6051	6497	5083	5877	722.88	10518929	11686429	11617020	11274126	654940	11281376	11171137	11213302	1.12219e+07	55624.6	11515174	11718207	12149463	1.17943e+07	323915	0.995371	0.903056	1.04614	0.307442	0.951473	isopropyl maleate
270.846	1.25	15674	21951	23982	20535.7	4331.06	7206299	7980787	8042699	7.74326e+06	466053	8209200	7579679	7577948	7.78894e+06	363955	7845930	8124807	8065739	8.01216e+06	146957	1.0059	0.90038	1.03473	0.426588	0.97214
857.252	17.89	3686	3237	2256	3059.67	731.307	17616002	18267384	17770521	1.78846e+07	340355	18280403	17991630	17228199	1.78334e+07	543653	18995995	18532980	20236255	1.92551e+07	880698	0.997136	0.897866	1.07663	0.100155	0.926167
164.956	1.15	12746	8814	6614	9391.33	3106.5	13651081	14933276	15613530	14732629	996492	15159145	14337317	14429102	1.46419e+07	450331	14223073	14183172	14706456	1.43709e+07	291284	0.993839	0.895443	0.975447	0.599565	1.01885
276.833	1.2	2593	1688	4549	2943.33	1462.32	4671877	5359687	5264239	5098601	372623	5156087	5288670	4955131	5133296	167933	5102268	5223349	5219466	5.18169e+06	68812.6	1.0068	0.893115	1.0163	0.738543	0.99066
192.022	1.67	0	0	0	0	0	17800631	20094134	19139435	19011400	1.1521e+06	19096425	18629389	19632274	1.91194e+07	501836	19735533	19942584	20611139	2.00964e+07	457625	1.00568	0.891999	1.05707	0.239576	0.951382
352.068	9.62	0	0	0	0	0	55833941	60951034	59183719	5.86562e+07	2.59901e+06	60123516	57610252	57468980	58400916	1.49349e+06	58815668	58985753	61674806	59825409	1.60388e+06	0.995647	0.89155	1.01993	0.550319	0.976189
475.183	19.05	0	0	0	0	0	21429815	22357915	23282141	2.23566e+07	926164	22904237	22529872	21914765	2.24496e+07	499593	21990758	22462784	22727014	2.23935e+07	372983	1.00416	0.887841	1.00165	0.953511	1.00251
365.055	5.81	0	0	0	0	0	8781717	9867594	9590541	9413284	564223	9717534	9275583	9413172	9468763	226159	8312151	8740405	8693115	8.58189e+06	234795	1.00589	0.885746	0.911679	0.11037	1.10334
323.135	7.22	32570	18683	18842	23365	7972.16	365487495	407408434	397923610	3.90273e+08	2.19827e+07	392340058	381944258	390066366	388116894	5.46521e+06	394690792	394770246	394651785	3.94704e+08	60370.4	0.994475	0.882705	1.01135	0.760322	0.983311
549.168	1.36	0	0	0	0	0	7622046	8937830	8370983	8.31029e+06	659989	7772180	8514109	8420463	8235584	404042	8936055	7784338	7668113	8129502	700909	0.991011	0.876901	0.978246	0.761351	1.01305
377.182	19.57	0	0	0	0	0	14868232	15906361	15642219	1.54723e+07	539527	15623414	15141695	15468844	1.54113e+07	245958	15271189	15411252	16282207	1.56549e+07	547774	0.996061	0.87079	1.0118	0.701886	0.984442
299.077	3.8	0	0	0	0	0	10054379	10915209	11377287	1.07823e+07	671395	11161494	10693367	10716681	1.08572e+07	263801	10754643	10902538	11165944	1.0941e+07	208336	1.00695	0.870362	1.01472	0.727973	0.992335
477.104	24.01	0	0	0	0	0	37539254	38575325	38336893	3.81505e+07	542605	39565203	37424444	37850920	38280189	1.1331e+06	38456245	38442830	39575003	3.88247e+07	649822	1.0034	0.869953	1.01767	0.242001	0.985975
461.167	16.11	0	0	0	0	0	43791919	46139225	46643387	4.55248e+07	1.52178e+06	46344338	44069689	45572684	4.53289e+07	1.15675e+06	44574236	45381496	47503248	45819660	1.51287e+06	0.995696	0.868295	1.00648	0.8236	0.989289
329.088	6.07	2084	0	0	694.667	1203.2	20416602	22654352	22336043	2.18023e+07	1.21059e+06	22144173	21437657	21366317	2.16494e+07	429983	21096690	22013207	21978564	2.16962e+07	519440	0.992985	0.85226	0.99513	0.898681	0.997844	vanillic acid hexoside
282.084	2.33	0	0	0	0	0	9690118	10919299	10784564	1.04647e+07	674148	10591116	10484039	10568431	10547862	56424.1	10463520	10570367	10923820	10652569	240908	1.00795	0.85081	1.01796	0.685847	0.990171
336.888	1.28	0	0	0	0	0	4379996	4589552	5099753	4689767	370196	4894191	4525774	4497237	4.63907e+06	221404	4780597	4831299	4491463	4.70112e+06	183329	0.989189	0.850707	1.00242	0.965098	0.986801
323.135	6.41	40516	10674	9801	20330.3	17486.7	54620459	60792722	61444521	5.89526e+07	3.76584e+06	61901174	58275914	58247418	5.94748e+07	2.10132e+06	57574559	58845430	63919945	6.01133e+07	3.35732e+06	1.00886	0.846748	1.01969	0.710871	0.989379
470.139	18.07	2745	0	0	915	1584.83	1176764190	1189519855	1212470277	1.19292e+09	1.8094e+07	1229651946	1184348751	1177208839	1.19707e+09	2.84419e+07	1154165396	1148379750	1186933467	1.16316e+09	2.07911e+07	1.00348	0.84327	0.975054	0.136178	1.02915
156.924	1.25	1019	956	0	658.333	571.003	17078344	18641737	19690955	1.84703e+07	1.31471e+06	18756516	18133286	17977511	1.82891e+07	412216	18260024	18955275	18934469	1.87166e+07	395534	0.990187	0.837824	1.01333	0.78141	0.97716
117.018	1.97	20616	12728	24100	19148	5826.39	12515227	13806252	13706888	13342789	718410	13843114	13202489	13292105	1.34459e+07	346901	13579023	13884517	13865060	13776200	171037	1.00773	0.837772	1.03248	0.406918	0.976024	succinic acid
461.167	14.17	0	0	0	0	0	21268296	22705035	22444315	2.21392e+07	765421	22656210	21668646	21729673	2.20182e+07	553395	21708032	22403582	22433204	22181606	410394	0.994533	0.836226	1.00191	0.937852	0.992632
272.843	1.24	0	0	0	0	0	7048179	8178061	8222645	7816295	665581	7876864	7956596	7886846	7.90677e+06	43439.4	7638928	8334471	8498420	8157273	456323	1.01158	0.835954	1.04362	0.509741	0.969291
577.135	9.23	0	0	0	0	0	72838473	80415896	81426925	78227098	4.69399e+06	79453214	75926132	77294906	77558084	1.77821e+06	78885884	81154093	82396082	8.0812e+07	1.77993e+06	0.991448	0.834601	1.03304	0.448175	0.959735	(epi)catechin-(epi)catechin
405.12	33.86	0	0	0	0	0	30332141	30558120	29656332	3.01822e+07	469220	31166517	30706138	29137583	30336746	1.06371e+06	31003019	32062206	30426110	3.11638e+07	829810	1.00512	0.83395	1.03252	0.167837	0.973462
332.799	1.24	3183	5153	1792	3376	1688.79	3989908	4528800	4439715	4.31947e+06	288868	4581654	4214080	4299236	4364990	192407	4536497	4402497	4363004	4.434e+06	90935.4	1.01054	0.833012	1.02651	0.569869	0.984436
331.104	2.99	154935	107200	92936	118357	32470.4	8191513	9030819	8630241	8.61752e+06	419797	8716668	8504165	8816283	8.67904e+06	159425	8900811	8701453	9034727	8878997	167704	1.00714	0.830102	1.03034	0.399715	0.97748
387.115	1.36	272315	290002	302480	288266	15157.3	57619280	63439703	63866628	6.16419e+07	3.4902e+06	60320863	61940957	61133196	61131672	810048	62643096	62107895	59015963	6.12557e+07	1.958e+06	0.991723	0.826194	0.993734	0.877419	0.997976
191.019	1.67	13192	1273	3140	5868.33	6410.81	278078024	309105197	295237485	2.9414e+08	1.55427e+07	297359036	288285733	304069272	296571347	7.9212e+06	303688274	311185492	317346906	310740224	6.84019e+06	1.00827	0.824948	1.05644	0.19734	0.954403	citric acid
463.089	20.2	0	0	0	0	0	18890027	19443508	19501198	1.92782e+07	337441	19472178	19140995	19390907	1.93347e+07	172599	19629313	19570193	19693417	1.9631e+07	61628.8	1.00293	0.813228	1.0183	0.208929	0.984907
321.075	6.74	0	0	0	0	0	366452666	405677071	374793337	3.82308e+08	2.06637e+07	392592937	375665912	388887611	3.85715e+08	8.89819e+06	409551390	405765523	423497675	412938196	9.33864e+06	1.00891	0.811662	1.08012	0.108009	0.934076	salicin+35Cl
390.757	1.23	2349	0	0	783	1356.2	3175476	3638052	3506264	3.43993e+06	238315	3720074	3293123	3448548	3.48725e+06	216090	3463292	3568731	3770177	3.60073e+06	155925	1.01376	0.811582	1.04675	0.391629	0.968483
152.882	1.24	0	0	0	0	0	12231575	13671953	14434069	1.34459e+07	1.11852e+06	13995995	13275224	13610792	13627337	360670	13008447	14041982	14169037	13739822	636567	1.0135	0.810307	1.02186	0.717502	0.991813
234.869	1.2	1977	7429	14864	8090	6468.88	13369379	15503317	15237150	14703282	1.16283e+06	15486548	14753831	14461182	1.49005e+07	528188	14882555	14673579	14770801	14775645	104572	1.01341	0.807625	1.00492	0.92417	1.00845
340.125	6.97	0	0	0	0	0	13273312	14535399	14291754	1.40335e+07	669509	14184739	13870139	13704243	13919707	244053	14567013	14789034	15015480	14790509	224237	0.991892	0.803191	1.05394	0.180887	0.941124
296.891	1.17	618025	647856	592801	619561	27559.6	3429380	4252397	3702689	3794822	419173	3857072	3998029	3741087	3865396	128673	4115783	3932178	4159995	4.06932e+06	120807	1.0186	0.802873	1.07233	0.375537	0.949888
433.114	17.88	0	0	0	0	0	383737105	396060342	389374719	3.89724e+08	6.16904e+06	405886626	389067003	381063099	392005576	1.267e+07	430303932	447565522	457079204	444982886	1.35732e+07	1.00585	0.797975	1.14179	0.00948523	0.880945	naringenin hexoside
532.135	1.35	0	0	0	0	0	9897854	10765208	10122209	10261757	450201	10400948	10032322	10107448	1.01802e+07	194795	9842271	9613445	8793448	9416388	551481	0.992056	0.793966	0.917619	0.111649	1.08112
423.13	18.04	0	2316	0	772	1337.14	764998476	772085305	792417383	776500388	1.42327e+07	808517671	771725803	763050695	7.81098e+08	2.4139e+07	740496753	737950607	762998541	7.47149e+08	1.37853e+07	1.00592	0.793476	0.9622	0.0623188	1.04544
319.104	3.67	0	0	0	0	0	74108680	80761739	82461823	7.91107e+07	4.41453e+06	82437859	77941701	79449782	79943114	2.28832e+06	80891697	80511030	83677530	81693419	1.7288e+06	1.01052	0.790732	1.03265	0.424588	0.978575
439.086	1.33	0	0	0	0	0	112438278	125970215	125923615	121444036	7.79925e+06	119638486	121224271	119350780	120071179	1.00892e+06	123299432	129915707	119107485	1.24108e+08	5.44924e+06	0.988696	0.790101	1.02193	0.655938	0.967477
449.11	23.11	0	2881	0	960.333	1663.35	24167991	24349446	24089864	2.42024e+07	133174	25230071	24071577	23727786	2.43431e+07	787100	24276775	25443716	25436865	25052452	671765	1.00581	0.787589	1.03512	0.155226	0.971687
271.062	30.76	16973	3044	5700	8572.33	7395.4	89030148	92888346	74289163	8.54026e+07	9.8159e+06	94369165	92360082	76442266	8.77238e+07	9.82163e+06	100182331	101302874	85791008	9.57587e+07	8.65047e+06	1.02718	0.786552	1.12126	0.243324	0.916092	naringenin
321.075	6.74	0	0	0	0	0	362954320	402116811	371904558	3.78992e+08	2.05207e+07	390081949	373093036	385519090	382898025	8.79251e+06	406179378	402783254	420640882	409867838	9.483e+06	1.01031	0.783599	1.08147	0.104526	0.934199
359.099	7.85	514422	375800	269344	386522	122890	8860854	9908279	10099456	9622863	666806	9800264	9718046	9715826	9744712	48122.2	9868786	9958065	10467547	1.00981e+07	323022	1.01266	0.781865	1.04939	0.350367	0.965001
583.167	21.3	0	0	0	0	0	19966712	20669514	21461021	2.06991e+07	747593	21276089	20926703	20367270	2.08567e+07	458437	20312699	21032454	21544828	20963327	618966	1.00761	0.774138	1.01277	0.66262	0.994913
191.055	1.32	745331	723931	778248	749170	27361.2	22189095	25018348	25557852	2.42551e+07	1.80943e+06	23735846	23895531	24102320	2.39112e+07	183741	24437317	24939048	24198016	2.45248e+07	378181	0.985823	0.773851	1.01112	0.822406	0.974982
289.072	9.62	0	0	2244	748	1295.57	582477816	646802779	628072845	6.19118e+08	3.30843e+07	639191289	625669178	612632590	625831019	1.32801e+07	611010108	624348627	650952571	6.2877e+08	2.03351e+07	1.01084	0.768514	1.01559	0.693239	0.995325	catechin
270.798	1.23	0	0	0	0	0	13252189	15147338	15567291	14655606	1.2334e+06	16016864	14440238	14363343	1.49401e+07	933255	14478737	14887110	15254231	1.48734e+07	387930	1.01942	0.767056	1.01486	0.793919	1.00449
323.072	6.75	3378	0	2610	1996	1770.73	114552316	125524832	116513103	118863417	5.85167e+06	121181813	117631840	121339069	1.20051e+08	2.09645e+06	127065321	127921647	132525296	1.29171e+08	2.9365e+06	1.00999	0.766416	1.08672	0.0735585	0.929397	salicin+37Cl
377.182	21.76	3376	0	0	1125.33	1949.13	36115275	37356375	37106954	3.68595e+07	656502	36517826	36530378	37110931	3.67197e+07	338864	35820745	35759341	37115561	3.62319e+07	765904	0.996207	0.764638	0.982972	0.343145	1.01346
313.106	6.96	0	0	0	0	0	76372361	83785472	81958758	8.07055e+07	3.86219e+06	81068439	79675300	79020946	7.99216e+07	1.04572e+06	82190509	84548301	84758141	83832317	1.42571e+06	0.990286	0.76296	1.03874	0.294671	0.95335
284.775	1.23	0	0	0	0	0	3038654	3492565	3519691	3.3503e+06	270237	3587481	3317632	3323695	3.4096e+06	154077	3278753	3275635	3454480	3.33629e+06	102368	1.0177	0.761857	0.995817	0.939179	1.02197
289.018	1.43	0	0	0	0	0	5654254	6364187	6206649	6075030	372819	5973607	6111987	5907329	5997641	104424	6344201	5968549	6091291	6.13468e+06	191548	0.987261	0.758203	1.00982	0.821267	0.977662
470.139	18.22	2745	0	0	915	1584.83	1183855213	1196248365	1219468427	1199857335	1.80788e+07	1239122686	1193744333	1186317779	1.20639e+09	2.85853e+07	1164017867	1158757980	1197528922	1173434923	2.10311e+07	1.00545	0.757506	0.977979	0.175857	1.02809
393.177	16.17	0	0	0	0	0	11458231	12041872	12091084	11863729	352033	12109865	11517219	11697085	11774723	303855	11533215	11807281	12508154	11949550	502799	0.992498	0.757238	1.00723	0.821868	0.98537
243.062	1.81	0	0	0	0	0	27795789	30564951	29224235	2.9195e+07	1.38481e+06	29757119	29254139	29444304	2.94852e+07	253970	30681283	30521423	31116434	3.0773e+07	307937	1.00994	0.75332	1.05405	0.182304	0.95815
243.062	1.83	0	0	0	0	0	27355895	30094105	28793042	2.87477e+07	1.36967e+06	29308049	28798490	29023481	29043340	255359	30230954	30044852	30678463	3.03181e+07	325669	1.01028	0.746419	1.05463	0.180021	0.957954
334.843	1.26	0	0	0	0	0	4108182	4566258	4837646	4.50403e+06	368692	4617221	4500254	4638497	4585324	74436.9	4857562	4781477	4850983	4.83001e+06	42157	1.01805	0.741687	1.07237	0.264485	0.949341
315.103	6.96	0	0	0	0	0	23943857	26226861	25527790	25232836	1.16973e+06	25203522	24795169	24870214	2.49563e+07	217362	25938529	26270022	26638534	2.62824e+07	350166	0.989041	0.723972	1.04159	0.25664	0.949546
331.067	3.55	0	0	0	0	0	16036078	17727355	17956885	17240106	1.04902e+06	18300341	16956207	17305783	17520777	697381	17878718	17849019	18741426	1.81564e+07	506876	1.01628	0.72197	1.05315	0.269711	0.964992
180.972	1.13	318089	357240	322690	332673	21399.7	5737005	6793176	6643477	6.39122e+06	571489	6916835	6466027	6244405	6.54242e+06	342663	6280464	6302290	6740776	6.44118e+06	259690	1.02366	0.718515	1.00782	0.899696	1.01572
557.166	18.5	0	0	0	0	0	19499648	19251105	20996172	1.99156e+07	943982	20723571	19228206	18851310	19601029	990246	18942829	19265845	20432069	1.95469e+07	783396	0.984203	0.710792	0.981486	0.631	1.00277
567.173	29.99	0	0	0	0	0	15906343	16319971	16253917	16160077	222208	16307028	16100771	15851295	1.60864e+07	228208	16327796	16784358	16567344	1.65598e+07	228374	0.995439	0.709045	1.02474	0.0955422	0.971409
471.151	17.35	0	0	0	0	0	66956821	71141393	69411431	6.91699e+07	2.10272e+06	69725782	70843043	68633720	6.97342e+07	1.10469e+06	68862159	70859791	73606906	7.11096e+07	2.38222e+06	1.00816	0.708123	1.02804	0.35083	0.980658
133.013	1.42	0	2085	0	695	1203.78	204977195	214951306	226436557	2.15455e+08	1.07385e+07	217298486	210319357	210413048	2.12677e+08	4.00263e+06	219230027	221845647	225153193	222076289	2.96831e+06	0.987106	0.707453	1.03073	0.399073	0.957675
487.146	18.41	0	0	0	0	0	209897384	215225288	219190618	2.14771e+08	4.66324e+06	216543823	212838873	210999285	2.13461e+08	2.82408e+06	199190144	203790372	210020953	204333823	5.43582e+06	0.993898	0.70283	0.951403	0.0664959	1.04467
431.193	16.91	2596	0	0	865.333	1498.8	13664699	14211707	14077016	13984474	285004	14144547	13848419	13697755	13896907	227308	13661621	13776685	14245313	1.38945e+07	309179	0.993738	0.699727	0.993569	0.729952	1.00017
415.198	22.75	0	0	0	0	0	15468551	15756336	16142196	1.5789e+07	338010	16073788	15638397	15274521	1.56622e+07	400166	15445326	16127585	16368242	1.59804e+07	478743	0.99197	0.697139	1.01212	0.605088	0.980091
271.05	22	2002536	2083967	2090368	2058957	48966.7	12011390	12470932	12903135	12461819	445942	12544738	12532156	12657756	1.25782e+07	69169.8	11884790	12405950	12735618	1.23421e+07	428990	1.00934	0.696994	0.990395	0.754444	1.01913
287.056	26.25	0	0	0	0	0	13934192	14127243	12176390	1.34126e+07	1.07494e+06	14535377	14429320	12437793	13800830	1.18162e+06	14665518	15384595	13584214	1.45448e+07	906243	1.02894	0.695611	1.08441	0.237481	0.948851
469.135	18.24	1587	2391	0	1326	1216.68	5035168671	5070330627	5202714276	5102737858	8.8349e+07	5267658933	5085834842	5060560561	5138018112	1.12981e+08	4959610305	4955096522	5110333709	5.00835e+09	8.8352e+07	1.00691	0.693194	0.981502	0.260829	1.02589
373.151	15.13	0	0	0	0	0	21721066	22557834	22208551	2.21625e+07	420282	22523922	21493815	21962802	21993513	515740	21738498	22518574	22404437	22220503	421312	0.992376	0.683609	1.00262	0.874096	0.989785
469.135	18.03	1587	2391	0	1326	1216.68	5062494395	5099633327	5233596481	5.13191e+09	9.00013e+07	5300897616	5116272000	5090081992	5.16908e+09	1.14903e+08	4990301963	4985608893	5141298901	5039069919	8.8564e+07	1.00724	0.683126	0.98191	0.271836	1.0258
537.168	1.32	0	0	0	0	0	4004773	4826806	4401773	4.41112e+06	411096	4210498	4337830	4335840	4.29472e+06	72947.5	4919438	4938029	4935709	4.93106e+06	10130.4	0.973613	0.674378	1.11787	0.159781	0.870953
461.167	15.79	0	0	0	0	0	40176472	42344715	43193222	41904803	1.55574e+06	43461429	41716988	41986923	4.23884e+07	938981	40915629	42793605	44229443	4.26462e+07	1.66182e+06	1.01154	0.673618	1.01769	0.602918	0.993955
326.76	1.23	0	0	5560	1853.33	3210.07	4519408	5153714	5259121	4.97741e+06	400131	5468039	4910014	4957533	5111862	309372	4884579	5116700	5348907	5.11673e+06	232164	1.02701	0.670566	1.02799	0.635816	0.999049
120.011	1.52	0	0	0	0	0	8666017	9250947	9448580	9121848	406941	9296482	9050617	9391318	9246139	175841	11757075	12019684	11783851	1.18535e+07	144509	1.01363	0.663615	1.29947	0.00356878	0.780032
495.152	24.66	0	0	0	0	0	12606168	12993735	13320297	12973400	357499	13219207	12650061	12651936	1.28404e+07	328057	13009944	13319875	13407808	1.32459e+07	209000	0.989748	0.659885	1.021	0.331963	0.969389
377.182	17.34	0	0	0	0	0	75649481	80376697	78468463	7.81649e+07	2.37819e+06	79373394	80440119	77122213	7.89786e+07	1.69382e+06	77886901	78509611	82747651	79714721	2.64498e+06	1.01041	0.657072	1.01983	0.492871	0.990765
399.079	6.75	2853	3269	0	2040.67	1779.47	11354497	13366665	12693757	1.24716e+07	1.02431e+06	12881734	12599076	12854565	1.27785e+07	155942	13295759	13917146	14159700	1.37909e+07	445599	1.0246	0.657053	1.10578	0.142267	0.926588
613.178	21.83	0	0	0	0	0	11010284	12178149	12175916	1.17881e+07	673623	11956597	12032947	11997132	1.19956e+07	38199.3	12070609	12217893	13188306	1.24923e+07	607267	1.0176	0.647302	1.05973	0.250594	0.960239
280.827	1.2	0	0	1041	347	601.022	2902091	3326304	3331596	3.18666e+06	246461	3479325	3302095	3058234	3.27988e+06	211422	3214874	3044942	3416793	3.22554e+06	186155	1.02925	0.645681	1.0122	0.838861	1.01685
435.094	25.05	0	0	0	0	0	10435929	10667944	11045466	1.07164e+07	307649	11143798	10706006	10658847	10836217	267415	11722983	11795411	11967531	1.18286e+07	125615	1.01118	0.638087	1.10378	0.0142773	0.9161
212.887	1.25	0	0	0	0	0	14189379	15184680	16255417	1.52098e+07	1.03325e+06	15128720	14499019	14992956	14873565	331393	14712194	15625995	15407516	1.52486e+07	477186	0.977892	0.63699	1.00255	0.956915	0.975407
433.115	21.86	0	0	0	0	0	62231680	65364980	66024934	6.45405e+07	2.02657e+06	66027057	65354715	64268762	6.52168e+07	887218	67013717	67810353	69949423	68257831	1.51815e+06	1.01048	0.636333	1.0576	0.0686521	0.955449	naringenin-7-glucoside
134.046	1.47	4960	7104	5171	5745	1181.65	5990628	6409287	6677818	6.35924e+06	346317	6560941	6212717	6688566	6487408	246299	6814755	6572731	6856040	6747842	153049	1.02015	0.63181	1.06111	0.181718	0.961405
387.094	11.53	71461	36478	50538	52825.7	17603.3	23319861	24671043	24514793	2.41686e+07	739140	24677476	23780875	23034633	2.3831e+07	822567	23796904	24034838	24574131	24135291	398232	0.986033	0.62528	0.998623	0.949499	0.987392
763.193	1.33	0	0	0	0	0	5241623	5783162	5617000	5.54726e+06	277423	5551798	5749332	5625717	5.64228e+06	99803.4	5770746	5640295	5422180	5.61107e+06	176111	1.01713	0.62256	1.0115	0.756387	1.00556
145.086	19.84	432443	422263	362629	405778	37713.5	12773173	13357390	13500534	1.32104e+07	385325	13473445	13253325	13296972	1.33412e+07	116548	13220400	13503104	13993469	1.35723e+07	391155	1.00991	0.622255	1.0274	0.317258	0.982974
431.135	25.19	0	0	0	0	0	16994626	17572355	17867698	1.74782e+07	444082	17807833	16960911	17061761	17276835	462614	15649685	15408387	16185656	1.57479e+07	397835	0.988478	0.615417	0.901002	0.00758489	1.09709
236.866	1.21	1977	0	0	659	1141.42	8452984	9583337	9544053	9193458	641570	9626290	9348509	9272648	9.41582e+06	186181	9233899	9412254	9371548	9.33923e+06	93465.4	1.02419	0.61504	1.01586	0.733149	1.0082
145.049	5.82	88849	81515	73186	81183.3	7836.77	7383903	8493519	7981898	7.95311e+06	555368	8389361	7912378	8151929	8.15122e+06	238492	8086965	8278392	8576401	8.31392e+06	246645	1.02491	0.613759	1.04537	0.385323	0.980431
601.139	1.33	0	0	0	0	0	14938978	17204586	16509857	16217807	1.1607e+06	15087217	15867351	16403988	1.57862e+07	662127	16546283	17146645	15272274	16321734	957149	0.973386	0.612881	1.00641	0.910728	0.967188
533.173	1.34	0	0	0	0	0	3962865	4430242	3919389	4.10417e+06	283226	3764886	4186980	4022339	3.9914e+06	212741	4242606	4152321	3825719	4.07355e+06	219323	0.972525	0.612869	0.99254	0.889901	0.979834
125	1.35	0	0	0	0	0	9956217	10635283	11197900	1.05965e+07	621751	10732383	10212168	10158995	1.03678e+07	316814	10318360	10420818	11306209	1.06818e+07	543179	0.978425	0.610426	1.00805	0.866778	0.970609
325.049	9.62	0	0	0	0	0	121153572	131352747	128532415	1.27013e+08	5.26664e+06	128228659	123689963	123168494	1.25029e+08	2.78319e+06	126729156	126833562	132989450	1.28851e+08	3.58462e+06	0.984381	0.604035	1.01447	0.646869	0.97034
475.183	17.38	0	0	0	0	0	14914713	15817066	15475510	1.54024e+07	455594	15619632	15876389	15255137	1.55837e+07	312179	15029873	15468279	16221740	1.55733e+07	602834	1.01177	0.603774	1.01109	0.716683	1.00067
137.023	6.9	670934	552400	456282	559872	107521	48011731	50982789	50950267	4.99816e+07	1.70603e+06	51143337	50842360	49852108	5.06126e+07	675581	54423147	53301306	57120523	5.49483e+07	1.96302e+06	1.01262	0.599031	1.09937	0.0305833	0.921095
195.05	1.3	1104	1190	0	764.667	663.615	38709423	43149876	43346531	4.17353e+07	2.62231e+06	43261546	42192014	42656391	42703317	536308	44464199	46943569	46175168	4.5861e+07	1.26919e+06	1.02319	0.590642	1.09885	0.0947439	0.931147
111.007	1.67	0	2956	1260	1405.33	1483.35	7131515	8120071	7807189	7.68626e+06	505251	7758513	7641406	8297351	7899090	349839	8052154	8181886	8539942	8257994	252643	1.02769	0.584681	1.07438	0.179709	0.956539
334.078	7.54	0	0	0	0	0	17146692	18333285	18377642	1.79525e+07	698237	17979435	17519395	17552438	17683756	256598	17757176	17505771	18443425	17902124	485341	0.985028	0.583261	0.997192	0.923718	0.987802
137.023	6.83	817563	661816	571345	683575	124543	48099987	51087391	51077981	50088453	1.72207e+06	51280588	50971336	50016871	50756265	658739	54578938	53464364	57309381	55117561	1.97829e+06	1.01333	0.581627	1.1004	0.0301887	0.920873
415.198	21.7	0	0	0	0	0	37463556	38903004	39825609	38730723	1.19041e+06	38643751	38234105	37943851	3.82739e+07	351643	37881217	39131451	40175796	3.90628e+07	1.14883e+06	0.988205	0.580479	1.00857	0.745616	0.979804
305.067	5.17	0	0	0	0	0	51857480	56244323	54835135	5.43123e+07	2.23967e+06	54892150	52668589	52616918	5.33926e+07	1.29895e+06	54000568	55035504	55641842	54892638	829912	0.983065	0.57926	1.01068	0.706901	0.972672	(epi)gallocatechin)
475.183	20.17	0	0	0	0	0	16823323	17563156	17771932	17386137	498464	17078080	16843920	17579555	17167185	375825	17162246	17808754	17988170	1.76531e+07	434418	0.987407	0.578657	1.01535	0.523619	0.972477
302.067	2.05	0	0	0	0	0	7886321	8878350	8356129	8373600	496245	8736452	8420937	8547621	8.56834e+06	158774	10219439	10282620	10624477	10375512	217912	1.02326	0.573775	1.23907	0.0100757	0.825823
238.932	1.16	22640	28637	18536	23271	5079.98	4165764	4838068	4624512	4.54278e+06	343523	4789151	4508140	4746065	4.68112e+06	151345	4606200	4715908	4940328	4.75415e+06	170314	1.03045	0.572461	1.04653	0.411703	0.984639
324.075	6.73	0	0	0	0	0	15881505	17797071	16228841	1.66358e+07	1.02057e+06	17175194	16577169	17395527	1.70493e+07	423456	17601263	18574221	18513550	18229678	545068	1.02486	0.568273	1.09581	0.0955262	0.935249
135.029	1.29	10159	7395	6163	7905.67	2046.36	14442784	15709207	16294312	15482101	946426	15197290	14855535	15270012	1.51076e+07	221313	16231964	17574675	16749281	1.6852e+07	677220	0.975812	0.567267	1.08848	0.118372	0.896489
154.013	11.56	11228	4208	3964	6466.67	4125.24	15180743	15696544	15884855	1.55874e+07	364528	16388085	15646271	15410721	1.5815e+07	510067	15665656	16163617	16320001	16049758	341709	1.0146	0.566883	1.02966	0.184523	0.985375
397.151	23.35	0	0	0	0	0	10568160	10813217	10819625	1.07337e+07	143369	11096937	10646520	10762923	10835460	233806	10979625	11402350	11493313	1.12918e+07	274119	1.00948	0.562011	1.05199	0.0518559	0.95959
266.804	1.23	1821	3437	0	1752.67	1719.52	12749376	14772713	14965214	1.41624e+07	1.22752e+06	15955737	14098640	14205052	14753143	1.04284e+06	14335941	14294991	14697835	1.44429e+07	221708	1.04171	0.560656	1.01981	0.732441	1.02148
519.115	28.11	0	0	0	0	0	10594827	10852351	10743623	10730267	129280	10828888	10523772	10606785	1.06531e+07	157753	10914882	10941629	11073938	1.09768e+07	85166.4	0.992813	0.549577	1.02298	0.0598486	0.970513
553.088	18.16	0	0	0	0	0	168013248	169177836	171773506	1.69655e+08	1.92498e+06	172746247	170955929	168512704	1.70738e+08	2.12515e+06	164405242	166617415	171812168	1.67612e+08	3.80223e+06	1.00639	0.548868	0.987956	0.467925	1.01865
479.169	21.52	0	0	0	0	0	11607386	11673254	11786138	11688926	90400.7	12099484	11740574	11573555	1.18045e+07	268736	12242771	12757831	12683449	1.25614e+07	278393	1.00989	0.541275	1.07464	0.0235109	0.939751
253.093	1.8	16104	22143	8053	15433.3	7068.9	9818366	10772639	10586167	1.03924e+07	505788	10211275	10046460	10273164	1.0177e+07	117181	10263043	10486807	10630664	1.04602e+07	185252	0.979271	0.540598	1.00652	0.843844	0.972925
328.805	1.24	1571	0	0	523.667	907.017	6424949	6890366	7415056	6.91012e+06	495349	7398573	6834064	7179132	7.13726e+06	284575	6988074	7341346	7365407	7231609	211250	1.03287	0.537796	1.04652	0.384607	0.986953
272.795	1.23	0	0	0	0	0	4301079	4744329	4890567	4645325	306962	5155658	4614216	4666743	4.81221e+06	298596	4748082	4909565	4825038	4.82756e+06	80771.1	1.03592	0.536725	1.03923	0.413737	0.996819
505.099	23.99	0	0	0	0	0	12600443	13059153	12858709	12839435	229962	13514972	12766690	12821224	1.30343e+07	417170	12830378	12808830	13118976	1.29194e+07	173178	1.01518	0.528011	1.00623	0.657394	1.00889
285.098	8.43	0	0	0	0	0	29968988	33558634	32597988	32041870	1.85832e+06	31686022	31153118	30825889	3.12217e+07	434146	32073196	31515122	33077483	3.22219e+07	791729	0.974402	0.527499	1.00562	0.88809	0.968957
443.193	10.17	0	0	0	0	0	9514030	10078992	10132020	9.90835e+06	342517	9917814	9548450	9778109	9.74812e+06	186499	9616227	9855770	10236851	9.90295e+06	312990	0.983829	0.526692	0.999455	0.984896	0.984366
214.884	1.25	0	0	0	0	0	9098271	9985060	10452611	9845314	687900	9790388	9218025	9588270	9.53223e+06	290268	9371897	10090373	10190948	9884406	446686	0.968199	0.525673	1.00397	0.938792	0.96437
192.033	1.42	0	0	0	0	0	21692742	22700981	23556195	2.265e+07	932773	22490004	21841749	22355749	2.22292e+07	342163	23290859	22946938	23216614	2.31515e+07	180978	0.981421	0.525243	1.02214	0.451269	0.960162
461.103	18.45	0	0	0	0	0	277900702	276149779	280933758	2.78328e+08	2.42046e+06	287138717	276563497	278914024	2.80872e+08	5.55286e+06	279467981	275932918	284699924	2.80034e+08	4.41079e+06	1.00914	0.524254	1.00613	0.597088	1.00299	salicortin+37Cl
244.898	1.16	0	0	0	0	0	6736939	7664376	7446717	7.28268e+06	484991	7642631	7397294	7469417	7503114	126092	7527292	7690407	7268830	7.49551e+06	212578	1.03027	0.517368	1.02922	0.540723	1.00101
274.887	1.26	0	0	0	0	0	10359434	11385668	11529683	11091595	638146	11281818	10342783	10656943	1.07605e+07	478008	10541945	11382318	10963776	1.09627e+07	420188	0.97015	0.514724	0.988377	0.786772	0.981559
460.111	18.47	0	0	0	0	0	209368558	209487403	211406396	2.10087e+08	1.14378e+06	217032101	211385436	208139203	212185580	4.50012e+06	212719256	209954032	217130227	2.13268e+08	3.61941e+06	1.00999	0.507552	1.01514	0.263964	0.994925
411.024	3.89	0	0	0	0	0	12265482	13076047	13661345	13000958	700954	13077123	12488637	12400857	12655539	367731	12459031	12586078	12986860	12677323	275491	0.973431	0.504294	0.975107	0.518126	0.998282
559.045	1.31	0	0	0	0	0	12376683	13577085	13710919	1.32216e+07	734741	12726451	12980559	12907115	12871375	130770	13146901	14626747	12975961	13583203	907768	0.973514	0.497294	1.02735	0.62132	0.947595
537.125	18.48	0	0	0	0	0	64417370	65117086	66169529	6.52347e+07	881977	66914124	64979513	65549051	6.58142e+07	994193	65719041	64878954	68520930	66372975	1.90702e+06	1.00888	0.492653	1.01745	0.421301	0.991582
487.183	20.95	0	0	0	0	0	156687528	158052187	164073000	1.59604e+08	3.92975e+06	161504674	156063073	154032129	1.572e+08	3.86382e+06	159848701	161109402	167231234	162729779	3.94901e+06	0.984936	0.49194	1.01958	0.386215	0.966018	cinnamrutinoside A+HCOOH
208.845	1.23	0	0	0	0	0	5667665	5975929	6167430	5937008	252146	6416862	6026958	5867413	6.10374e+06	282658	5644785	5920462	6068014	5.87775e+06	214822	1.02808	0.488794	0.990019	0.77253	1.03845
424.134	18.35	2590	0	0	863.333	1495.34	137694962	138306873	140026650	1.38676e+08	1.20891e+06	141525952	134263022	133897038	136562004	4.3028e+06	132220868	129455563	131655004	1.3111e+08	1.46086e+06	0.984755	0.488413	0.945444	0.00260799	1.04158
421.115	23.56	0	0	0	0	0	80246877	84633258	86127736	8.36693e+07	3.05664e+06	83541615	81448543	81434898	8.21417e+07	1.21239e+06	79583640	83752835	85171347	8.28359e+07	2.9045e+06	0.981742	0.487707	0.99004	0.749384	0.991619
121.028	9.64	953124	953212	639276	848537	181226	9330013	10390069	9958697	9.89293e+06	533080	10264499	10175118	10023505	10154374	121829	10974995	11081265	11707855	11254705	396020	1.02643	0.48749	1.13765	0.0271317	0.902234
137.023	18	1322701	1266920	987432	1192351	179643	34708462	36251455	36844888	35934935	1.10282e+06	37101434	36978868	35583790	3.65547e+07	843061	37474761	39260812	39361421	38698998	1.06141e+06	1.01725	0.485275	1.07692	0.0353304	0.94459	salicylic acid
272.993	2.59	0	0	0	0	0	7376938	7925053	8186273	7.82942e+06	413056	7583084	7634412	7653490	7623662	36413.2	7483440	7612092	7852685	7.64941e+06	187429	0.97372	0.479454	0.977008	0.544594	0.996635
278.83	1.2	2308	0	3133	1813.67	1623.94	6269553	6911606	6734710	6638623	331636	7044032	6884582	6552854	6827156	250574	6834912	6740558	7360199	6.97856e+06	333862	1.0284	0.47907	1.05121	0.279055	0.978305
431.193	13.63	0	0	0	0	0	46358041	50269962	49201522	4.86098e+07	2.02197e+06	48536691	47046088	47128690	4.75705e+07	837774	46836329	47894399	48919804	4.78835e+07	1.04178e+06	0.978618	0.477846	0.985058	0.618843	0.993463
417.141	11.32	0	0	0	0	0	88903988	91635955	93990936	91510293	2.5458e+06	91571211	90147311	88740118	90152880	1.41555e+06	88243742	90008441	91553366	89935183	1.65603e+06	0.985167	0.476417	0.982788	0.427502	1.00242	syringin+HCOOH
301.093	7.87	0	0	0	0	0	16561992	17906649	18477746	1.76488e+07	983562	18330634	17805528	18310050	1.81487e+07	297406	20641447	20578859	20984553	20734953	218413	1.02833	0.476079	1.17487	0.0274802	0.875273
121.028	22.33	857103	845995	708799	803966	82603.7	11738889	12881735	12792386	1.2471e+07	635602	12772932	12918198	12691108	1.27941e+07	115012	12601880	12576967	12745781	1.26415e+07	91128.4	1.02591	0.472758	1.01367	0.689087	1.01207
469.135	25.65	3629	4674	5642	4648.33	1006.75	251996	1135715	243919	543877	512563	212056	287395	345262	281571	66793.7	150619	276975	153459	193684	72145.8	0.517711	0.4695	0.356118	0.358038	1.45376
417.141	11.38	0	0	0	0	0	88505221	91196089	93518685	9.10733e+07	2.50899e+06	91103956	89692515	88344212	89713561	1.37999e+06	87811140	89539149	91052192	8.94675e+07	1.62171e+06	0.985069	0.469148	0.982368	0.412727	1.00275
521.097	18.16	0	0	0	0	0	120526624	120918941	123133140	121526235	1.40538e+06	122605678	119505681	119167786	1.20426e+08	1.89487e+06	117241282	118210253	122971862	1.19474e+08	3.06734e+06	0.99095	0.468214	0.983117	0.374387	1.00797
128.034	1.76	64772	71696	91009	75825.7	13597.3	24719935	27113724	26541746	26125135	1.25009e+06	26879594	26628369	26795914	26767959	127924	29655561	30067988	30966381	3.023e+07	670256	1.02461	0.467422	1.15712	0.014554	0.885477
473.166	19.66	0	0	0	0	0	85512933	89916941	88853658	8.80945e+07	2.29805e+06	88950622	84971194	86048400	8.66567e+07	2.05828e+06	83863333	87413583	91221207	8.74994e+07	3.67969e+06	0.983679	0.465317	0.993244	0.825976	0.99037	cinnamyl-(6`-O- xylopyranosyl)-O-glucopyranoside
327.046	9.61	0	0	0	0	0	38612117	41246164	41099470	4.03193e+07	1.48024e+06	40599233	39080071	38749645	3.94763e+07	986408	39877528	40118423	41986831	4.06609e+07	1.15457e+06	0.979094	0.464197	1.00847	0.769221	0.970866
468.115	22.33	0	0	0	0	0	82555052	86315357	84204565	8.43583e+07	1.88486e+06	84417473	82773960	82808851	83333428	938973	85342293	83088859	85944329	84791827	1.50522e+06	0.987851	0.46238	1.00514	0.771857	0.9828
477.104	18.97	0	0	0	0	0	43058918	43982103	46616821	44552614	1.84629e+06	44509775	44014441	41826938	4.34504e+07	1.42759e+06	44988412	44986753	45806260	45260475	472664	0.97526	0.461987	1.01589	0.579177	0.960007
165.039	1.28	0	0	0	0	0	22816372	25330832	25213738	2.44536e+07	1.41913e+06	25220364	25220921	25143505	25194930	44536.2	30959714	32658101	32033006	31883607	858993	1.03031	0.461125	1.30384	0.00318016	0.790216
499.042	1.3	0	0	0	0	0	5926265	6843214	6965497	6.57833e+06	568001	6217160	6390309	6218674	6275381	99533.4	6661027	7109702	6697655	6.82279e+06	249143	0.953948	0.454098	1.03716	0.547987	0.919767
529.139	24.73	0	0	0	0	0	60975897	63612913	64933414	6.31741e+07	2.01492e+06	63366873	60916304	61750308	6.20112e+07	1.24594e+06	52144819	52557825	54597477	5.31e+07	1.31316e+06	0.981592	0.451907	0.840535	0.0033609	1.16782
179.055	1.2	109130	63469	47487	73362	31990.1	25404473	27605868	27773966	2.69281e+07	1.32218e+06	26081901	26339496	26231539	2.62176e+07	129358	27306980	28255105	27601132	2.77211e+07	485309	0.973617	0.450508	1.02945	0.413285	0.945766
403.053	9.61	0	0	0	0	0	7905920	8704270	8537648	8.38261e+06	421150	8846197	8515615	8493800	8.61854e+06	197461	8490309	8601318	9004989	8698872	270853	1.02814	0.447666	1.03773	0.345109	0.990765
555.004	1.29	0	0	0	0	0	6765820	7286934	8221831	7.42486e+06	737740	7056065	6986436	7009014	7.01717e+06	35524.1	6901627	7826838	6941639	7223368	523003	0.945091	0.439539	0.972862	0.721232	0.971454
137.023	7.73	764085	654329	596763	671726	85006.7	8078751	8887252	8847716	8604573	455804	8766175	8835159	8978746	8.86003e+06	108445	9448505	9679574	9778202	9635427	169224	1.02969	0.435864	1.1198	0.0459183	0.919526	4-hydroxybenzoic acid
528.136	24.78	0	0	0	0	0	217321640	219951606	223796897	2.20357e+08	3.25658e+06	223373772	213026598	214798167	217066179	5.53389e+06	182269862	183476315	192626655	1.86124e+08	5.66344e+06	0.985067	0.435747	0.84465	0.00219723	1.16624
179.055	1.32	93201	59437	41470	64702.7	26264.4	25620999	27879648	27969996	27156881	1.33088e+06	26321072	26486035	26432331	26413146	84138.3	27534623	28507352	27802173	2.7948e+07	502504	0.972613	0.43527	1.02913	0.417371	0.94508
281.036	1.84	0	0	0	0	0	6027435	6563403	6282234	6291024	268092	6552744	6309221	6478022	6.44666e+06	124753	7348965	7531392	7542134	7.47416e+06	108558	1.02474	0.432873	1.18807	0.00871079	0.862526
460.111	18.13	0	0	0	0	0	210188802	210598477	213053335	2.1128e+08	1.54918e+06	219172463	213357280	209602960	2.14044e+08	4.82159e+06	215001222	212391656	219160047	2.15518e+08	3.41362e+06	1.01308	0.429378	1.02006	0.152016	0.993163
461.167	14.71	0	0	0	0	0	36407897	39272667	38566419	3.80823e+07	1.49248e+06	38176888	36702105	36667104	3.7182e+07	861748	36816724	37273237	39354492	3.78148e+07	1.35279e+06	0.976359	0.428448	0.992975	0.829462	0.983266
449.109	18.6	0	0	0	0	0	67349528	66875492	70813064	68346028	2.14962e+06	67978415	66438401	66881711	67099509	792772	67087143	66803624	68366391	6.74191e+07	832576	0.981762	0.426912	0.986437	0.543473	0.99526
493.157	7	0	0	0	0	0	13429992	14912152	14640158	14327434	789016	14885462	14736605	14723859	1.4782e+07	89848.4	14760486	15114375	15695503	1.51901e+07	472088	1.03173	0.423706	1.06021	0.195105	0.973131
449.109	18.48	0	0	0	0	0	67782012	67251894	71222811	68752239	2.15593e+06	68396979	66817389	67257007	6.74905e+07	815261	67457781	67141583	68781145	67793503	869812	0.981647	0.423688	0.986055	0.533086	0.99553
431.193	13.84	0	0	0	0	0	45987605	49849385	48642503	48159831	1.97562e+06	47845975	46481453	46651448	4.6993e+07	743608	46362854	47152424	48218737	4.72447e+07	931374	0.975771	0.419914	0.980997	0.523065	0.994672
330.802	1.24	0	0	0	0	0	8249339	8941400	9391766	8860835	575459	9835107	8800175	9175655	9.27031e+06	523919	9031816	9619471	9214021	9288436	300812	1.04621	0.41409	1.04826	0.33643	0.998049
377.182	21.37	3376	0	0	1125.33	1949.13	35423208	37173163	38637274	3.70779e+07	1.60915e+06	39519837	37730739	37195639	3.81487e+07	1.21718e+06	36945603	38392871	39508095	3.82822e+07	1.28483e+06	1.02888	0.413541	1.03248	0.370957	0.996514
507.157	1.32	0	0	0	0	0	3783898	4112735	4026449	3.97436e+06	170494	3942475	4122606	4207097	4090726	135161	4834011	4990634	4962081	4.92891e+06	83414.6	1.02928	0.409221	1.24018	0.00360006	0.829946
511.175	25.05	0	0	0	0	0	11888518	12199524	12547439	12211827	329633	12053747	11921271	12062103	1.20124e+07	79007.8	12463692	12598275	13092693	12718220	331211	0.983667	0.405783	1.04147	0.133746	0.944501
388.76	1.24	0	0	0	0	0	5163152	5539992	5651354	5.4515e+06	255849	6089763	5422637	5553557	5.68865e+06	353486	5495065	5742636	5641243	5.62631e+06	124459	1.0435	0.404645	1.03207	0.367798	1.01108
451.125	22.33	0	0	0	0	0	801162131	846697037	839595791	829151653	2.44983e+07	827598807	809347194	804332738	8.1376e+08	1.22446e+07	819456545	805105498	825927764	8.1683e+08	1.06567e+07	0.981436	0.403452	0.985139	0.487982	0.996241	salireposide+HCOOH
268.801	1.23	0	1920	0	640	1108.51	21208232	23512822	23467986	22729680	1.3178e+06	25289633	23181870	22774008	2.37485e+07	1.35015e+06	23167437	23069192	23802813	2.33465e+07	398237	1.04482	0.402599	1.02714	0.507895	1.01722
459.107	18.12	0	0	0	0	0	954833923	954444570	965970434	958416309	6.54496e+06	994726481	962811225	956027971	971188559	2.06647e+07	972545662	959445776	997369335	976453591	1.92614e+07	1.01333	0.399217	1.01882	0.24143	0.994608
462.107	18.45	0	0	0	0	0	65136779	64634749	65490888	65087472	430194	67657987	65715646	64685502	6.60197e+07	1.50939e+06	66574916	65283868	67972453	6.66104e+07	1.34464e+06	1.01432	0.39861	1.0234	0.18081	0.991132
337.078	1.49	0	0	0	0	0	8789878	9813753	9934238	9512623	628808	9600615	9944079	10191524	9.91207e+06	296752	10317276	10609094	10191875	1.03727e+07	214070	1.04199	0.396561	1.09042	0.130129	0.955588
109.028	7.53	506235	266531	176277	316348	170527	10290368	11456702	11338155	1.10284e+07	641904	11295115	11646239	11347025	1.14295e+07	189522	11301646	11563132	12314071	11726283	525561	1.03637	0.394301	1.06328	0.221508	0.974687
123.044	6.65	10073	12085	4199	8785.67	4097.58	37343803	42653301	39041034	3.96794e+07	2.7117e+06	41708827	40226724	42235888	4.13905e+07	1.04173e+06	44748735	44489596	45788182	4.50088e+07	687256	1.04312	0.393649	1.13431	0.0685958	0.919608
447.151	11.39	0	0	0	0	0	19098757	20026178	20203740	19776225	593384	19677477	19372982	19140909	1.93971e+07	269097	18975109	19293274	19862760	1.9377e+07	449716	0.98083	0.392827	0.979815	0.409214	1.00104
386.763	1.23	0	0	0	0	0	3013815	3352643	3617536	3327998	302614	3750519	3479412	3365668	3.53187e+06	197715	3575944	3287982	3436929	3.43362e+06	144010	1.06126	0.392159	1.03174	0.624815	1.02861
564.076	18.8	0	0	0	0	0	14404244	15276897	15939024	1.52067e+07	769793	14929818	15022712	14107202	1.46866e+07	503899	14072806	14792502	15503780	14789696	715491	0.965795	0.391082	0.972576	0.529867	0.993028
471.151	16.29	0	0	0	0	0	8153243	8517746	8560585	8.41052e+06	223840	8363702	8246491	8194431	8268208	86700	8251941	8489579	8798707	8513409	274161	0.983079	0.390755	1.01223	0.642084	0.971198
434.118	21.86	0	0	0	0	0	14123647	15092346	15008085	1.47414e+07	536611	15074287	15182159	14984171	1.50802e+07	99126.6	15093683	15357747	16005515	1.54856e+07	469178	1.02299	0.388481	1.05049	0.146063	0.973818
557.001	1.29	0	0	0	0	0	4216668	4885583	4964411	4.68889e+06	410849	4563446	4290800	4419945	4.42473e+06	136386	4734967	4651678	4386700	4591115	181861	0.943663	0.383974	0.979148	0.733376	0.963759
331.104	6.74	208164	122462	83946	138191	63585.1	1953590153	2217784181	2041545729	2.07097e+09	1.34533e+08	2195619326	2097792827	2181311236	2.15824e+09	5.28363e+07	2321511057	2360533975	2436353568	2.3728e+09	5.83955e+07	1.04214	0.382932	1.14574	0.0438801	0.909576	salicin+HCOOH
123.044	6.74	5781	12085	0	5955.33	6044.39	36858097	42183982	38634013	39225364	2.71174e+06	41352816	39921671	41711552	4.09953e+07	946973	44336030	44116383	45465974	4.46395e+07	724156	1.04512	0.378557	1.13803	0.0657972	0.918366
109.028	5.62	567703	321322	181864	356963	195373	40775518	46666735	47079877	44840710	3.52661e+06	47515119	46286039	47621563	47140907	742248	48866416	50735912	52617668	5.074e+07	1.87563e+06	1.0513	0.376067	1.13156	0.0820555	0.929068	catechol
496.11	17.87	0	0	0	0	0	20516518	21099509	20402489	2.06728e+07	373880	21999713	20679931	20812036	2.11639e+07	726849	23904167	25849450	25710870	25154829	1.08532e+06	1.02375	0.374816	1.21681	0.0119198	0.841345
295.228	43.92	3966719	4018005	4098658	4027794	66512	66472607	66800563	49117408	6.07969e+07	1.0116e+07	59962849	57411612	36379235	51251232	1.29425e+07	58506943	61088577	37255316	52283612	1.30787e+07	0.842991	0.374199	0.859972	0.425859	0.980254
332.107	6.69	0	0	0	0	0	307734912	347889512	319323908	3.24983e+08	2.06668e+07	345127251	327804297	343589405	3.3884e+08	9.58836e+06	362807856	368139924	384947775	371965185	1.1555e+07	1.04264	0.373814	1.14457	0.0385449	0.910946
257.993	1.77	8346	19730	5203	11093	7643.16	6685768	7359542	7175487	7073599	348251	7318185	7170033	7428161	7.30546e+06	129534	7689858	7969737	7909867	7.85649e+06	147377	1.03278	0.3715	1.11068	0.0441358	0.929863
441.141	17.5	0	0	0	0	0	34384977	37487458	36624131	36165522	1.60128e+06	38389888	37479568	36110206	37326554	1.14752e+06	42041642	43105504	44222477	4.31232e+07	1.09053e+06	1.0321	0.370561	1.19238	0.0051125	0.865579
452.12	27.51	0	0	0	0	0	16162665	16135094	15911191	16069650	137920	15930094	16049967	15947972	15976011	64668.6	15495718	16076646	16141755	1.59047e+07	355687	0.994173	0.369074	0.989736	0.5161	1.00448
463.089	20.71	19380	4718	0	8032.67	10106.3	77548500	79322918	80876674	79249364	1.66531e+06	83545132	79938667	79296272	8.09267e+07	2.29027e+06	80280771	83544417	84139797	82654995	2.07758e+06	1.02117	0.367985	1.04297	0.0942804	0.97909	hyperoside
528.136	24.74	0	0	0	0	0	229717384	235273407	238553568	2.34515e+08	4.46667e+06	236844605	226388001	227378629	230203745	5.77244e+06	192610682	194838512	202951211	196800135	5.44221e+06	0.981617	0.367492	0.83918	0.000894143	1.16973
323.135	6.96	18936	8584	22330	16616.7	7160.49	290930080	321292082	339393114	317205092	2.44887e+07	355608296	345015636	311057667	3.37227e+08	2.32741e+07	328203635	359962281	376839339	3.55002e+08	2.46944e+07	1.06312	0.362817	1.11916	0.132918	0.949931
721.201	1.33	0	0	0	0	0	4789603	5807886	5039420	5212303	530699	4525100	5068704	4929410	4.84107e+06	282363	5453244	5348321	4727925	5.1765e+06	392001	0.928778	0.362081	0.99313	0.93	0.935202
461.11	23.91	0	0	0	0	0	64676286	67662103	68588338	6.69756e+07	2.04439e+06	67538979	63937912	64385862	6.52876e+07	1.96259e+06	57889254	58503389	60440907	5.89445e+07	1.3318e+06	0.974797	0.360611	0.88009	0.00731086	1.10761
357.12	11.31	0	0	0	0	0	12320611	12777984	12972253	1.26903e+07	334556	12539012	12254491	12568757	1.24541e+07	173494	12159304	12550759	12791872	12500645	319248	0.981388	0.357046	0.985056	0.516825	0.996276
528.136	24.56	0	0	0	0	0	281105625	290592077	293874640	288524114	6.63093e+06	290425589	277180594	280739708	2.82782e+08	6.8546e+06	237137279	239524084	248331379	2.41664e+08	5.89595e+06	0.980098	0.355956	0.837588	0.000844702	1.17014
217.048	1.26	0	0	0	0	0	12358371	13476872	14040928	13292057	856368	12864832	12501812	12703682	1.26901e+07	181890	12492316	14118733	12896410	13169153	846817	0.954714	0.347179	0.990754	0.86829	0.963624
557.167	19.82	0	1374	0	458	793.279	18202764	19180662	19407062	1.89302e+07	640036	18865622	18386433	18127099	18459718	374676	18304352	18495196	19163493	18654347	451140	0.975148	0.347047	0.98543	0.578256	0.989567
439.125	18.89	0	0	0	0	0	33749480	34866664	37280015	3.52987e+07	1.80449e+06	34597741	34658571	32570773	3.39424e+07	1.18822e+06	33347186	34227859	35113638	34229561	883227	0.961575	0.346764	0.969711	0.426623	0.99161
341.124	18.94	0	0	2539	846.333	1465.89	28752602	29589545	31682239	3.00081e+07	1.50901e+06	28956285	29156101	28714908	2.89424e+07	220923	28753566	29559750	30484006	2.95991e+07	865891	0.964486	0.345445	0.98637	0.70967	0.977814
495	1.28	0	0	0	0	0	5742238	5992667	6640008	6124971	463277	6118406	5681415	5524743	5.77485e+06	307664	5827361	6561076	6243901	6.21078e+06	367977	0.942838	0.345266	1.01401	0.814631	0.929812
435.045	1.29	0	0	0	0	0	26167999	29293562	30628656	28696739	2.28944e+06	27530805	26783112	26923833	27079250	397337	28390923	29685285	28013736	28696648	876710	0.943635	0.345231	0.999997	0.999953	0.943638
217.029	1.26	1283	0	0	427.667	740.74	71468432	77783745	83398908	7.75504e+07	5.96866e+06	74385756	70822231	74477865	7.32286e+07	2.0845e+06	73232344	80863421	73601806	7.58992e+07	4.30312e+06	0.944272	0.337391	0.978708	0.719184	0.964814
348.094	6.71	0	0	0	0	0	86390683	95233954	89519144	9.03813e+07	4.48423e+06	95476997	91232177	94353875	93687683	2.19943e+06	99081170	100212836	102062979	1.00452e+08	1.50526e+06	1.03658	0.337019	1.11143	0.0484112	0.932658
348.094	6.74	0	0	0	0	0	85867577	94670711	89103391	8.98806e+07	4.45273e+06	95105764	90848108	93856924	9.32703e+07	2.18861e+06	98546852	99780239	101707810	1.00012e+08	1.59313e+06	1.03771	0.324189	1.11272	0.045968	0.932594
309.056	7.54	0	0	0	0	0	16554078	17715749	16955195	1.7075e+07	590031	16773371	16496858	16608012	1.66261e+07	139139	16940558	16806252	17528316	1.70917e+07	384030	0.973709	0.317108	1.00098	0.969497	0.972757
486.125	18.11	0	0	0	0	0	628419270	634923235	641970501	6.35104e+08	6.77743e+06	664923040	636377181	640162479	6.47154e+08	1.55042e+07	649076520	643766305	670413783	6.54419e+08	1.41042e+07	1.01897	0.312742	1.03041	0.125952	0.988899
287.223	39.5	5028	0	4024	3017.33	2660.87	14607138	14690491	15168414	1.4822e+07	302872	14644191	14236802	14755828	14545607	273196	14748620	15088628	15510714	1.5116e+07	381783	0.981352	0.306248	1.01983	0.357906	0.962266
215.032	1.26	0	0	0	0	0	220309785	237511925	253286392	237036034	1.64935e+07	228268962	219036823	224958259	2.24088e+08	4.67719e+06	221901911	239491055	227379304	2.29591e+08	9.00069e+06	0.945375	0.305378	0.96859	0.540418	0.976032
299.078	25.08	0	0	0	0	0	21004552	21394523	22511747	2.16369e+07	782294	21722561	20519472	20496386	2.09128e+07	701363	18034742	17954310	18796297	18261783	464646	0.966532	0.299252	0.844009	0.00594079	1.14517
435.13	27.51	0	3008	0	1002.67	1736.67	230700576	233590402	235388195	233226391	2.36491e+06	238413648	235959400	232924635	2.35766e+08	2.74962e+06	215397451	224455517	228366076	2.2274e+08	6.6524e+06	1.01089	0.293309	0.955036	0.099005	1.05848	benzoylsalicin+HCOOH
121.028	6.74	1020547	913351	544846	826248	249526	11338506	12893135	12424772	1.22188e+07	797518	12976152	12462217	13199182	1.28792e+07	377931	13432006	14068640	14354988	13951878	472439	1.05405	0.289779	1.14184	0.0427607	0.923115
423.167	24.33	0	0	0	0	0	18336718	19106708	19363630	1.89357e+07	534391	19098871	17702155	18077815	18292947	722783	16589097	16928353	17258408	16925286	334666	0.966057	0.288602	0.89383	0.00861995	1.08081
449.146	32.22	0	0	0	0	0	19932576	20458188	21044384	2.04784e+07	556179	20265384	19877645	19907787	2.00169e+07	215687	20156102	20113218	20952488	2.04073e+07	472660	0.977467	0.285788	0.996527	0.874382	0.980873
218.874	1.19	0	0	0	0	0	2999378	3379499	3365985	3.24829e+06	215668	3430748	3514074	3342910	3429244	85591.9	3378478	3385837	3342977	3.3691e+06	22918.2	1.05571	0.281755	1.03719	0.434504	1.01785
245.043	1.27	0	0	0	0	0	5377176	5951422	6462102	5.93023e+06	542773	5501647	5613722	5306136	5473835	155668	5459433	5811954	5545818	5605735	183740	0.923039	0.279958	0.945281	0.41329	0.976471
493.229	31.17	0	0	0	0	0	14103838	14427067	14758952	1.443e+07	327567	14271340	13936797	14228529	1.41456e+07	182053	14059597	14287217	15112650	14486488	554087	0.980291	0.276779	1.00392	0.888054	0.976465
493.003	1.28	0	0	0	0	0	6043106	6714086	6966266	6574486	477150	6174056	6212893	6113568	6166839	50054.2	6370843	6681982	6273032	6.44195e+06	213547	0.937996	0.276408	0.979841	0.692542	0.957293
163.039	14.5	15327	5368	0	6898.33	7777.25	9987970	10559465	10481766	10343067	309967	10678618	10573275	10570535	10607476	61626	10995301	11469073	11705018	1.13898e+07	361439	1.02556	0.275665	1.1012	0.0197966	0.931314
293.212	43.22	1573745	1442887	1491173	1.5026e+06	66173.4	57520198	59024782	48690617	5.50785e+07	5.58301e+06	53250582	51719303	39541357	48170414	7.5121e+06	53262930	54465335	41740323	4.98229e+07	7.02546e+06	0.874577	0.275542	0.904579	0.370464	0.966834
464.141	12.42	0	0	0	0	0	15099735	16220079	16241651	1.58538e+07	653147	15626920	15313484	14915745	15285383	356419	14523397	13521909	14821751	14289019	680880	0.964145	0.275048	0.901298	0.0454422	1.06973
367.08	4.08	0	0	0	0	0	8481752	9188319	8895271	8855114	354991	8536833	8350010	8747186	8.54468e+06	198704	9223159	9486028	9982741	9563976	385744	0.964943	0.274284	1.08005	0.0796473	0.893423
437.041	1.29	0	0	0	0	0	16376893	18326728	19369109	1.80242e+07	1.51887e+06	16809864	16776956	16537311	1.6708e+07	148772	17167275	18637796	17273280	1.76928e+07	820119	0.926976	0.271575	0.98161	0.76083	0.944342
459.107	18.45	0	0	0	0	0	960314116	959719843	969474098	9.63169e+08	5.46815e+06	1003263647	971700333	966224109	9.80396e+08	1.99923e+07	983498319	969703871	1010212349	9.87805e+08	2.05948e+07	1.01789	0.271212	1.02558	0.167246	0.9925	salicortin+35Cl
607.168	27.64	0	0	0	0	0	75009317	78002679	78596311	77202769	1.92263e+06	80182164	78494348	78059789	7.89121e+07	1.12116e+06	69699405	72327518	74331123	7.21193e+07	2.32287e+06	1.02214	0.269831	0.934155	0.0450958	1.09419
367.013	21.51	0	0	0	0	0	17703430	18520990	18427391	1.82173e+07	447453	19261778	18497996	18361255	1.8707e+07	485284	18918230	19123684	19742702	1.92615e+07	429175	1.02688	0.268554	1.05732	0.0434531	0.971211
279.039	1.84	0	0	0	0	0	19243692	20736132	19822719	19934181	752437	20820337	20253990	20691479	20588602	296859	23239058	23505857	23790635	23511850	275837	1.03283	0.268291	1.17947	0.00802206	0.875669
461.104	18.13	0	0	0	0	0	285923177	284897225	288820193	286546865	2.03449e+06	297867516	287342535	289118842	2.91443e+08	5.63427e+06	290125325	287449056	296435045	2.91336e+08	4.6138e+06	1.01709	0.268133	1.01671	0.20667	1.00037
313.239	42.49	1283759	1239440	1384334	1302511	74244.8	13166044	13057939	12600453	1.29415e+07	300242	12952466	12458078	11554365	1.23216e+07	708967	12655120	12999651	12280375	1.2645e+07	359744	0.952104	0.267034	0.977095	0.336561	0.974424
701.192	1.32	0	0	0	0	0	15992781	17854368	17566004	1.71377e+07	1.00197e+06	15814737	16447433	16527978	1.62634e+07	390620	16767074	16980679	15586342	1.64447e+07	750992	0.948982	0.266986	0.959562	0.395997	0.988974
311.223	42.54	1508529	1532208	1514136	1518291	12374.2	41826149	41916079	41921148	41887792	53444.5	41618477	40398760	36340468	3.94526e+07	2.7633e+06	40644455	41520990	39127773	4.04311e+07	1.21079e+06	0.941863	0.266421	0.965223	0.172315	0.975798
289.072	13.06	0	1535	0	511.667	886.233	5766307	6157136	6173969	6.03247e+06	230658	6401776	6083642	6252480	6245966	159167	7897925	8104000	8008812	8003579	103137	1.03539	0.265601	1.32675	0.00130792	0.780397
311.223	42.68	1346510	1345386	1318111	1336669	16081.5	39025896	39310092	39177750	39171246	142210	38948590	37658510	33926557	3.68446e+07	2.60808e+06	37901220	38759943	36414767	3.7692e+07	1.18651e+06	0.940602	0.26211	0.962236	0.161669	0.977517
337.07	3.02	0	0	0	0	0	6050693	6616173	6423684	6.36352e+06	287501	6140951	5968334	6215348	6108211	126720	6884565	7081385	7212868	7059606	165232	0.95988	0.261759	1.10939	0.0323475	0.865234
539.139	1.33	0	0	0	0	0	44893221	50903486	49385034	4.83939e+07	3.12531e+06	45116345	45079369	46258367	4.54847e+07	670276	47369681	48249781	45047374	4.68889e+07	1.65444e+06	0.939885	0.24529	0.968902	0.513821	0.970052
290.088	1.7	0	0	0	0	0	11962111	13489513	12997306	12816310	779621	13562608	13142217	13953772	1.35529e+07	405865	15875401	16096529	16211645	1.60612e+07	170885	1.05747	0.242277	1.25318	0.0152509	0.843827
453.141	25.08	2949	0	0	983	1702.61	219376213	226099207	234540303	2.26672e+08	7.59825e+06	223957053	217418537	216914825	2.1943e+08	3.9285e+06	191981464	196873413	201718031	196857636	4.8683e+06	0.968052	0.238868	0.868469	0.00742898	1.11466
466.144	24.61	0	0	0	0	0	136921811	142265624	143855860	1.41014e+08	3.63241e+06	141821611	132888403	132855730	135855248	5.16705e+06	103257914	104635928	106649096	104847646	1.70548e+06	0.963414	0.23774	0.743524	0.000768665	1.29574
433.114	18.83	0	0	0	0	0	678656360	712427484	753657448	714913764	3.75623e+07	685830749	695822947	653113325	6.78256e+08	2.23397e+07	660865222	685550534	719077213	6.88498e+08	2.92177e+07	0.948724	0.235292	0.96305	0.393821	0.985124	(-)-naringenin-5-glucoside
454.144	24.97	0	0	0	0	0	51692241	53017343	55480968	5.33969e+07	1.92266e+06	52725715	50705296	51179188	51536733	1.0566e+06	45333462	46356075	47746488	46478675	1.21118e+06	0.965164	0.235249	0.870439	0.00984492	1.10883
466.144	24.82	0	0	0	0	0	119136014	123341893	123423122	1.21967e+08	2.45205e+06	122723258	115419978	115111932	1.17752e+08	4.30823e+06	89411574	90267752	92901354	9.08602e+07	1.81877e+06	0.965439	0.232421	0.744957	0.000106645	1.29597
341.088	8	0	0	0	0	0	8454976	9292587	9327990	9.02518e+06	494132	8872764	8358635	8388803	8.54007e+06	288518	6591364	7018720	7244090	6.95139e+06	331531	0.946249	0.232243	0.770222	0.00578857	1.22854
190.017	1.36	0	0	0	0	0	18321204	19089337	20197240	1.92026e+07	943132	18547250	18102753	18217052	1.8289e+07	230822	17589166	17184226	17680631	1.74847e+07	264184	0.952424	0.23142	0.910537	0.0780465	1.046
563.133	35.25	0	0	0	0	0	194338961	194925551	196726750	1.9533e+08	1.24432e+06	194246408	194643773	190774013	193221398	2.12879e+06	181972185	187921891	187265999	185720025	3.26225e+06	0.989203	0.228957	0.950799	0.0246823	1.04039
187.097	22	10181608	10026197	9942803	1.00502e+07	121199	65003325	67163091	69099767	6.70887e+07	2.04923e+06	69322579	69325762	68661237	6.91032e+07	382748	67984347	71178835	72806643	7.06566e+07	2.4532e+06	1.03003	0.228016	1.05318	0.127589	0.978015
307.059	7.53	0	0	0	0	0	52480156	55994839	53792406	5.40891e+07	1.77603e+06	53494835	51420853	52028743	5.23148e+07	1.06617e+06	52978564	52318292	55104302	5.34671e+07	1.45583e+06	0.967196	0.227114	0.988499	0.664254	0.978449
473.167	18.33	0	0	0	0	0	229796703	224248323	229833312	227959446	3.21398e+06	228747643	219316705	219171441	2.22412e+08	5.48737e+06	243494438	227939063	228627329	233353610	8.78895e+06	0.975664	0.221697	1.02366	0.403939	0.953111	rosarin
377.086	1.32	17289	12856	19234	16459.7	3268.88	525217053	576436040	591522193	564391762	3.47547e+07	523666299	534059234	529650690	5.29125e+08	5.21634e+06	550584374	563716124	534138431	549479643	1.48198e+07	0.937514	0.218905	0.973578	0.548169	0.962957	saccharose (Cl adduct)
484.11	23.56	0	0	0	0	0	9535344	9777385	9909014	9740581	189534	9702194	9346892	9511333	9.52014e+06	177815	9388035	9603517	9767229	9.58626e+06	190185	0.977369	0.216001	0.984157	0.375843	0.993103
379.083	1.32	2177	2674	0	1617	1422.24	162659643	178233774	184911528	175268315	1.14185e+07	162591016	164315111	163487471	1.63465e+08	862276	170309131	174578811	166305297	1.70398e+08	4.13747e+06	0.932653	0.214697	0.972211	0.545918	0.959312
563.133	35.37	0	0	0	0	0	214978823	215212648	217873047	216021506	1.60774e+06	215317519	214071873	210033324	2.13141e+08	2.76237e+06	201551329	207248560	207601053	2.05467e+08	3.39563e+06	0.986665	0.210405	0.951141	0.0186005	1.03735
303.051	17.77	0	0	0	0	0	13556895	13942255	13843395	1.37808e+07	200149	13685355	13325535	12561035	1.31906e+07	574170	12803519	13695460	13980681	13493220	614087	0.957172	0.210085	0.979128	0.508724	0.977576	dihydroquercetin
547.095	18.83	0	0	0	0	0	10489219	11070391	11132787	1.08975e+07	354926	10436603	10831773	10038279	1.04356e+07	396748	10431165	10469394	11207554	1.07027e+07	437630	0.957613	0.208138	0.982128	0.582932	0.975039
473.166	18.25	0	0	0	0	0	231823907	226200022	231962210	2.29995e+08	3.2876e+06	230521741	221032393	221210948	2.24255e+08	5.42787e+06	245560469	229747929	230569328	2.35293e+08	8.90174e+06	0.975041	0.207113	1.02303	0.416542	0.95309
329.234	38.92	1407150	1545204	1458915	1470423	69742.8	74338200	75378051	76343249	7.53532e+07	1.00276e+06	74331689	73094832	74955682	74127401	947096	75602328	77065159	79046732	77238073	1.7287e+06	0.983733	0.19881	1.02501	0.194915	0.959726
527.156	35.42	0	2711	0	903.667	1565.2	170619772	172260436	171335479	171405229	822553	170414497	167846160	162386301	1.66882e+08	4.09997e+06	152388487	155814334	155650809	1.54618e+08	1.93244e+06	0.973613	0.192352	0.90206	0.00138026	1.07932
465.104	9.98	0	0	0	0	0	11503945	12587627	12497984	1.21965e+07	601459	11814441	11336974	11462049	1.15378e+07	247588	11401932	11584505	11729868	1.15721e+07	164319	0.945993	0.189324	0.948804	0.208483	0.997038
607.168	27.34	0	0	0	0	0	78075337	80987813	81571534	8.02116e+07	1.87291e+06	83466075	81992202	81407348	8.22885e+07	1.06087e+06	72918512	75776946	77754923	7.54835e+07	2.43153e+06	1.02589	0.18853	0.941055	0.0597382	1.09015
563.108	24.71	0	0	0	0	0	59868649	63168880	63665303	6.22343e+07	2.06368e+06	61515938	58819643	59212391	59849324	1.45663e+06	48922736	48784462	51244896	49650698	1.38235e+06	0.961678	0.185233	0.797803	0.00168092	1.20541
577.136	15.73	0	0	0	0	0	10897806	11240821	11316763	1.11518e+07	223216	11076370	10867965	10675235	10873190	200619	10515690	10513892	10989813	1.06731e+07	274256	0.975017	0.183941	0.957077	0.081675	1.01874
528.16	35.44	0	0	0	0	0	49449256	49116656	49727907	49431273	306022	49129622	48848730	47611160	4.85298e+07	807899	44494854	45310750	45096130	4.49672e+07	422942	0.981764	0.183927	0.909692	0.000218192	1.07923
419.061	1.41	0	0	0	0	0	8255009	8899760	9041734	8.73217e+06	419284	9004576	9517991	9118118	9.21356e+06	269687	9405972	9370236	8796159	9190789	342226	1.05513	0.181878	1.05252	0.218846	1.00248
561.162	18.01	0	0	0	0	0	21991281	22746762	22498328	2.24121e+07	385047	23091915	22537546	22983214	2.28709e+07	293758	22769081	23314631	23939711	23341141	585765	1.02047	0.181146	1.04145	0.0937714	0.979853
579.136	24.77	0	0	0	0	0	34086828	34555420	35533993	3.47254e+07	738407	34655715	32621699	33174718	33484044	1.0517e+06	27689100	27826957	28926201	2.81474e+07	677958	0.964252	0.177776	0.810571	0.00035555	1.1896
503.114	24.77	0	0	0	0	0	147531865	153672258	154466791	1.5189e+08	3.79537e+06	151024891	144505251	145182092	146904078	3.58474e+06	122348976	121961510	127540552	123950346	3.11524e+06	0.967172	0.173646	0.816052	0.000713995	1.18518	acetylsalicortin + 37Cl
407.112	11.38	0	0	0	0	0	18373871	19216836	19452247	19014318	566995	18678171	18054844	18331725	1.83549e+07	312310	18419088	18627929	19073887	18706968	334478	0.965321	0.172564	0.983836	0.473833	0.981181	syringin+35Cl
487.129	18.13	0	0	0	0	0	134114390	135323120	137488509	1.35642e+08	1.70951e+06	141744933	137243691	137234303	1.38741e+08	2.60151e+06	138542738	137629783	143864449	1.40012e+08	3.36712e+06	1.02285	0.170914	1.03222	0.139737	0.99092
329.234	39.11	1506572	1604975	1546813	1.55279e+06	49472.7	75525378	76669093	77675053	7.66232e+07	1.07557e+06	75405913	74201268	76074266	75227149	949209	76826212	78251749	80289110	7.84557e+07	1.74043e+06	0.981781	0.168263	1.02392	0.20961	0.958849
313.106	6.41	0	0	0	0	0	10537253	11270338	11234717	1.10141e+07	413348	10817230	10252591	10468031	1.05126e+07	284948	10739448	10920318	11592736	1.10842e+07	449622	0.954469	0.167656	1.00636	0.852254	0.948435
329.234	38.8	1503894	1604975	1542621	1.5505e+06	50998.6	75601019	76783935	77713525	76699493	1.05878e+06	75513100	74250327	76141471	7.53016e+07	963143	76968847	78385525	80405439	7.85866e+07	1.7271e+06	0.981775	0.166624	1.0246	0.196335	0.958199
617.004	1.29	0	0	0	0	0	3927439	4533171	4465534	4.30871e+06	331922	4091307	3713868	3937237	3.91414e+06	189777	4012480	4486559	4336366	4.27847e+06	242285	0.908423	0.166563	0.99298	0.905251	0.914845
457.091	23.56	0	0	0	0	0	13997616	14614511	14920523	1.45109e+07	470099	14065943	13993881	13788010	13949278	144235	14136596	14431533	14522278	14363469	201649	0.961298	0.166076	0.989841	0.655318	0.971164
501.118	24.77	0	0	0	0	0	441448699	448489023	454334331	4.48091e+08	6.45204e+06	447590672	429881449	428091574	4.35188e+08	1.07783e+07	358433660	360094124	377252336	365260040	1.04188e+07	0.971205	0.165641	0.815148	0.000797273	1.19145	acetylsalicortin+35Cl
171.029	1.63	0	0	0	0	0	15918575	17953576	16926312	16932821	1.01752e+06	17715085	18210606	18510694	1.81455e+07	401785	18145099	18272379	18708225	1.83752e+07	295317	1.07161	0.164275	1.08518	0.124204	0.987496
573.162	35.53	0	0	0	0	0	1077452774	1092839921	1084930414	1.08507e+09	7.69458e+06	1075371551	1070478146	1039298960	1061716219	1.95675e+07	984786694	1014370513	1015865021	1.00501e+09	1.75276e+07	0.978473	0.163841	0.926211	0.00727579	1.05643	tremulacin+HCOOH
574.165	35.33	0	0	0	0	0	356043812	361359235	360193309	3.59199e+08	2.79379e+06	356602868	354474405	345759272	3.52279e+08	5.74554e+06	327949579	336887048	334864432	3.33234e+08	4.68659e+06	0.980735	0.160613	0.927714	0.00272079	1.05715
513.151	24.68	3877	0	0	1292.33	2238.39	130758996	134237773	135921071	133639280	2.63257e+06	133315704	125346246	126497019	128386323	4.30757e+06	98188305	100052971	102423677	100221651	2.12272e+06	0.960693	0.160593	0.749942	9.28666e-05	1.28102
511.146	24.77	0	0	0	0	0	2168348807	2229424774	2255701431	2217825004	4.48167e+07	2212039841	2082613885	2093475669	2129376465	7.17943e+07	1647903533	1666622196	1719282482	1.67794e+09	3.701e+07	0.960119	0.158204	0.756568	0.000110671	1.26905	acetylsalicortin+HCOOH
459.107	17.86	0	0	0	0	0	690453214	694755100	689179826	6.91463e+08	2.92151e+06	714175486	702083865	694835767	7.03698e+08	9.77042e+06	692901271	686698393	705070728	6.9489e+08	9.34625e+06	1.0177	0.153735	1.00496	0.597044	1.01268
497.045	1.3	0	0	0	0	0	20627564	21824231	22827294	2.17597e+07	1.10128e+06	20211182	20892998	20059160	20387780	444085	21065472	22305248	21290023	21553581	660574	0.936951	0.151791	0.990528	0.79766	0.945911
477.154	20.95	0	0	3181	1060.33	1836.55	26577079	26430741	27204391	2.67374e+07	410989	26611850	25546361	25047471	2.57352e+07	799108	26880791	26828572	27680267	2.71299e+07	477367	0.962518	0.149261	1.01468	0.342484	0.948594
486.125	17.87	0	0	0	0	0	637914954	647029812	653441720	6.46129e+08	7.8025e+06	685146774	654915893	659674443	6.66579e+08	1.62552e+07	671166705	666336892	695179749	6.77561e+08	1.54481e+07	1.03165	0.148196	1.04865	0.0524283	0.983792
511.146	24.38	0	0	0	0	0	2413329595	2491500822	2520672469	2.47517e+09	5.55041e+07	2463159034	2322759161	2339252311	2.37506e+09	7.67431e+07	1830522086	1858332926	1912666510	1.86717e+09	4.17798e+07	0.959554	0.148082	0.754363	0.000177616	1.27201
504.173	20.95	0	0	0	0	0	12044565	12136690	12685616	12288957	346591	12155768	11711782	11395739	1.17544e+07	381805	12231392	12212638	12863827	1.2436e+07	370669	0.956503	0.147683	1.01196	0.642337	0.945197
469.23	27.62	0	0	0	0	0	10061534	10530744	10500467	1.03642e+07	262595	10158232	9970449	9963244	1.00306e+07	110555	9962716	10401758	10824340	1.03963e+07	430838	0.967812	0.146149	1.00309	0.918805	0.964831
573.162	35.43	0	0	0	0	0	1096577439	1112394146	1104620161	1104530582	7.90873e+06	1093331763	1088961438	1058150291	1.08015e+09	1.91753e+07	1002229206	1032541654	1033711889	1022827583	1.78483e+07	0.977925	0.146084	0.926029	0.00715558	1.05604
573.162	35.28	0	0	0	0	0	1133538833	1151550093	1146021844	1143703590	9.22671e+06	1133131339	1126693486	1096202872	1118675899	1.97266e+07	1041880631	1070695214	1069931791	1.06084e+09	1.64202e+07	0.978117	0.145919	0.927544	0.00395389	1.05452
541.136	1.33	0	0	0	0	0	14109613	15487993	15465811	15021139	789483	13670287	14111948	14251714	1.40113e+07	303495	14724845	14505141	14050638	1.44269e+07	343850	0.932773	0.145236	0.960438	0.325332	0.971196
641.151	35.53	0	0	0	0	0	27611244	28286657	27830096	2.79093e+07	344608	27483535	27696674	27123151	2.74345e+07	289895	25706303	26665451	26155444	2.61757e+07	479896	0.982985	0.1439	0.937885	0.00912731	1.04809
367.013	15.88	0	0	0	0	0	12273586	12864097	13139654	1.27591e+07	442476	12581321	11779004	12009903	1.21234e+07	413027	11432157	11612493	11694963	11579871	134406	0.950177	0.143369	0.907577	0.0347393	1.04694
256.998	3.04	0	0	0	0	0	10098614	11313130	11249185	1.0887e+07	683490	11854591	11676862	11878841	1.18034e+07	110281	12513901	12359730	12811576	1.25617e+07	229690	1.08418	0.142613	1.15383	0.040041	0.939634
447.13	39.54	2884	0	0	961.333	1665.08	8326742	8519364	7582684	8142930	494654	7734734	7625345	6746935	7.369e+06	541497	6690170	6803428	6333849	6609149	245050	0.904957	0.142186	0.811643	0.0180915	1.11497
839.161	1.32	0	0	0	0	0	3674927	3957288	3920009	3.85074e+06	153396	3519981	3293845	3780483	3.53144e+06	243521	4016192	3823076	3469283	3769517	277360	0.91708	0.140201	0.978907	0.686138	0.936841
435.094	20.65	0	0	0	0	0	92119931	99012219	100283679	9.71386e+07	4.39255e+06	105649766	100851786	102084283	102861945	2.49173e+06	94372997	96757902	99230733	9.67872e+07	2.429e+06	1.05892	0.139597	0.996382	0.910881	1.06276
512.149	24.41	0	0	0	0	0	608424977	627103322	634640744	623389681	1.34967e+07	619674977	584853670	589665633	598064760	1.8869e+07	457643054	466705783	481700881	4.68683e+08	1.21502e+07	0.959375	0.139047	0.75183	0.000131773	1.27605
463.139	18.32	0	0	0	0	0	19495394	18711388	18612055	1.89396e+07	483877	18771643	17687583	17890853	18116693	576237	20183096	18526168	18594258	19101174	937590	0.95655	0.133236	1.00853	0.808046	0.94846
501.118	24.59	0	0	0	0	0	512012879	524489865	530501633	5.22335e+08	9.43089e+06	519282725	497945648	498813860	505347411	1.20761e+07	416634001	418033312	434974262	4.23214e+08	1.02088e+07	0.967478	0.131402	0.810235	0.000255897	1.19407
501.118	24.41	0	0	0	0	0	509304882	521427005	527912596	519548161	9.44507e+06	516514046	494692712	495444045	5.02217e+08	1.23874e+07	412953899	414890537	431331205	4.19725e+08	1.00976e+07	0.966642	0.131212	0.807866	0.000241449	1.19654
197.807	1.32	2426490	2403347	2395102	2408313	16272.6	11163388	11406486	11743251	1.14377e+07	291190	11009169	11220015	10894707	11041297	165017	11469339	11461865	11419114	11450106	27098.8	0.965342	0.127832	1.00108	0.948049	0.964296
199.804	1.33	1292127	1302435	1272622	1.28906e+06	15141.1	5548194	6004139	6433346	5.99523e+06	442643	5089131	5619202	5443674	5.384e+06	270027	5793070	5380396	5411347	5528271	229844	0.898048	0.125293	0.922112	0.203176	0.973903
195.81	1.33	1860951	1813888	1823140	1.83266e+06	24933.9	8274858	8815941	9174898	8.75523e+06	453081	8012020	8031362	8312864	8.11875e+06	168387	8690737	8546887	8691806	8.64314e+06	83362.1	0.927302	0.122671	0.987197	0.712109	0.939328
463.139	19.66	0	0	0	0	0	16486962	16795938	16245075	16509325	276112	16159144	16018562	16146448	1.61081e+07	77759.6	15944358	16435425	17704596	16694793	908330	0.975694	0.119184	1.01123	0.762799	0.964855
437.122	12.42	0	0	0	0	0	27580346	28977328	28934137	2.84973e+07	794373	27734320	27080679	27293848	2.73696e+07	333342	26216849	25316730	27008122	26180567	846280	0.960429	0.118614	0.918704	0.0260514	1.04542
496.11	18.84	0	0	0	0	0	87616705	90611453	95091838	9.11067e+07	3.76209e+06	87031462	87315102	82797156	8.57146e+07	2.53053e+06	83226167	86451778	91408657	8.70289e+07	4.12166e+06	0.940816	0.118356	0.955241	0.274861	0.984898
475.131	1.39	0	0	0	0	0	12576421	13521174	13568706	1.32221e+07	559680	13838237	14208752	14058810	1.40353e+07	186376	14748158	14235988	13304249	1.40961e+07	732044	1.0615	0.11679	1.0661	0.180628	0.995682
563.133	35.53	0	0	0	0	0	183814390	185532023	185144596	1.8483e+08	900908	183393750	182779927	179617532	181930403	2.02638e+06	171850028	176349342	176943888	1.75048e+08	2.78522e+06	0.98431	0.116074	0.947073	0.0181804	1.03932	tremulacin+35Cl
443.093	22.34	0	0	0	0	0	47631294	49605003	48518104	4.85848e+07	988543	47754404	47085883	46668603	47169630	547724	47755376	46229105	48048864	4.73444e+07	976999	0.970872	0.115057	0.97447	0.197077	0.996308
347.091	11.3	0	0	0	0	0	8476989	8835769	8992935	8.76856e+06	264457	8520236	8127980	8433857	8360691	206110	8254698	8783684	9024662	8.68768e+06	393857	0.953485	0.106961	0.990776	0.78444	0.962362
421.164	13.64	0	0	0	0	0	11883381	12921116	12685216	12496571	543979	11868806	11430475	11714332	1.16712e+07	222325	12134464	12471864	12823832	12476720	344710	0.933953	0.104406	0.998411	0.960421	0.935439
439.162	22.47	2803	1897	0	1566.67	1430.4	92439502	96803583	97565126	95602737	2.76578e+06	93952977	90010842	88943628	90969149	2.63859e+06	83132966	82181979	83160748	82825231	557246	0.951533	0.103858	0.866348	0.0126283	1.09833
867.237	19.29	0	0	0	0	0	46712903	47687891	47107492	4.71694e+07	490436	46067715	45978572	43926589	45324292	1.21127e+06	43632813	44607545	45059302	44433220	729047	0.960883	0.103726	0.941992	0.00828145	1.02005
711.194	39.55	0	0	0	0	0	27448741	27265514	27464740	2.7393e+07	110694	27074035	25947717	26367129	2.6463e+07	569241	22410923	22972078	23083349	2.28221e+07	360424	0.966048	0.100453	0.833137	0.000942685	1.15953
565.13	35.53	2375	0	0	791.667	1371.21	54103993	55102385	54788652	54665010	510551	53442477	54114042	54037899	53864806	367724	50877964	52374657	53043892	5.20988e+07	1.10899e+06	0.985362	0.0991649	0.953056	0.0397541	1.0339	tremulacin+37Cl
486.125	18.44	0	0	0	0	0	646926349	653934438	660547111	6.53803e+08	6.81134e+06	697020960	667569981	672180970	6.78924e+08	1.58411e+07	685551259	681291117	710609628	6.92484e+08	1.58411e+07	1.03842	0.0947289	1.05916	0.0360684	0.980418	salicortin adduct
471.088	18.83	0	0	0	0	0	9147819	9376451	10094443	9539571	493944	8710821	8991822	8543298	8748647	226642	8807181	9064725	9206398	9.0261e+06	202392	0.91709	0.0919119	0.946175	0.206028	0.969261
443.112	25.09	0	0	0	0	0	28481078	29437267	30053680	2.9324e+07	792395	27966806	27821250	28030914	2.79397e+07	107436	25145070	25524579	26035602	25568417	446882	0.952791	0.0914679	0.871928	0.00475365	1.09274
621.438	48.88	25310	33924	24838	28024	5115	3920912	3769734	5880695	4.52378e+06	1.17755e+06	3044926	2449238	2188905	2561023	438822	2834846	2661026	1486761	2.32754e+06	733308	0.566125	0.0878452	0.514513	0.0630244	1.10031
331.096	18.92	0	0	0	0	0	9816107	9962859	10636523	1.01385e+07	437501	9399426	9430607	9248158	9359397	97589.2	9143451	9321515	9665018	9.37666e+06	265120	0.923154	0.0845406	0.924857	0.0744525	0.998159
427.098	27.51	0	0	0	0	0	12814761	12964601	12774519	1.28513e+07	100169	12588357	12771876	12626138	1.26621e+07	96907.3	11948077	12556067	12283484	1.22625e+07	304535	0.98528	0.0785093	0.954187	0.0668024	1.03259
487.128	17.89	0	0	0	0	0	137620995	138828382	141164027	139204468	1.80121e+06	147747172	142701083	142491468	144313241	2.97572e+06	145171083	144160425	151014301	1.46782e+08	3.70001e+06	1.0367	0.0770054	1.05443	0.0521868	0.983181
447.13	21.94	0	0	0	0	0	15184530	15910368	15969013	1.5688e+07	436977	14764186	14981069	14834192	1.48598e+07	110689	12989924	13467449	13525715	13327696	293966	0.947211	0.0736322	0.849549	0.00251217	1.11496
383.008	12.73	2967	1987	0	1651.33	1511.71	110356313	117333895	116905097	1.14865e+08	3.91061e+06	111432326	105724593	105338448	1.07498e+08	3.4123e+06	104631864	104824028	108460521	1.05972e+08	2.15714e+06	0.935867	0.0709657	0.922579	0.0386744	1.0144	dihydroquercetin sulfate
383.008	12.83	2967	0	0	989	1713	106567284	113424322	112980420	1.10991e+08	3.83719e+06	107496793	102497285	101473553	1.03823e+08	3.2229e+06	101113107	101644377	105530984	1.02763e+08	2.41197e+06	0.935417	0.0702556	0.925869	0.0439819	1.01031	dihydroquercetin sulfate
469.091	18.83	0	0	0	0	0	30141399	31342198	32736413	31406670	1.29871e+06	29475235	29677164	28073977	2.90755e+07	873165	28573838	29222018	30786006	2.95273e+07	1.13724e+06	0.925773	0.06999	0.94016	0.13365	0.984698	salicortin+HCOOH
353.088	10.92	0	2611	0	870.333	1507.46	33852215	34871517	35010365	3.4578e+07	632398	33642706	33232110	33277708	3.33842e+07	225053	33667835	34033677	35630782	34444098	1.04385e+06	0.965474	0.0687363	0.996127	0.860371	0.969228	chlorogenic acid
469.082	29.36	0	0	0	0	0	39151209	40252698	40416193	3.994e+07	688016	38600307	38595810	38387579	3.85279e+07	121541	35154491	36630766	36737086	3.61741e+07	884618	0.964644	0.066685	0.905711	0.00519687	1.06507
487.129	18.47	0	0	0	0	0	137087405	138066553	140142609	138432189	1.56008e+06	146284946	141651480	141925991	1.43287e+08	2.59951e+06	143878210	142793536	149727835	145466527	3.73004e+06	1.03507	0.0627883	1.05081	0.0659001	0.98502
425.102	27.51	0	0	0	0	0	42746336	42782593	42476377	4.26684e+07	167312	42057334	42353220	41682596	42031050	336084	39885669	41344494	42042704	4.1091e+07	1.10064e+06	0.985062	0.0621641	0.963029	0.128043	1.02288
319.046	12.42	1283	0	0	427.667	740.74	48013679	50468150	50008935	4.94969e+07	1.30489e+06	47710664	46704108	46603240	47006004	612334	46031302	46029849	47812627	4.66246e+07	1.02887e+06	0.949675	0.0621416	0.94197	0.0429875	1.00818	ampelopsin
565.13	35.43	2375	0	0	791.667	1371.21	65132351	64815159	65560032	6.51692e+07	373800	64594664	64609646	64084890	6.44297e+07	298737	60934625	62675360	63659762	62423249	1.37995e+06	0.988653	0.0582694	0.957865	0.0660313	1.03214
325.093	10.49	0	0	0	0	0	16078162	17078731	17110310	1.67557e+07	587007	15741255	15396880	15445013	15527716	186490	12882713	13079952	13457835	1.31402e+07	292251	0.926711	0.0572739	0.784219	0.00266752	1.1817
379.217	39.84	0	0	0	0	0	9104600	9088523	8869404	9.02084e+06	131396	8684220	8631564	8883075	8732953	132649	8778365	9024452	8945063	8915960	125598	0.968086	0.0557725	0.988373	0.37426	0.979474
666.168	32.46	0	0	0	0	0	48624595	50082595	50829054	4.98454e+07	1.12121e+06	47566752	44558759	47271808	46465773	1.65809e+06	30016247	30485291	32034599	30845379	1.05626e+06	0.932198	0.0504848	0.618821	2.91951e-05	1.50641
666.169	32.27	0	0	0	0	0	59447908	61466351	62114458	6.10096e+07	1.39072e+06	58454760	55067256	57979326	57167114	1.834e+06	37463403	37926560	39731372	3.83738e+07	1.1983e+06	0.937019	0.0484194	0.62898	3.3704e-05	1.48974
447.094	20.71	66313	7510	5047	26290	34682.8	83246857	83868129	84396434	83837140	575415	92808664	89445963	87748424	90001017	2.57538e+06	91980172	95863845	96029385	9.46245e+07	2.29152e+06	1.07352	0.0476674	1.12867	0.010978	0.951139
529.157	24.65	0	0	0	0	0	64279752	66754252	66103953	6.57127e+07	1.28282e+06	64064385	61063806	61793133	62307108	1.56493e+06	46687425	48593865	49973500	4.84183e+07	1.65006e+06	0.948175	0.0455062	0.736818	0.000199321	1.28685
311.223	41.79	1267149	1169120	1198065	1.21144e+06	50365.5	14206117	14563443	14378624	14382728	178698	14087490	13579003	13842924	1.38365e+07	254305	14273760	14533239	14449552	1.44189e+07	132436	0.96202	0.0440943	1.00251	0.793556	0.95961
529.157	24.77	0	0	0	0	0	48058714	49558293	48397965	4.86717e+07	786362	47494734	45461367	45652942	4.6203e+07	1.12276e+06	34389604	35388652	37044784	35607680	1.34107e+06	0.94928	0.0413127	0.73159	0.000469379	1.29756
341.044	5.16	0	0	0	0	0	10654172	11144106	10831748	1.08767e+07	248038	10488589	9829891	10077893	1.01321e+07	332681	10654845	10733785	11220376	1.08697e+07	306275	0.931546	0.0399684	0.999356	0.97697	0.932147
483.07	20.71	0	0	0	0	0	23244863	23307688	23590269	23380940	183986	25811661	25378516	24438412	2.52095e+07	702047	25572176	26467896	26369283	2.61365e+07	491158	1.07821	0.0384611	1.11785	0.00520548	0.964535
127.039	3.04	11918	11397	11673	11662.7	260.654	15447852	16732676	16486333	16222287	681897	17479164	17572823	18255083	1.7769e+07	423537	17659744	17971327	19152164	1.82611e+07	787271	1.09535	0.0378626	1.12568	0.0283907	0.973054
865.199	10.95	0	0	0	0	0	10459655	10912607	10830733	1.07343e+07	241374	10248160	10143926	10052252	1.01481e+07	98021.1	10394573	10582734	10851332	1.06095e+07	229557	0.945388	0.0375534	0.988375	0.551889	0.956508	procyanidin trimer
447.151	12.89	0	0	0	0	0	32745253	34155520	33675329	3.35254e+07	716993	32328734	31018797	31970624	3.17727e+07	677022	33005397	30800450	32346572	3.20508e+07	1.13184e+06	0.947722	0.0371511	0.956017	0.142209	0.991324	benzyl hexoside pentoside
649.178	32.25	0	0	0	0	0	482496594	496787528	501417733	493567285	9.86305e+06	477003788	456968348	470514605	468162247	1.02228e+07	332359148	338334335	353315328	3.41336e+08	1.07958e+07	0.948528	0.0363654	0.69157	5.89756e-05	1.37156
439.161	22.19	2803	0	0	934.333	1618.31	97644279	103043005	102698319	1.01129e+08	3.02237e+06	96312318	93664688	92553424	94176810	1.93107e+06	79373295	78396208	80384209	7.93846e+07	994048	0.931259	0.036334	0.784987	0.00331697	1.18634
711.194	39.64	0	0	0	0	0	25538797	25209439	25614874	25454370	215500	24751771	23742552	24103838	24199387	511349	19403230	19905059	20208647	1.9839e+07	406754	0.950697	0.0359889	0.779394	0.000212508	1.21979
435.13	31.73	0	0	0	0	0	8168279	8266043	7942438	8.12559e+06	165973	8633155	8633517	8604700	8.62379e+06	16534	16001742	16014112	15130437	1.57154e+07	506657	1.06131	0.0339562	1.93407	0.000570096	0.548747
639.149	32.19	0	0	0	0	0	96918861	100195374	101068024	9.93941e+07	2.18756e+06	93901732	88781065	93725397	9.21361e+07	2.90685e+06	62663936	62982647	65710574	63785719	1.67457e+06	0.926977	0.0291568	0.641746	3.9787e-05	1.44446
575.178	33.54	0	0	0	0	0	37340114	38656343	38501220	3.81659e+07	719339	36834760	35717908	36477116	3.63433e+07	570331	32117185	33331023	33513312	3.29872e+07	758925	0.952245	0.0285177	0.86431	0.00102744	1.10174
639.149	32.47	0	0	0	0	0	87351017	90181147	90755050	8.94291e+07	1.82238e+06	83814418	79342655	84364499	8.25072e+07	2.75434e+06	54010417	54334301	56878973	5.50746e+07	1.57103e+06	0.922599	0.0282344	0.615846	1.90264e-05	1.4981
415.125	21.86	0	0	0	0	0	30697070	32382374	33107370	3.20623e+07	1.23662e+06	28624517	28114622	28070453	28269864	307931	19291902	19059474	20513849	1.96217e+07	781279	0.881717	0.0277661	0.611989	0.000349866	1.44074
469.091	21.87	0	0	0	0	0	23808308	24774428	24490238	24357658	496518	22748058	23391678	23098528	2.30794e+07	322235	21165113	21050417	22228174	2.14812e+07	649406	0.947522	0.0264132	0.881909	0.0045383	1.0744
441.096	22.33	0	0	0	0	0	160377764	164251722	162435008	1.62355e+08	1.93822e+06	158677125	157073784	154943399	1.56898e+08	1.87305e+06	159335757	154986070	160423075	1.58248e+08	2.87701e+06	0.96639	0.0247973	0.974706	0.119475	0.991468	salireposide+35Cl
207.029	20.01	0	0	0	0	0	17506292	17969088	17941748	1.78057e+07	259663	18749490	18414697	18355493	18506560	212456	20764096	20172966	20897835	2.06116e+07	385736	1.03936	0.0239113	1.15759	0.000916936	0.89787
390.105	14.38	0	0	0	0	0	50536483	51659309	51583356	51259716	627488	48919020	47788012	49605480	4.87708e+07	917751	38012024	39734026	41590608	39778886	1.78971e+06	0.951446	0.0225302	0.776026	0.00405235	1.22605
641.147	32.48	0	0	0	0	0	28312286	29008340	29260469	28860365	491106	27226640	25865206	27155115	26748987	766212	18833998	18839049	19542893	19071980	407830	0.926842	0.0217511	0.660836	1.59448e-05	1.40253
496.11	21.88	0	0	0	0	0	14246077	15148033	14937490	14777200	471859	13315131	13580584	13172573	13356096	207067	10875482	10772038	11425056	11024192	350990	0.903831	0.0213168	0.746027	0.000578921	1.21153
367.153	17.33	0	0	0	0	0	14052550	14737938	13959999	1.42502e+07	424953	15479152	16012367	15147789	15546436	436199	16348046	16476313	17473139	1.67658e+07	615893	1.09097	0.0211021	1.17654	0.00620885	0.927269
423.13	26.88	2844	0	0	948	1641.98	28836453	30077525	30768517	29894165	978996	26343826	26099767	26093611	26179068	142718	24818934	25792983	26350944	25654287	775365	0.875725	0.0205431	0.85817	0.00489848	1.02046
640.153	32.45	0	0	0	0	0	30989107	31957047	32073061	3.16731e+07	595164	29853675	28465583	29880877	29400045	809382	19508489	19848229	20914866	20090528	733829	0.928235	0.0203008	0.634309	4.02888e-05	1.46338
421.151	23.32	1533	0	0	511	885.078	15306991	15796139	16313259	15805463	503199	14565135	14215063	14092589	14290929	245238	10455029	10515681	11233226	1.07346e+07	432847	0.904177	0.0198095	0.679173	0.000215367	1.33129
423.167	24.96	0	0	0	0	0	228857411	232825871	236288516	232657266	3.71842e+06	224386348	221062433	220151695	2.21867e+08	2.22898e+06	154294974	152250824	167348886	1.57965e+08	8.19079e+06	0.953621	0.019217	0.67896	0.00105977	1.40453	grandidentatin/isograndidentatin
554.134	13.18	0	0	0	0	0	41379529	42739025	41688590	4.19357e+07	712643	39564145	37524967	37208573	3.80992e+07	1.27848e+06	30373174	30400191	30754309	3.05092e+07	212679	0.908515	0.0182091	0.727524	0.000566729	1.24878
554.134	12.31	0	0	0	0	0	37838584	39167224	38848394	3.86181e+07	693620	36370522	34952683	34045257	3.51228e+07	1.17193e+06	27368954	27145022	27609794	27374590	232437	0.909492	0.01788	0.708854	0.00045139	1.28304
363.086	14.38	0	0	0	0	0	254420158	257607959	259959099	257329072	2.77998e+06	244897475	234406348	242042530	2.40449e+08	5.42411e+06	184049245	191380345	198061197	1.91164e+08	7.00849e+06	0.934402	0.0174643	0.742876	0.00126941	1.25782	fragilin+35Cl
510.089	20.71	0	0	0	0	0	19972403	20390586	20382841	20248610	239234	23835278	22949677	22324736	2.30366e+07	759010	23604949	24394374	24947841	2.43157e+07	674892	1.13769	0.0166828	1.20086	0.00465936	0.947394
373.114	14.38	181883	82000	52851	105578	67670.2	1220724617	1260786667	1281628914	1254380066	3.09535e+07	1179798336	1141425586	1159985890	1.1604e+09	1.91898e+07	816977273	850641954	885591323	8.5107e+08	3.4309e+07	0.925081	0.0165755	0.678479	0.000119545	1.36346	fragilin+HCOOH
459.143	25.46	0	0	0	0	0	21018197	21718058	21978038	21571431	496436	20272573	19541338	20293223	2.00357e+07	428264	16858817	18421176	17918699	1.77329e+07	797580	0.928808	0.0160566	0.822055	0.00400593	1.12986
513.162	22.95	0	0	0	0	0	32839426	32783544	33499416	3.30408e+07	398159	30354832	29234579	28246643	2.92787e+07	1.05479e+06	19931392	20495227	21588300	2.06716e+07	842423	0.886137	0.0157362	0.62564	0.000251797	1.41637
649.178	31.99	0	0	0	0	0	468076012	482421843	486803018	479100291	9.79539e+06	454803443	434175041	445972867	4.44984e+08	1.03497e+07	296359234	302151416	315394239	304634963	9.7575e+06	0.92879	0.0143876	0.635848	2.59343e-05	1.46071
650.182	32.31	0	0	0	0	0	149137957	153715798	156158654	1.53004e+08	3.56404e+06	144317220	138130078	141437660	141294986	3.09604e+06	87479247	88726752	93894734	9.00336e+07	3.40154e+06	0.923472	0.0132297	0.588439	2.50806e-05	1.56936
461.123	17.35	0	0	0	0	0	17890309	19026594	17999984	18305629	626778	20778371	20293172	19951220	20340921	415638	21726540	22249467	23404918	2.24603e+07	858824	1.11118	0.0131358	1.22696	0.00340609	0.905639
431.135	25.69	0	0	0	0	0	16716267	16883643	16986469	1.68621e+07	136380	15366509	14654433	15390769	15137237	418296	10374653	9910489	10821314	1.03688e+07	455441	0.897706	0.0124856	0.614918	0.000742824	1.45988
486.162	25.46	0	0	0	0	0	37292131	38590972	39009413	3.82975e+07	895464	35210700	34513220	35375378	3.50331e+07	457696	25758708	25988339	26102303	2.59498e+07	175012	0.914762	0.0113454	0.677584	0.00124326	1.35003
431.135	27.59	0	0	0	0	0	6191326	6188446	6017248	6132340	99683	7325050	7158630	6842031	7.10857e+06	245370	10023607	10397684	10290167	1.02372e+07	192591	1.15919	0.0112808	1.66937	6.23986e-05	0.694389
365.082	14.38	0	0	0	0	0	78423382	79622049	80506740	7.95174e+07	1.04561e+06	74553598	71387605	74217482	7.33862e+07	1.739e+06	56390339	59063553	60834452	5.87628e+07	2.23727e+06	0.922895	0.01083	0.738993	0.000947668	1.24886	fragilin+37Cl
573.162	38.71	0	0	0	0	0	5944045	6057980	5843431	5.94849e+06	107343	4132704	3482099	3226956	3.61392e+06	467041	15124332	15292857	13167903	14528364	1.1812e+06	0.607536	0.0100913	2.44236	0.00592989	0.248749
553.157	31.78	0	0	0	0	0	71880919	72985452	74728704	7.31984e+07	1.43578e+06	68561392	66234892	68608768	67801684	1.35709e+06	54115911	54500732	56238885	5.49518e+07	1.1311e+06	0.926273	0.00916621	0.750725	9.53238e-05	1.23384
649.178	32.46	0	0	0	0	0	382983780	397175816	397977994	392712530	8.43489e+06	366135363	348151838	360746127	3.58344e+08	9.22919e+06	219807166	221866563	234672535	2.25449e+08	8.05412e+06	0.912485	0.00907613	0.574081	1.58742e-05	1.58947	lasiandrin+HCOOH
419.099	26.18	2790	0	0	930	1610.81	15386279	15131616	15286289	1.52681e+07	128306	14313850	14623499	14178757	1.4372e+07	228009	11354583	12318916	12159664	1.19444e+07	516955	0.941314	0.00832292	0.782312	0.00556352	1.20325
415.125	24.11	0	0	0	0	0	28793390	29441761	30069969	29435040	638316	27422749	26725194	26754155	26967366	394639	19487886	19967151	20735607	20063548	629421	0.916165	0.00800763	0.681621	5.47795e-05	1.3441
390.105	16.13	0	0	0	0	0	2104329	2063778	2153823	2107310	45096.5	3570611	3140231	3442315	3.38439e+06	220961	21582735	22701725	21374196	2.18862e+07	713905	1.60602	0.00781595	10.3859	0.000413927	0.154635
553.157	31.93	0	0	0	0	0	65814119	66729753	68174530	66906134	1.19005e+06	62449879	60462647	62801643	61904723	1.2612e+06	49226879	49596203	51453827	50092303	1.19349e+06	0.925247	0.00757937	0.748695	6.58356e-05	1.23581
123.044	14.38	7530	5524	1884	4979.33	2862.14	10863068	11142099	11225905	11077024	189970	10397019	9928303	10034990	10120104	245677	7286810	7326200	7820648	7477886	297493	0.913612	0.00704752	0.675081	0.000183242	1.35334
423.167	25.46	0	0	0	0	0	563614168	577837729	585792939	5.75748e+08	1.12361e+07	529840547	518121842	533270395	5.27078e+08	7.94324e+06	380771396	378582276	390515437	383289703	6.35268e+06	0.915465	0.00504232	0.665724	8.76929e-05	1.37514	grandidentatin/isograndidentatin
543.128	31.93	0	0	0	0	0	15485014	15601095	16004006	15696705	272386	14279112	14082985	14646171	1.43361e+07	285884	11797223	11827711	12158447	1.19278e+07	200332	0.913318	0.00398846	0.759892	7.91191e-05	1.20191
590.152	35.25	0	0	0	0	0	138072893	140449327	141395911	1.39973e+08	1.71201e+06	133117211	131941292	130701912	1.3192e+08	1.20779e+06	121639891	123744440	125190993	123525108	1.78568e+06	0.94247	0.00382919	0.882494	0.000327864	1.06796
423.167	26.44	0	0	0	0	0	44333859	43738294	43698864	4.39237e+07	355779	50769887	50398462	48959415	50042588	956262	74971094	78159476	80437914	7.78562e+07	2.746e+06	1.13931	0.00378196	1.77253	0.00188374	0.642757
590.152	35.46	0	0	0	0	0	116251356	118905008	117563588	1.17573e+08	1.32685e+06	109556999	110170693	109053299	1.09594e+08	559599	100629103	102372996	103729896	1.02244e+08	1.55442e+06	0.93213	0.00371926	0.869619	0.000234187	1.07188
496.11	25.4	0	0	0	0	0	8331548	8342666	7704412	8.12621e+06	365329	10393691	10044445	10121912	1.01867e+07	183411	11850996	12042577	12053916	1.19825e+07	114024	1.25356	0.00338461	1.47455	0.00142266	0.85013
574.165	38.71	0	0	0	0	0	1279199	1327688	1286362	1.29775e+06	26173.6	753626	783487	636202	724438	77859.9	4116431	4314035	3618909	4.01646e+06	358184	0.558227	0.00305397	3.09494	0.00553406	0.180367
405.096	21.86	0	0	0	0	0	10393359	10848037	10828610	10690002	257084	8482634	8404412	8342130	8.40973e+06	70402.5	4950254	4975083	5353056	5.0928e+06	225732	0.786691	0.00248768	0.476408	1.07157e-05	1.6513
469.091	25.41	0	0	0	0	0	10960098	11076561	10282578	10773079	428759	13546840	13115241	13076588	13246223	261058	15034536	14687947	14639544	1.47873e+07	215440	1.22957	0.00231916	1.37262	0.000779876	0.895781
214.054	4.1	0	0	0	0	0	6011	2063	4231	4101.67	1977.18	1601243	1458846	1400596	1486895	103222	13990808	14643974	13381120	1.40053e+07	631552	362.51	0.00160598	3414.54	0.000677451	0.106167
951.294	40.39	0	0	0	0	0	12038047	12095600	11438996	1.18575e+07	363617	6652005	6582996	6633103	6.6227e+06	35661	630301	705418	834086	723268	103059	0.558522	0.00146818	0.0609965	0.000136826	9.15663
425.101	22.78	0	0	0	0	0	1060142	1086086	1123495	1.08991e+06	31848.9	3404132	3302494	3125778	3277468	140854	10760293	11045250	10847949	1.08845e+07	145952	3.00711	0.000855575	9.98662	3.59139e-05	0.301113
433.114	25.41	0	0	0	0	0	51773288	52134455	49494901	5.11342e+07	1.43113e+06	62889015	60606490	61108780	6.15348e+07	1.19941e+06	67116922	66364794	66788260	6.67567e+07	377059	1.2034	0.000747017	1.30552	0.00161463	0.921777	isosalipurposide
590.152	35.52	0	0	0	0	0	111953972	113686175	113251455	1.12964e+08	901200	106238729	106406737	105272628	105972698	612070	97631104	98540186	100671324	98947538	1.56051e+06	0.938111	0.000724465	0.875922	0.000630687	1.071
461.11	22.23	0	0	0	0	0	1643440	1727473	1734820	1701911	50770.4	3436172	3221059	3207663	3288298	128238	10161787	10111997	9529094	9.93429e+06	351794	1.93212	0.000631851	5.83714	0.000482513	0.331005
568.15	19.86	0	0	0	0	0	1665915	1684409	1686687	1.679e+06	11392.2	6631388	6567615	6247896	6.4823e+06	205489	17668121	17819689	18175555	1.78878e+07	260481	3.8608	0.000588914	10.6538	8.36241e-05	0.362387
595.099	26.82	0	0	0	0	0	183410	196473	199858	193247	8685.59	731363	795356	753677	760132	32481.2	9209542	9601671	9306798	9.37267e+06	204195	3.93347	0.000546094	48.501	0.000160838	0.0811009
469.136	27.31	157050	159387	185920	167452	16036.1	26109745	27329728	27918691	27119388	922634	2345728	2317439	2419349	2.36084e+06	52608.6	1446136	1401750	1601935	1.48327e+06	105133	0.0870535	0.000445266	0.0546942	0.000370033	1.59164
363.086	16.14	0	0	0	0	0	7105844	7579185	7612213	7432414	283300	11366234	10564623	10989856	10973571	401054	69263779	72391298	68239047	69964708	2.16305e+06	1.47645	0.000430717	9.41346	0.000324612	0.156844
537.124	35.21	0	0	0	0	0	10164140	10636151	10629691	1.04767e+07	270670	3532459	3558495	3644957	3578637	58891.6	9051	16679	15770	13833.3	4166.49	0.341582	0.000300008	0.0013204	0.000222309	258.697
363.086	13.17	0	0	0	0	0	3514115	3809984	3684505	3.66953e+06	148502	8186637	7569619	7897386	7.88455e+06	308709	19384483	19714198	18624720	1.92411e+07	558706	2.14865	0.000294151	5.24348	0.000189507	0.409776
365.082	16.14	0	0	0	0	0	2137850	2134111	2259848	2.17727e+06	71539.4	3452649	3234118	3333052	3.33994e+06	109428	20988281	22485145	21010686	21494704	857820	1.534	0.000267297	9.87232	0.000608227	0.155384
423.167	29.64	0	0	0	0	0	2461830	2413040	2419460	2.43144e+06	26510.7	3512340	3627404	3517191	3.55231e+06	65077.1	7816410	10648509	9410209	9.29171e+06	1.41976e+06	1.46099	0.000247837	3.82148	0.0139538	0.38231
488.141	17.34	0	0	0	0	0	8500157	8720034	8443547	8.55458e+06	146057	10290311	10440604	10090070	1.02737e+07	175859	11039448	11286870	12419383	1.15819e+07	735756	1.20095	0.000244285	1.35388	0.0161829	0.887045
415.125	20.58	0	0	0	0	0	3029463	3356106	3267675	3217748	168948	5956894	5804795	5849339	5.87034e+06	78194.6	10874601	10843738	11118019	1.09455e+07	150241	1.82436	0.000221828	3.40159	5.73073e-07	0.536327
503.114	26.81	0	0	0	0	0	537258	580686	481065	533003	49946.6	1518342	1538692	1500236	1519090	19238.9	15974603	16422155	15301618	1.58995e+07	564035	2.85006	0.000201327	29.83	0.000409219	0.0955435
568.15	24.41	0	0	0	0	0	3387896	3520893	3719331	3.54271e+06	166791	8184575	7872254	7573439	7876756	305593	17516739	18139013	17724715	17793489	316786	2.22337	0.000178046	5.02257	6.09214e-06	0.442676
649.178	30.95	0	0	0	0	0	112423915	116043019	116240546	1.14902e+08	2.14878e+06	145435908	144353974	142748912	144179598	1.35196e+06	186767073	190261468	193959496	1.90329e+08	3.59669e+06	1.2548	0.000128449	1.65644	3.71642e-05	0.757527
511.146	39.61	0	0	0	0	0	23677292	22810767	23315729	2.32679e+07	435236	13073237	12803303	13114549	1.2997e+07	169039	780459	780176	1069577	876737	167004	0.558581	0.000124209	0.0376801	1.728e-05	14.8243
967.266	39.61	0	0	0	0	0	9000553	8540508	8694283	8.74511e+06	234197	4582495	4354612	4414394	4.4505e+06	118154	104005	111444	216538	143996	62933.5	0.508913	0.000107165	0.0164658	9.9114e-05	30.9072
435.13	26.77	0	2406	0	802	1389.1	615336	676825	601091	631084	40248.1	1157830	1204564	1249487	1.20396e+06	45831.5	6473326	6952126	6544078	6656510	258444	1.90777	9.35723e-05	10.5477	0.000468304	0.18087
568.15	22.78	0	0	0	0	0	36388967	37887127	38992326	37756140	1.30661e+06	70124169	68735604	66127598	6.83291e+07	2.02906e+06	65990288	69107017	69685537	6.82609e+07	1.98761e+06	1.80975	8.50361e-05	1.80794	7.47529e-05	1.001
511.146	26.81	0	3469	0	1156.33	2002.83	11734640	13304970	12003756	1.23478e+07	839793	27546141	27982587	27060061	2.75296e+07	461485	245352418	256380716	243043165	2.48259e+08	7.12795e+06	2.22952	8.22033e-05	20.1055	0.000255628	0.110891
365.082	10.53	0	0	0	0	0	10651338	11216089	10990356	1.09526e+07	284263	19102889	18170620	18695495	1.86563e+07	467367	32676893	33040138	33275001	32997344	301342	1.70337	7.63961e-05	3.01274	8.70326e-08	0.565389
528.136	26.81	0	0	0	0	0	1169754	1345624	1164974	1226784	102946	2769291	2834701	2903948	2835980	67337.6	28835280	29403982	27687136	2.86421e+07	874568	2.31172	7.13267e-05	23.3473	0.000285886	0.0990143
501.118	26.81	0	0	0	0	0	2531111	2918415	2583407	2.67764e+06	210147	5754160	5860540	5559735	5.72481e+06	152535	54326213	55678005	52273105	54092441	1.71445e+06	2.138	6.88488e-05	20.2015	0.000308734	0.105834
528.136	21.85	0	0	0	0	0	25145384	26405587	25664386	2.57385e+07	633358	52152382	51824673	52175511	5.20509e+07	196221	101734568	101676083	105318873	1.0291e+08	2.08649e+06	2.0223	5.54622e-05	3.99829	7.65686e-05	0.505791
501.118	21.84	0	0	0	0	0	40365055	42397225	40987387	41249889	1.04121e+06	80795189	81283850	80560675	8.08799e+07	368955	159425642	159755527	164806376	1.61329e+08	3.01585e+06	1.96073	4.81163e-05	3.91102	4.6374e-05	0.501335
526.139	20.73	0	0	0	0	0	41482268	42992261	45353159	43275896	1.95097e+06	85749647	82032673	81008167	8.29302e+07	2.4949e+06	104125577	107001399	109212024	1.0678e+08	2.55046e+06	1.91631	4.16659e-05	2.46742	8.17043e-06	0.776648
373.114	16.03	354798	141176	80570	192181	144053	30411334	31989654	32562972	3.16547e+07	1.11425e+06	50017731	48158164	48971420	49049105	932214	254751890	265827091	256338764	2.58973e+08	5.98897e+06	1.54951	4.05084e-05	8.18119	0.000147602	0.189399
459.107	35.19	0	0	0	0	0	14803296	15201573	15504436	1.51698e+07	351650	3973568	4047029	4270960	4.09719e+06	154911	7924	12464	16867	12418.3	4471.67	0.270089	3.79899e-05	0.000818624	0.00017897	329.93
511.146	35.1	2743	0	0	914.333	1583.67	11380152	11699981	11751583	11610572	201211	1154949	1059994	1170468	1.12847e+06	59807.7	22857	37454	23949	28086.7	8130.7	0.0971933	3.5835e-05	0.00241906	9.81802e-05	40.1782
526.139	20.63	0	0	0	0	0	44193701	45721861	48269954	4.60618e+07	2.05928e+06	91038667	87405050	86252118	88231945	2.49812e+06	111243286	114422093	116414486	1.14027e+08	2.60818e+06	1.91551	3.04909e-05	2.47551	6.31938e-06	0.773784
373.114	16.12	157961	56057	42724	85580.7	63036.7	29415141	30896104	31349163	3.05535e+07	1.01151e+06	48867060	46916798	47748290	4.7844e+07	978651	253491305	264463532	254871262	2.57609e+08	5.97642e+06	1.56591	2.90928e-05	8.43141	0.000159041	0.185724
435.13	22.79	0	0	0	0	0	4808867	4920045	5099046	4.94265e+06	146405	12734452	12665278	12223320	1.2541e+07	277299	39362369	40797883	39820598	3.99936e+07	733230	2.5373	2.69957e-05	8.09153	8.38868e-05	0.313575
363.086	10.53	0	0	0	0	0	34648350	36944169	35701770	35764763	1.14921e+06	62370083	59642306	60310333	6.07742e+07	1.42183e+06	105609705	108543972	108027177	107393618	1.56637e+06	1.69928	2.68027e-05	3.00278	1.00351e-06	0.565902
469.136	40.38	0	0	0	0	0	16051866	16742926	15952533	1.62491e+07	430533	9166358	8385208	8708416	8.75333e+06	392507	821089	882456	1190398	964648	197899	0.538696	2.57064e-05	0.0593662	2.29836e-05	9.07412
373.114	10.55	162274	61332	32634	85413.3	68092.3	108721406	116894316	115071205	113562309	4.2903e+06	197328737	191590014	190615734	1.93178e+08	3.62736e+06	353825513	366313684	366532070	3.62224e+08	7.27391e+06	1.70108	2.05653e-05	3.18965	8.04947e-06	0.533312
511.146	21.84	3576	0	0	1192	2064.6	110986664	117794073	117117584	1.15299e+08	3.75026e+06	238516926	235953444	234659517	236376629	1.96322e+06	478171431	485290452	500220119	4.87894e+08	1.12526e+07	2.05011	1.7079e-05	4.23154	8.00941e-05	0.484484
573.162	33.03	0	0	0	0	0	11522843	11906016	11375321	1.16014e+07	273929	29584323	29102550	28562104	2.9083e+07	511390	84022991	86191986	82479853	84231610	1.86484e+06	2.50685	1.28912e-05	7.26047	0.000165441	0.345274
390.105	10.53	0	0	0	0	0	5965110	6279246	6271547	6.17197e+06	179185	10259562	9937063	10140072	1.01122e+07	163042	16665977	17024452	17099809	1.69301e+07	231802	1.63841	1.02285e-05	2.74306	7.6522e-07	0.597294
630.166	32.31	0	0	0	0	0	13996093	14780721	14556478	1.44444e+07	404136	27753776	26706286	27313782	27257948	525972	32467911	32737870	33240021	3.28153e+07	391831	1.88709	8.75341e-06	2.27183	5.93079e-07	0.830648
568.15	24.03	0	0	0	0	0	4417260	4828440	4886898	4710866	255945	11337412	10828368	10909161	1.1025e+07	273573	23611380	23957427	22852096	2.34736e+07	565393	2.34033	8.53606e-06	4.98287	2.95458e-05	0.469675
459.143	27.82	0	0	0	0	0	2847053	2781878	2667230	2765387	91038.7	4930947	5121717	5024285	5.02565e+06	95392.3	13452077	13803732	14136589	13797466	342299	1.81734	7.82014e-06	4.98934	0.000135933	0.364244
526.139	17.2	0	0	0	0	0	60042604	64729448	62968319	6.25801e+07	2.36741e+06	131546512	129748729	128273284	129856175	1.63926e+06	169205738	171964555	180920139	174030144	6.12428e+06	2.07504	7.17433e-06	2.78092	0.000246102	0.746171
512.149	21.85	0	0	0	0	0	28431208	30090490	29552764	29358154	846587	60541306	60374076	59592074	60169152	506711	121498646	124671456	127784363	1.24651e+08	3.14291e+06	2.04949	6.10015e-06	4.24589	0.000153004	0.482699
423.166	27.82	0	0	0	0	0	31076468	32598140	33091609	3.22554e+07	1.05038e+06	58973607	59555846	57637140	5.87222e+07	983750	143579243	150348571	148963410	147630408	3.57612e+06	1.82054	6.02965e-06	4.57692	0.000113161	0.397765
469.136	38.36	0	0	0	0	0	16411692	16420980	16243174	1.63586e+07	100083	4899341	4517894	4855247	4757494	208668	294449	374897	424854	364733	65793.9	0.290825	5.28083e-06	0.0222961	2.29368e-08	13.0438
568.15	26.37	0	0	0	0	0	14731924	15145522	15395386	15090944	335081	27063435	26650034	26268324	2.66606e+07	397661	25713877	26358378	26714773	2.62623e+07	507312	1.76666	3.61379e-06	1.74027	2.11769e-05	1.01516
486.162	27.82	0	0	0	0	0	2080281	2167254	2186057	2.14453e+06	56430.5	3931827	4029286	3911886	3.95767e+06	62820.7	10763715	11498855	11077136	1.11132e+07	368897	1.84547	3.50085e-06	5.18213	0.000433032	0.356122
465.14	21.63	0	0	0	0	0	52235841	55356615	55761473	5.44513e+07	1.9293e+06	115818144	114492304	111851135	114053861	2.01952e+06	232957495	236205638	242484960	237216031	4.84343e+06	2.0946	3.26696e-06	4.35648	3.37971e-05	0.480802
423.167	22.01	0	0	0	0	0	8375966	8584230	8884699	8614965	255755	21505893	21782277	21571581	21619917	144393	63521212	64641176	63052564	6.37383e+07	816256	2.50958	2.85408e-06	7.39856	1.69149e-05	0.339198
373.114	13.15	143950	86377	35500	88609	54259.4	5899312	6277218	6268506	6.14835e+06	215713	15655040	15167662	15185208	15335970	276462	46672297	46513430	46909948	4.66986e+07	199559	2.49432	2.60594e-06	7.59531	2.043e-09	0.328403
503.114	21.84	0	0	0	0	0	12079177	12642011	12658128	12459772	329703	24293283	24693561	23984059	2.43236e+07	355723	47829951	48530918	49981246	48780705	1.09718e+06	1.95217	1.97198e-06	3.91506	0.00010167	0.498632
486.126	35.2	0	0	0	0	0	13742042	13789155	13860510	1.37972e+07	59646	2861398	2861834	3077664	2933632	124736	0	4528	0	1509.33	2614.24	0.212625	1.47973e-06	0.000109394	5.99197e-06	1943.66
883.245	35.19	3748	6750	0	3499.33	3381.86	24158787	24293987	24002816	2.41519e+07	145709	7870034	7739085	7847711	7.81894e+06	70054.2	46838	33661	79556	53351.7	23630.7	0.323741	6.93693e-07	0.00220901	7.41318e-06	146.555
469.135	35.18	0	0	0	0	0	144042583	145894149	143676291	1.44538e+08	1.18893e+06	44734424	43303233	46038256	44691971	1.36801e+06	1463015	1699519	1763947	1.64216e+06	158454	0.309206	9.43169e-08	0.0113615	1.68614e-05	27.2154
561.162	35.19	37941	32668	4088	24899	18214.7	11409407	11593894	11571254	1.15249e+07	100617	3446877	3384106	3588324	3.4731e+06	104604	78153	83826	90031	84003.3	5940.99	0.301358	7.18302e-08	0.00728889	2.4254e-05	41.3448

## Sheet: t24t0>2 p<0.05
Supplementary File 3: Processed LC-HRMS data of WBE 10 mg/ml incubated in anaerobic PBS buffer
features significantly increasing over time
MZ	Time	blank_1	blank_2	blank_3	means	SD	t0_1	t0_2	t0_3	means	SD	t4_1	t4_2	t4_3	means	SD	t24_1	t24_2	t24_3	means	SD	Ratio_t4/t0	PValue_t4/t0	Ratio_t24/t0	PValue_t24/t0	Ratio_t4/t24
365.082	10.53	0	0	0	0	0	10651338	11216089	10990356	1.09526e+07	284263	19102889	18170620	18695495	1.86563e+07	467367	32676893	33040138	33275001	32997344	301342	1.70337	7.63961e-05	3.01274	8.70326e-08	0.565389	acetylsalicin+37Cl
415.125	20.58	0	0	0	0	0	3029463	3356106	3267675	3217748	168948	5956894	5804795	5849339	5.87034e+06	78194.6	10874601	10843738	11118019	1.09455e+07	150241	1.82436	0.000221828	3.40159	5.73073e-07	0.536327
630.166	32.31	0	0	0	0	0	13996093	14780721	14556478	1.44444e+07	404136	27753776	26706286	27313782	27257948	525972	32467911	32737870	33240021	3.28153e+07	391831	1.88709	8.75341e-06	2.27183	5.93079e-07	0.830648
390.105	10.53	0	0	0	0	0	5965110	6279246	6271547	6.17197e+06	179185	10259562	9937063	10140072	1.01122e+07	163042	16665977	17024452	17099809	1.69301e+07	231802	1.63841	1.02285e-05	2.74306	7.6522e-07	0.597294
363.086	10.53	0	0	0	0	0	34648350	36944169	35701770	35764763	1.14921e+06	62370083	59642306	60310333	6.07742e+07	1.42183e+06	105609705	108543972	108027177	107393618	1.56637e+06	1.69928	2.68027e-05	3.00278	1.00351e-06	0.565902	acetylsalicin+35Cl
568.15	24.41	0	0	0	0	0	3387896	3520893	3719331	3.54271e+06	166791	8184575	7872254	7573439	7876756	305593	17516739	18139013	17724715	17793489	316786	2.22337	0.000178046	5.02257	6.09214e-06	0.442676
526.139	20.63	0	0	0	0	0	44193701	45721861	48269954	4.60618e+07	2.05928e+06	91038667	87405050	86252118	88231945	2.49812e+06	111243286	114422093	116414486	1.14027e+08	2.60818e+06	1.91551	3.04909e-05	2.47551	6.31938e-06	0.773784
373.114	10.55	162274	61332	32634	85413.3	68092.3	108721406	116894316	115071205	113562309	4.2903e+06	197328737	191590014	190615734	1.93178e+08	3.62736e+06	353825513	366313684	366532070	3.62224e+08	7.27391e+06	1.70108	2.05653e-05	3.18965	8.04947e-06	0.533312	acetylsalicin+HCOOH
526.139	20.73	0	0	0	0	0	41482268	42992261	45353159	43275896	1.95097e+06	85749647	82032673	81008167	8.29302e+07	2.4949e+06	104125577	107001399	109212024	1.0678e+08	2.55046e+06	1.91631	4.16659e-05	2.46742	8.17043e-06	0.776648
423.167	22.01	0	0	0	0	0	8375966	8584230	8884699	8614965	255755	21505893	21782277	21571581	21619917	144393	63521212	64641176	63052564	6.37383e+07	816256	2.50958	2.85408e-06	7.39856	1.69149e-05	0.339198
568.15	24.03	0	0	0	0	0	4417260	4828440	4886898	4710866	255945	11337412	10828368	10909161	1.1025e+07	273573	23611380	23957427	22852096	2.34736e+07	565393	2.34033	8.53606e-06	4.98287	2.95458e-05	0.469675
465.14	21.63	0	0	0	0	0	52235841	55356615	55761473	5.44513e+07	1.9293e+06	115818144	114492304	111851135	114053861	2.01952e+06	232957495	236205638	242484960	237216031	4.84343e+06	2.0946	3.26696e-06	4.35648	3.37971e-05	0.480802
425.101	22.78	0	0	0	0	0	1060142	1086086	1123495	1.08991e+06	31848.9	3404132	3302494	3125778	3277468	140854	10760293	11045250	10847949	1.08845e+07	145952	3.00711	0.000855575	9.98662	3.59139e-05	0.301113
501.118	21.84	0	0	0	0	0	40365055	42397225	40987387	41249889	1.04121e+06	80795189	81283850	80560675	8.08799e+07	368955	159425642	159755527	164806376	1.61329e+08	3.01585e+06	1.96073	4.81163e-05	3.91102	4.6374e-05	0.501335
528.136	21.85	0	0	0	0	0	25145384	26405587	25664386	2.57385e+07	633358	52152382	51824673	52175511	5.20509e+07	196221	101734568	101676083	105318873	1.0291e+08	2.08649e+06	2.0223	5.54622e-05	3.99829	7.65686e-05	0.505791
511.146	21.84	3576	0	0	1192	2064.6	110986664	117794073	117117584	1.15299e+08	3.75026e+06	238516926	235953444	234659517	236376629	1.96322e+06	478171431	485290452	500220119	4.87894e+08	1.12526e+07	2.05011	1.7079e-05	4.23154	8.00941e-05	0.484484
568.15	19.86	0	0	0	0	0	1665915	1684409	1686687	1.679e+06	11392.2	6631388	6567615	6247896	6.4823e+06	205489	17668121	17819689	18175555	1.78878e+07	260481	3.8608	0.000588914	10.6538	8.36241e-05	0.362387
435.13	22.79	0	0	0	0	0	4808867	4920045	5099046	4.94265e+06	146405	12734452	12665278	12223320	1.2541e+07	277299	39362369	40797883	39820598	3.99936e+07	733230	2.5373	2.69957e-05	8.09153	8.38868e-05	0.313575
503.114	21.84	0	0	0	0	0	12079177	12642011	12658128	12459772	329703	24293283	24693561	23984059	2.43236e+07	355723	47829951	48530918	49981246	48780705	1.09718e+06	1.95217	1.97198e-06	3.91506	0.00010167	0.498632
423.166	27.82	0	0	0	0	0	31076468	32598140	33091609	3.22554e+07	1.05038e+06	58973607	59555846	57637140	5.87222e+07	983750	143579243	150348571	148963410	147630408	3.57612e+06	1.82054	6.02965e-06	4.57692	0.000113161	0.397765
459.143	27.82	0	0	0	0	0	2847053	2781878	2667230	2765387	91038.7	4930947	5121717	5024285	5.02565e+06	95392.3	13452077	13803732	14136589	13797466	342299	1.81734	7.82014e-06	4.98934	0.000135933	0.364244
373.114	16.03	354798	141176	80570	192181	144053	30411334	31989654	32562972	3.16547e+07	1.11425e+06	50017731	48158164	48971420	49049105	932214	254751890	265827091	256338764	2.58973e+08	5.98897e+06	1.54951	4.05084e-05	8.18119	0.000147602	0.189399
512.149	21.85	0	0	0	0	0	28431208	30090490	29552764	29358154	846587	60541306	60374076	59592074	60169152	506711	121498646	124671456	127784363	1.24651e+08	3.14291e+06	2.04949	6.10015e-06	4.24589	0.000153004	0.482699
373.114	16.12	157961	56057	42724	85580.7	63036.7	29415141	30896104	31349163	3.05535e+07	1.01151e+06	48867060	46916798	47748290	4.7844e+07	978651	253491305	264463532	254871262	2.57609e+08	5.97642e+06	1.56591	2.90928e-05	8.43141	0.000159041	0.185724
595.099	26.82	0	0	0	0	0	183410	196473	199858	193247	8685.59	731363	795356	753677	760132	32481.2	9209542	9601671	9306798	9.37267e+06	204195	3.93347	0.000546094	48.501	0.000160838	0.0811009
573.162	33.03	0	0	0	0	0	11522843	11906016	11375321	1.16014e+07	273929	29584323	29102550	28562104	2.9083e+07	511390	84022991	86191986	82479853	84231610	1.86484e+06	2.50685	1.28912e-05	7.26047	0.000165441	0.345274
363.086	13.17	0	0	0	0	0	3514115	3809984	3684505	3.66953e+06	148502	8186637	7569619	7897386	7.88455e+06	308709	19384483	19714198	18624720	1.92411e+07	558706	2.14865	0.000294151	5.24348	0.000189507	0.409776
526.139	17.2	0	0	0	0	0	60042604	64729448	62968319	6.25801e+07	2.36741e+06	131546512	129748729	128273284	129856175	1.63926e+06	169205738	171964555	180920139	174030144	6.12428e+06	2.07504	7.17433e-06	2.78092	0.000246102	0.746171
511.146	26.81	0	3469	0	1156.33	2002.83	11734640	13304970	12003756	1.23478e+07	839793	27546141	27982587	27060061	2.75296e+07	461485	245352418	256380716	243043165	2.48259e+08	7.12795e+06	2.22952	8.22033e-05	20.1055	0.000255628	0.110891
528.136	26.81	0	0	0	0	0	1169754	1345624	1164974	1226784	102946	2769291	2834701	2903948	2835980	67337.6	28835280	29403982	27687136	2.86421e+07	874568	2.31172	7.13267e-05	23.3473	0.000285886	0.0990143
501.118	26.81	0	0	0	0	0	2531111	2918415	2583407	2.67764e+06	210147	5754160	5860540	5559735	5.72481e+06	152535	54326213	55678005	52273105	54092441	1.71445e+06	2.138	6.88488e-05	20.2015	0.000308734	0.105834
363.086	16.14	0	0	0	0	0	7105844	7579185	7612213	7432414	283300	11366234	10564623	10989856	10973571	401054	69263779	72391298	68239047	69964708	2.16305e+06	1.47645	0.000430717	9.41346	0.000324612	0.156844
503.114	26.81	0	0	0	0	0	537258	580686	481065	533003	49946.6	1518342	1538692	1500236	1519090	19238.9	15974603	16422155	15301618	1.58995e+07	564035	2.85006	0.000201327	29.83	0.000409219	0.0955435
390.105	16.13	0	0	0	0	0	2104329	2063778	2153823	2107310	45096.5	3570611	3140231	3442315	3.38439e+06	220961	21582735	22701725	21374196	2.18862e+07	713905	1.60602	0.00781595	10.3859	0.000413927	0.154635
486.162	27.82	0	0	0	0	0	2080281	2167254	2186057	2.14453e+06	56430.5	3931827	4029286	3911886	3.95767e+06	62820.7	10763715	11498855	11077136	1.11132e+07	368897	1.84547	3.50085e-06	5.18213	0.000433032	0.356122
435.13	26.77	0	2406	0	802	1389.1	615336	676825	601091	631084	40248.1	1157830	1204564	1249487	1.20396e+06	45831.5	6473326	6952126	6544078	6656510	258444	1.90777	9.35723e-05	10.5477	0.000468304	0.18087
461.11	22.23	0	0	0	0	0	1643440	1727473	1734820	1701911	50770.4	3436172	3221059	3207663	3288298	128238	10161787	10111997	9529094	9.93429e+06	351794	1.93212	0.000631851	5.83714	0.000482513	0.331005
365.082	16.14	0	0	0	0	0	2137850	2134111	2259848	2.17727e+06	71539.4	3452649	3234118	3333052	3.33994e+06	109428	20988281	22485145	21010686	21494704	857820	1.534	0.000267297	9.87232	0.000608227	0.155384
214.054	4.1	0	0	0	0	0	6011	2063	4231	4101.67	1977.18	1601243	1458846	1400596	1486895	103222	13990808	14643974	13381120	1.40053e+07	631552	362.51	0.00160598	3414.54	0.000677451	0.106167
574.165	38.71	0	0	0	0	0	1279199	1327688	1286362	1.29775e+06	26173.6	753626	783487	636202	724438	77859.9	4116431	4314035	3618909	4.01646e+06	358184	0.558227	0.00305397	3.09494	0.00553406	0.180367
573.162	38.71	0	0	0	0	0	5944045	6057980	5843431	5.94849e+06	107343	4132704	3482099	3226956	3.61392e+06	467041	15124332	15292857	13167903	14528364	1.1812e+06	0.607536	0.0100913	2.44236	0.00592989	0.248749
423.167	29.64	0	0	0	0	0	2461830	2413040	2419460	2.43144e+06	26510.7	3512340	3627404	3517191	3.55231e+06	65077.1	7816410	10648509	9410209	9.29171e+06	1.41976e+06	1.46099	0.000247837	3.82148	0.0139538	0.38231

## Sheet: t24t0<0.5 p<0.05
Supplementary File 3: Processed LC-HRMS data of WBE 10 mg/ml incubated in anaerobic PBS buffer
features significantly decreasing over time
MZ	Time	blank_1	blank_2	blank_3	means	SD	t0_1	t0_2	t0_3	means	SD	t4_1	t4_2	t4_3	means	SD	t24_1	t24_2	t24_3	means	SD	Ratio_t4/t0	PValue_t4/t0	Ratio_t24/t0	PValue_t24/t0	Ratio_t4/t24
469.136	38.36	0	0	0	0	0	16411692	16420980	16243174	1.63586e+07	100083	4899341	4517894	4855247	4757494	208668	294449	374897	424854	364733	65793.9	0.290825	5.28083e-06	0.0222961	2.29368e-08	13.0438
486.126	35.2	0	0	0	0	0	13742042	13789155	13860510	1.37972e+07	59646	2861398	2861834	3077664	2933632	124736	0	4528	0	1509.33	2614.24	0.212625	1.47973e-06	0.000109394	5.99197e-06	1943.66
883.245	35.19	3748	6750	0	3499.33	3381.86	24158787	24293987	24002816	2.41519e+07	145709	7870034	7739085	7847711	7.81894e+06	70054.2	46838	33661	79556	53351.7	23630.7	0.323741	6.93693e-07	0.00220901	7.41318e-06	146.555
405.096	21.86	0	0	0	0	0	10393359	10848037	10828610	10690002	257084	8482634	8404412	8342130	8.40973e+06	70402.5	4950254	4975083	5353056	5.0928e+06	225732	0.786691	0.00248768	0.476408	1.07157e-05	1.6513
469.135	35.18	0	0	0	0	0	144042583	145894149	143676291	1.44538e+08	1.18893e+06	44734424	43303233	46038256	44691971	1.36801e+06	1463015	1699519	1763947	1.64216e+06	158454	0.309206	9.43169e-08	0.0113615	1.68614e-05	27.2154
511.146	39.61	0	0	0	0	0	23677292	22810767	23315729	2.32679e+07	435236	13073237	12803303	13114549	1.2997e+07	169039	780459	780176	1069577	876737	167004	0.558581	0.000124209	0.0376801	1.728e-05	14.8243
469.136	40.38	0	0	0	0	0	16051866	16742926	15952533	1.62491e+07	430533	9166358	8385208	8708416	8.75333e+06	392507	821089	882456	1190398	964648	197899	0.538696	2.57064e-05	0.0593662	2.29836e-05	9.07412
561.162	35.19	37941	32668	4088	24899	18214.7	11409407	11593894	11571254	1.15249e+07	100617	3446877	3384106	3588324	3.4731e+06	104604	78153	83826	90031	84003.3	5940.99	0.301358	7.18302e-08	0.00728889	2.4254e-05	41.3448
511.146	35.1	2743	0	0	914.333	1583.67	11380152	11699981	11751583	11610572	201211	1154949	1059994	1170468	1.12847e+06	59807.7	22857	37454	23949	28086.7	8130.7	0.0971933	3.5835e-05	0.00241906	9.81802e-05	40.1782
967.266	39.61	0	0	0	0	0	9000553	8540508	8694283	8.74511e+06	234197	4582495	4354612	4414394	4.4505e+06	118154	104005	111444	216538	143996	62933.5	0.508913	0.000107165	0.0164658	9.9114e-05	30.9072
951.294	40.39	0	0	0	0	0	12038047	12095600	11438996	1.18575e+07	363617	6652005	6582996	6633103	6.6227e+06	35661	630301	705418	834086	723268	103059	0.558522	0.00146818	0.0609965	0.000136826	9.15663
459.107	35.19	0	0	0	0	0	14803296	15201573	15504436	1.51698e+07	351650	3973568	4047029	4270960	4.09719e+06	154911	7924	12464	16867	12418.3	4471.67	0.270089	3.79899e-05	0.000818624	0.00017897	329.93
537.124	35.21	0	0	0	0	0	10164140	10636151	10629691	1.04767e+07	270670	3532459	3558495	3644957	3578637	58891.6	9051	16679	15770	13833.3	4166.49	0.341582	0.000300008	0.0013204	0.000222309	258.697
469.136	27.31	157050	159387	185920	167452	16036.1	26109745	27329728	27918691	27119388	922634	2345728	2317439	2419349	2.36084e+06	52608.6	1446136	1401750	1601935	1.48327e+06	105133	0.0870535	0.000445266	0.0546942	0.000370033	1.59164
