# Supplementary material for: A Combined LC-MS Metabolomics- and 16S rRNA Sequencing Platform to Assess Interactions between Herbal Medicinal Products and Human Gut Bacteria in Vitro: a Pilot Study on Willow Bark Extract
Source: Front Pharmacol. 2017 Dec 13;8:893. doi: 10.3389/fphar.2017.00893 (PMC5733343; doi:10.3389/fphar.2017.00893)
Supplement: Supplementary file 4 [file Table4.xls]

## Sheet: Tabelle1
A combined LC-MS metabolomics- and 16S rRNA sequencing platform to assess interactions between herbal medicinal products and human gut bacteria in vitro: A pilot study on willow bark extract (Eva-Maria Pferschy-Wenzig, Kaisa Koskinen, Christine Moissl-Eichinger, Rudolf Bauer)
Supplementary Table 4: Full table of all microbial taxa that were significantly influenced by the addition of the WBE (LEfSe output). Relative abundances are indicated in the columns on the right side.
														tube	4	4	4	4	4	4	5	5	5	5	5	5	6	6	6	6	6	6	7	7	7	7	7	7	8	8	8	8	8	8	9	9	9	9	9
														concentration in mg	2	2	2	2	2	2	2	2	2	2	2	2	2	2	2	2	2	2	10	10	10	10	10	10	10	10	10	10	10	10	10	10	10	10	10
2	10	2	10	2	10	2	10	WBE conc., in mg/ml						PMA/ DNA	PMA	DNA	PMA	DNA	PMA	DNA	PMA	DNA	PMA	DNA	PMA	DNA	PMA	DNA	PMA	DNA	PMA	DNA	PMA	DNA	PMA	DNA	PMA	DNA	PMA	DNA	PMA	DNA	PMA	DNA	PMA	DNA	PMA	DNA	PMA
4 h	4 h	24 h	24 h	4 h	4 h	24 h	24 h	timepoint						time point	0	0	4	4	24	24	0	0	4	4	24	24	0	0	4	4	24	24	0	0	4	4	24	24	0	0	4	4	24	24	0	0	4	4	24
PMA				DNA				Phylum	Class	Order	Family	Genus	Species	#OTU ID	Sample01_%	Sample02_%	Sample03_%	Sample04_%	Sample05_%	Sample06_%	Sample07_%	Sample08_%	Sample09_%	Sample10_%	Sample11_%	Sample12_%	Sample13_%	Sample14_%	Sample15_%	Sample16_%	Sample17_%	Sample18_%	Sample19_%	Sample20_%	Sample21_%	Sample22_%	Sample23_%	Sample24_%	Sample25_%	Sample26_%	Sample27_%	Sample28_%	Sample29_%	Sample30_%	Sample31_%	Sample32_%	Sample33_%	Sample34_%	Sample35_%
								Lentisphaerae	[Lentisphaeria]	Victivallales	Victivallaceae			577380	0.00322044	0.00329084	0.00265704	0.00277058	0.00240804	0.00260703	0.003434	0.00328702	0.0029711	0.00319233	0.00383548	0.00212018	0.00326148	0.00381395	0.0025869	0.00354066	0.0023667	0.00260468	0.00334101	0.00310058	0.00426125	0.00323225	0.00285808	0.00235051	0.0037238	0.00519388	0.00273837	0.00277675	0.00258702	0.00188965	0.00293438	0.00396236	0.00261744	0.00254978	0.00254953
								Bacteroidetes	Bacteroidia	Bacteroidales	Bacteroidaceae	Bacteroides		583117	0.00336973	0.00364634	0.00391061	0.00304875	0.00372036	0.00300375	0.0038327	0.00337468	0.00332252	0.00354525	0.00366928	0.00335487	0.0037608	0.00363656	0.00311789	0.00384765	0.00353596	0.00278399	0.00208691	0.00262356	0.00329279	0.00317468	0.00351195	0.00231875	0.00273343	0.00366627	0.00389739	0.00363364	0.00319178	0.00301407	0.00282323	0.00320762	0.00355971	0.00333986	0.00351454
								Bacteroidetes	Bacteroidia	Bacteroidales	Bacteroidaceae	Bacteroides	uniformis	589071	0.0209862	0.0193693	0.0191988	0.0185706	0.0202581	0.0181472	0.021993	0.0198244	0.0193441	0.0204694	0.0225271	0.0205782	0.0204719	0.0197438	0.0178632	0.0177647	0.0196239	0.0189311	0.0197423	0.0207867	0.0252189	0.0210384	0.0230017	0.0220599	0.0185398	0.0196757	0.0203276	0.0210534	0.0203378	0.0196149	0.0168504	0.0182787	0.0179382	0.0183513	0.0214804
								Bacteroidetes	Bacteroidia	Bacteroidales	S24-7			1108422	0.00377495	0.00283378	0.00365172	0.00295973	0.00322346	0.00313977	0.00375553	0.00273188	0.00348226	0.00381796	0.00368206	0.00311791	0.00285778	0.00326403	0.00348551	0.0032746	0.00301472	0.00280287	0.00324303	0.00302719	0.00488882	0.00377507	0.00453496	0.00316049	0.00301074	0.00303078	0.00301857	0.00252728	0.00350535	0.0029516	0.00233416	0.00284205	0.00272213	0.00298073	0.0034788
								Actinobacteria	Coriobacteriia	Coriobacteriales	Coriobacteriaceae			235127	0.00187681	0.0012493	0.000912931	0.00116832	0.0018347	0.00173424	0.00232791	0.000964193	0.000862578	0.00110689	0.00216066	0.00150907	0.00161481	0.000993401	0.000762455	0.00118704	0.00181729	0.00141559	0.0012541	0.000788904	0.000976214	0.000699088	0.00224639	0.00149289	0.00136672	0.00120987	0.000840614	0.00110636	0.00225104	0.00204582	0.00222301	0.00232317	0.00184965	0.00215475	0.00416979
								Bacteroidetes	Bacteroidia	Bacteroidales	Porphyromonadaceae	Parabacteroides		180082	0.00635557	0.00592149	0.00708543	0.00567467	0.00717316	0.00607551	0.00715094	0.00653022	0.00614987	0.00644882	0.00768375	0.00626076	0.00701165	0.00681189	0.00585456	0.00663106	0.00657885	0.00627578	0.00532014	0.00532052	0.00828233	0.00685929	0.00742467	0.00635274	0.00598186	0.0064282	0.00722164	0.00684426	0.00684272	0.00554402	0.00573537	0.00716998	0.00694493	0.00772118	0.00785113
								Bacteroidetes	Bacteroidia	Bacteroidales	[Barnesiellaceae]			315846	0.00850964	0.00738408	0.00922469	0.00746609	0.00792488	0.00590549	0.00842422	0.00784503	0.00773126	0.00782842	0.00940972	0.00667232	0.00968883	0.00702476	0.00821	0.00910747	0.00673382	0.00739881	0.00484985	0.00502697	0.00748431	0.00573252	0.00672861	0.00465338	0.00548667	0.00667261	0.00691596	0.0060633	0.00742508	0.00629363	0.00633559	0.00785396	0.00792211	0.00820599	0.00863743
								Bacteroidetes	Bacteroidia	Bacteroidales	S24-7			321735	0.00447876	0.0035143	0.00429214	0.00358283	0.0041663	0.00329846	0.00415423	0.004222	0.00376979	0.00439546	0.00419346	0.00346711	0.00386703	0.00377847	0.00393481	0.00444117	0.00367683	0.00374659	0.00417381	0.00429311	0.00647711	0.00455641	0.00536812	0.00312872	0.00366438	0.00343407	0.00388466	0.00372042	0.0041997	0.0034982	0.00386804	0.00456379	0.00357716	0.00429154	0.00449146
								Bacteroidetes	Bacteroidia	Bacteroidales	Porphyromonadaceae	Parabacteroides	distasonis	585914	0.00255929	0.00247829	0.00231639	0.00233663	0.00224241	0.0021763	0.00240508	0.00261501	0.00239605	0.00266294	0.00264648	0.00235714	0.00241158	0.00168523	0.00245075	0.00282434	0.00239487	0.00215169	0.00179298	0.00165119	0.00269621	0.00205614	0.00218311	0.00193758	0.00188171	0.00217532	0.00196143	0.00199579	0.00199346	0.0019365	0.00186733	0.00284205	0.00225099	0.00195723	0.00227552
								Bacteroidetes	Bacteroidia	Bacteroidales	S24-7			New_CleanUp_ReferenceOTU2793	0.000426548	0.000477375	0.000640414	0.000400565	0.000637048	0.000532741	0.000463011	0.000701232	0.00047921	0.000561464	0.000600892	0.000598638	0.000711789	0.000337047	0.000667148	0.000450257	0.000507149	0.000566235	0.000538872	0.000477012	0.000829008	0.000575719	0.000601145	0.000492337	0.000435764	0.000427732	0.000420307	0.000423021	0.000548761	0.000515359	0.000489063	0.000459917	0.000523487	0.000430949	0.000500375
								Firmicutes	Bacilli	Turicibacterales	Turicibacteraceae	Turicibacter		New_ReferenceOTU583	0.00729398	0.00814585	0.0053822	0.00608637	0.00680367	0.00675561	0.00924735	0.00572672	0.00575052	0.00486068	0.00754312	0.00480158	0.00666107	0.00617328	0.00405735	0.00450257	0.00574769	0.00545473	0.0075932	0.00632958	0.005129	0.00451529	0.00505173	0.00344636	0.00952739	0.00667261	0.00608809	0.00523895	0.00330377	0.00413849	0.00662458	0.00652138	0.00621205	0.00427358	0.00322861
								Bacteroidetes	Bacteroidia	Bacteroidales	Bacteroidaceae	Bacteroides		183480	0.0147159	0.01359	0.0153018	0.0137082	0.0158625	0.0129671	0.0154594	0.014609	0.0137214	0.0141008	0.0173108	0.0139807	0.0150113	0.0127013	0.0141326	0.0143264	0.0152567	0.0131555	0.0140401	0.0126958	0.0199427	0.0155938	0.0166844	0.0126261	0.00974528	0.0115488	0.0127875	0.013233	0.0145814	0.0115722	0.0110484	0.0124177	0.0107838	0.0116715	0.0120328
								Proteobacteria	Betaproteobacteria	Burkholderiales	Alcaligenaceae	Sutterella		1974536	0.016998	0.0123813	0.012454	0.0145094	0.0181177	0.0147921	0.0149835	0.0138201	0.0123317	0.0130741	0.0159428	0.0157517	0.0148201	0.0128255	0.0144049	0.0126891	0.016905	0.01459	0.0229364	0.0136866	0.0282018	0.0191468	0.0142482	0.0163742	0.0142812	0.0112799	0.0193723	0.0136994	0.0118488	0.0130558	0.0148497	0.00944598	0.0129825	0.0109892	0.00664784
								Bacteroidetes	Bacteroidia	Bacteroidales	Bacteroidaceae	Bacteroides	eggerthii	349809	0.0063769	0.00642933	0.00643139	0.00576369	0.00607744	0.00569013	0.0071638	0.00623804	0.00616584	0.00529381	0.00603449	0.0065476	0.00590679	0.00645711	0.00578649	0.00622173	0.00649433	0.0063324	0.00521236	0.0056691	0.00730611	0.00668657	0.00629621	0.0049869	0.00576397	0.00640375	0.0065466	0.00581383	0.00619316	0.00588759	0.00562422	0.00647421	0.00593285	0.00596147	0.00576623
								Actinobacteria	Coriobacteriia	Coriobacteriales	Coriobacteriaceae	Collinsella	aerofaciens	363794	0.00159956	0.00182825	0.00203025	0.00073437	0.00169455	0.000838784	0.00230219	0.0011395	0.00185295	0.0013796	0.00198167	0.0010102	0.00163605	0.00156106	0.00176998	0.000613987	0.00109882	0.00115135	0.00382109	0.00154111	0.00332378	0.00205614	0.00201436	0.00106408	0.00275324	0.00273748	0.00332425	0.00248389	0.0014447	0.00154608	0.00242308	0.00247647	0.00232079	0.00181358	0.0017394
								Firmicutes	Clostridia	Clostridiales	Veillonellaceae	Phascolarctobacterium		916143	0.00281522	0.00202123	0.00354272	0.00262593	0.00286672	0.00213096	0.00313818	0.00241048	0.00220437	0.00235815	0.0033113	0.00238208	0.00308088	0.00273185	0.00352635	0.00280387	0.00300063	0.00258581	0.00272375	0.00249514	0.00385837	0.00246737	0.00321665	0.00230287	0.00253536	0.00336075	0.00285299	0.00276591	0.00342696	0.0025768	0.00284546	0.00304252	0.00298388	0.00307051	0.00247805
								Firmicutes	Clostridia	Clostridiales	Ruminococcaceae	Ruminococcus		195947	0.00138628	0.00106648	0.000940183	0.000834511	0.000738976	0.00100881	0.00108036	0.00137325	0.001214	0.00126731	0.001189	0.00113492	0.00138108	0.00147236	0.00127983	0.00147357	0.00107065	0.000896539	0.00155783	0.00203647	0.00167351	0.00161201	0.00127612	0.0013976	0.000990374	0.00109988	0.00120998	0.00123652	0.00122071	0.00118689	0.00104482	0.000766528	0.00137852	0.00118511	0.000917355
								Proteobacteria	Betaproteobacteria	Burkholderiales	Alcaligenaceae	Sutterella		2201995	0.000981061	0.00104616	0.000912931	0.0012462	0.000738976	0.00124684	0.00115753	0.000759667	0.000798684	0.000818134	0.000958871	0.00099773	0.00100925	0.000674094	0.00108922	0.000961912	0.000873424	0.00107585	0.00133248	0.00091733	0.00145657	0.00124191	0.00093863	0.000873501	0.0010498	0.000488836	0.00131187	0.000965356	0.000683152	0.000640295	0.000778054	0.000530673	0.00104697	0.00052073	0.000583771
								Proteobacteria	Deltaproteobacteria	Desulfovibrionales	Desulfovibrionaceae	Bilophila		359872	0.00166354	0.000944594	0.000844802	0.00112381	0.00115943	0.000861453	0.00155623	0.00105185	0.00118205	0.00152397	0.00148305	0.000873014	0.00157231	0.000957922	0.00111645	0.00114611	0.00133831	0.00119853	0.00152844	0.00102741	0.00234756	0.00142285	0.00169797	0.00125467	0.00166383	0.00120987	0.0013246	0.000867735	0.00109752	0.0011088	0.000866975	0.0011321	0.000907378	0.0010235	0.00109606
								Tenericutes	Mollicutes	RF39				569244	0.00074646	0.000507846	0.000749421	0.000756623	0.000496898	0.000464731	0.0007331	0.000525924	0.000431289	0.000385004	0.000703172	0.000498865	0.000669294	0.000478961	0.000694378	0.000798183	0.000704374	0.000622859	0.000313526	0.000311892	0.000201441	0.000493474	0.000685517	0.000397046	0.000336727	0.000476615	0.000394834	0.000520641	0.000817542	0.000640295	0.000689134	0.000554258	0.000697983	0.00111329	0.00102458
								Firmicutes	Erysipelotrichi	Erysipelotrichales	Erysipelotrichaceae			580008	0.00230336	0.00347367	0.0015806	0.00360509	0.000955572	0.00341181	0.00304815	0.00378373	0.00169321	0.00336879	0.000856591	0.00379137	0.00244346	0.00273185	0.00144322	0.00335646	0.00150736	0.00352953	0.00131289	0.00238506	0.000875494	0.00188343	0.00129721	0.00115937	0.00184209	0.00251751	0.00201238	0.00252728	0.00172468	0.00185842	0.00260092	0.00319583	0.00258254	0.00465066	0.00332392
								Firmicutes	Clostridia	Clostridiales	Veillonellaceae	Veillonella	dispar	585419	0.00074646	0.0006602	0.00049053	0.000700989	0.000305783	0.000442062	0.000591625	0.000569751	0.000415316	0.000513339	0.000332409	0.000399092	0.000701165	0.000957922	0.000558226	0.000961912	0.000493062	0.00058511	0.000509479	0.000550398	0.00065081	0.000592169	0.000516774	0.000381164	0.000792299	0.000562162	0.000675039	0.000780962	0.00057116	0.00035919	0.000444603	0.000495295	0.000697983	0.000538687	0.000393152
								Firmicutes	Clostridia	Clostridiales	Lachnospiraceae			791522	0.000597168	0.000385963	0.000558659	0.000422819	0.000688012	0.000634755	0.000424426	0.000686623	0.000990368	0.000625632	0.000639247	0.000685939	0.000626799	0.000745051	0.000667148	0.000654919	0.000873424	0.000575673	0.000646647	0.000733864	0.000813512	0.000978723	0.00082262	0.000794092	0.000534802	0.000733254	0.000815141	0.00110636	0.00101913	0.00121812	0.000711364	0.00077832	0.00129127	0.00104146	0.000738649
								Bacteroidetes	Bacteroidia	Bacteroidales	Bacteroidaceae	Bacteroides	uniformis	New_ReferenceOTU298	0.000490531	0.000446905	0.000313394	0.000378312	0.000420452	0.000351382	0.000591625	0.000496706	0.000447263	0.000481255	0.000524183	0.000473922	0.000478067	0.00026609	0.000462919	0.000470723	0.000422624	0.000415239	0.000480086	0.000421972	0.000371891	0.000501698	0.000432403	0.000397046	0.00023769	0.000305523	0.000267468	0.000401328	0.000414371	0.000468508	0.000400142	0.000459917	0.000226844	0.000502774	0.000345497
								Bacteroidetes	Bacteroidia	Bacteroidales	S24-7			New_ReferenceOTU416	0.000383894	0.00052816	0.00032702	0.000411692	0.000216596	0.000555411	0.00055304	0.000365225	0.000638947	0.000336879	0.000460258	0.000586166	0.000573681	0.0004967	0.00054461	0.000573054	0.000436712	0.000443551	0.000352716	0.000568745	0.00058108	0.000419453	0.000580053	0.000158818	0.000455572	0.000452173	0.000280205	0.000357941	0.000403172	0.000265488	0.000266762	0.000424538	0.000209395	0.000430949	0.000595685
								Bacteroidetes	Bacteroidia	Bacteroidales	Bacteroidaceae	Bacteroides		193233	0.00104504	0.000751612	0.000681292	0.000890145	0.000955572	0.000793444	0.00100319	0.000891148	0.000814657	0.000978552	0.00122735	0.00112245	0.000796779	0.000833747	0.000844146	0.000859581	0.000845249	0.000821041	0.000774017	0.000770557	0.00101495	0.000921151	0.00101246	0.00115937	0.000455572	0.000757696	0.000764195	0.00110636	0.000750347	0.000749613	0.000577983	0.000801906	0.00108187	0.000933724	0.00135816
								Firmicutes	Clostridia	Clostridiales	Ruminococcaceae	Ruminococcus		194297	0.0140121	0.0143924	0.0120452	0.0121171	0.0103584	0.0134092	0.0148421	0.0163767	0.0118525	0.0155285	0.0110718	0.011449	0.0176141	0.0160541	0.012989	0.017867	0.0130591	0.0135142	0.0191937	0.0200895	0.0196173	0.0183243	0.0170325	0.0171047	0.0171929	0.0160827	0.015615	0.0150444	0.0154325	0.0155701	0.0146941	0.0162268	0.0166992	0.0167891	0.0133553
								Bacteroidetes	Bacteroidia	Bacteroidales	[Barnesiellaceae]			195466	0.000298584	0.000325022	0.00032702	0.000411692	0.000165633	0.000215363	0.000475872	0.000379834	0.000191684	0.000256669	0.000370763	0.000324262	0.000478067	0.000443483	0.000299536	0.000388858	0.000450799	0.000339741	0.000176358	0.000220159	0.000224684	0.000320758	0.000242567	0.000190582	0.00023769	0.00026886	0.000280205	0.000216934	0.000257582	0.000187403	0.000355682	0.000507087	0.000471138	0.000341168	0.00032167
								Firmicutes	Clostridia	Clostridiales	Ruminococcaceae			336890	0.00164221	0.00150322	0.00104919	0.00131296	0.00121039	0.00148487	0.00181346	0.000774276	0.00134179	0.000882301	0.00163647	0.000972787	0.00146607	0.00113532	0.000571841	0.000634453	0.000831162	0.000849353	0.00157743	0.001376	0.00177423	0.0014064	0.000991362	0.0010482	0.00279285	0.00207755	0.00180859	0.00149684	0.00070555	0.00112442	0.00157834	0.00165098	0.00141342	0.000879855	0.000738649
								Bacteroidetes	Bacteroidia	Bacteroidales	Rikenellaceae			357046	0.00631292	0.00562694	0.00625426	0.00554115	0.00693108	0.00461331	0.00559471	0.00515697	0.00559079	0.00593548	0.00667374	0.00496371	0.006183	0.00539275	0.00566395	0.00568961	0.00604353	0.00492625	0.00564346	0.0048802	0.0078717	0.00640693	0.00771997	0.00559041	0.0044963	0.0049128	0.00520926	0.00507625	0.00678672	0.00521606	0.00406811	0.00404491	0.0039785	0.00434541	0.00450338
								Firmicutes	Clostridia	Clostridiales	Lachnospiraceae	[Ruminococcus]		369429	0.000362566	0.000538317	0.000408775	0.000467326	0.000586084	0.000532741	0.000540179	0.000306789	0.000463237	0.000288753	0.000639247	0.000561223	0.000509938	0.000461222	0.00028592	0.000306993	0.000521237	0.000509612	0.000666242	0.000532052	0.000550089	0.000444126	0.000295299	0.000333519	0.000693261	0.00053772	0.000675039	0.000607415	0.000369574	0.00056221	0.000644674	0.000636807	0.000593285	0.000556643	0.000428893
								Firmicutes	Clostridia	Clostridiales	Lachnospiraceae	Blautia		370183	0.00100239	0.00079224	0.000844802	0.000678736	0.00117217	0.00106548	0.00108036	0.000569751	0.000638947	0.000689799	0.00138077	0.000897957	0.000956135	0.000833747	0.000394843	0.000573054	0.00129605	0.000934288	0.00103855	0.00097237	0.00147207	0.000978723	0.000780434	0.000857619	0.00217882	0.00123431	0.00123545	0.00110636	0.00085114	0.000858932	0.00133381	0.00139154	0.00108187	0.00105942	0.0008697
								Tenericutes	Mollicutes	RF39				4305923	0.00490531	0.00369712	0.00500068	0.00393889	0.00514735	0.00423926	0.00499023	0.00428043	0.00488794	0.00418692	0.0045898	0.00493876	0.00511001	0.00384943	0.00381227	0.00394998	0.00442347	0.00427508	0.00188115	0.00288042	0.00276594	0.00347899	0.00349086	0.0029699	0.00322862	0.00365405	0.00447054	0.00429529	0.00455808	0.0036856	0.00584652	0.00385622	0.00504293	0.0052073	0.00611173
								Firmicutes	Clostridia	Clostridiales	Ruminococcaceae	Faecalibacterium	prausnitzii	525698	0.00066115	0.000863339	0.000831176	0.0012017	0.00137602	0.000918128	0.00091316	0.00105185	0.00103829	0.000978552	0.00107394	0.000935372	0.000892392	0.00101114	0.00106199	0.00106424	0.00129605	0.00112303	0.000989565	0.000880637	0.00100721	0.00109387	0.000812074	0.000809974	0.000752684	0.000977672	0.000878824	0.000878582	0.00085114	0.000874549	0.000889205	0.000672186	0.000732882	0.000610512	0.00107223
								Firmicutes	Clostridia	Clostridiales	Clostridiaceae			551822	0.00187681	0.00170636	0.000885679	0.00127958	0.00100654	0.00112216	0.00187777	0.00118333	0.000463237	0.00078605	0.000639247	0.0009229	0.00158293	0.00127723	0.000680763	0.00106424	0.000760724	0.000745543	0.00142066	0.00091733	0.000356396	0.000690863	0.000580053	0.000841737	0.00219863	0.00182091	0.00122271	0.001627	0.000895937	0.000858932	0.00133381	0.00158023	0.00120402	0.00120307	0.000690994
								Firmicutes	Clostridia	Clostridiales	Clostridiaceae			628226	0.0161235	0.0155706	0.00757596	0.0118055	0.00853645	0.0109155	0.0150736	0.0107376	0.00592623	0.00691403	0.00650754	0.00744556	0.0155425	0.0123466	0.00733863	0.0106015	0.00774812	0.00905977	0.013707	0.0106594	0.0044472	0.00635759	0.00730866	0.00717859	0.0202234	0.0181725	0.0124564	0.0129401	0.00955293	0.0115253	0.0133603	0.0150357	0.0140644	0.0124437	0.00671933
								Firmicutes	Clostridia	Clostridiales				712677	0.00317779	0.00343304	0.00177136	0.00220311	0.00188566	0.002369	0.00352403	0.00213291	0.000910499	0.00189294	0.00139356	0.00160884	0.00345271	0.00243028	0.00110284	0.00268107	0.00200042	0.00204788	0.00302748	0.0021649	0.00141009	0.00155444	0.00202491	0.00176288	0.00509052	0.00480282	0.00387192	0.00287437	0.00240783	0.0027642	0.00315668	0.00433972	0.00348991	0.00298073	0.00152495
								Proteobacteria	Gammaproteobacteria	Pasteurellales	Pasteurellaceae	Haemophilus		865469	0.0013223	0.00149307	0.000504156	0.00119057	0.000369488	0.000861453	0.00151765	0.00182612	0.0003035	0.00113897	0.000332409	0.00110997	0.00144483	0.00127723	0.000680763	0.0015145	0.000605762	0.00127403	0.000852398	0.00124757	0.000937476	0.00101162	0.00105464	0.000921147	0.00170344	0.00147873	0.00137555	0.00135584	0.00128791	0.000812081	0.00142273	0.00159202	0.00106442	0.00140059	0.00114371
								Firmicutes	Clostridia	Clostridiales	Ruminococcaceae			New_ReferenceOTU60	0.0015569	0.00166574	0.00207113	0.00129071	0.0016181	0.00141686	0.00173629	0.00176769	0.00132582	0.00139564	0.00106115	0.00152154	0.00214599	0.00170297	0.00187891	0.00180103	0.00132422	0.00132122	0.00195954	0.00238506	0.00143333	0.00123368	0.00244677	0.00173112	0.00196094	0.00235863	0.00168123	0.00183309	0.00201586	0.00171786	0.00195625	0.00205194	0.00153556	0.00208292	0.00169174
								Firmicutes	Clostridia	Clostridiales	Ruminococcaceae	Faecalibacterium	prausnitzii	367433	0.00230336	0.00263064	0.00347459	0.00314889	0.0034528	0.0033438	0.00249511	0.0027611	0.00372187	0.00349712	0.00359257	0.00415305	0.00256032	0.00250124	0.00336297	0.00270154	0.00363457	0.00342572	0.00402685	0.00390783	0.00317657	0.00365993	0.00357523	0.00443103	0.00271362	0.00255417	0.00320962	0.00305877	0.00333737	0.00363875	0.00255646	0.00231138	0.00315837	0.00237022	0.0029546
								Firmicutes	Clostridia	Clostridiales	Ruminococcaceae			193778	0.00260195	0.00376822	0.00393787	0.00401678	0.00400066	0.00395588	0.00371695	0.00354998	0.00426497	0.00397838	0.0031451	0.00366666	0.00260281	0.00324629	0.00344466	0.00280387	0.00369092	0.00339741	0.00430118	0.00401791	0.00330053	0.00367638	0.00344868	0.00503454	0.00320881	0.0038007	0.00361719	0.00347094	0.00344936	0.00384177	0.00313445	0.00349065	0.00383891	0.00294482	0.00312139
								Firmicutes	Clostridia	Clostridiales	Ruminococcaceae			328544	0.000298584	0.000294551	0.000231639	0.000344931	0.000369488	0.000589415	0.000578763	0.00043827	0.000495184	0.000481255	0.000447473	0.000336734	0.000424949	0.000691833	0.000353997	0.000368392	0.000422624	0.000509612	0.000362514	0.000605438	0.000317657	0.000493474	0.000305846	0.000397046	0.000396149	0.000488836	0.000356624	0.000618261	0.000503965	0.00035919	0.000533523	0.00051888	0.000436239	0.000377081	0.000333584
								Firmicutes	Clostridia	Clostridiales	Ruminococcaceae			514523	0.00424416	0.00508862	0.006118	0.00590834	0.00721139	0.00689163	0.00463011	0.00476253	0.00800281	0.00574298	0.00692944	0.00679704	0.00478067	0.00471865	0.00646725	0.00507562	0.00693104	0.00683257	0.00694655	0.00733864	0.00687999	0.00754192	0.00756178	0.00925911	0.00479341	0.00541386	0.0061263	0.00654056	0.00617077	0.00682461	0.00473502	0.00483502	0.00519997	0.00472249	0.00588537
								Firmicutes	Erysipelotrichi	Erysipelotrichales	Erysipelotrichaceae	RFN20		524633	0.00115168	0.00201107	0.00204388	0.00214747	0.00186018	0.00163223	0.00178774	0.00265884	0.00162931	0.00192502	0.0022118	0.00195805	0.00256032	0.00230611	0.0019606	0.00276294	0.00204269	0.00193464	0.000734826	0.000898984	0.000480359	0.000657965	0.000632785	0.00060351	0.000891336	0.00130764	0.0010444	0.000759268	0.000750347	0.000577827	0.000733594	0.000967004	0.000767781	0.000861899	0.000655253
								Firmicutes	Clostridia	Clostridiales	Ruminococcaceae			New_ReferenceOTU192	0.00113035	0.00166574	0.00164873	0.00171353	0.00169455	0.00176825	0.00133759	0.00151933	0.00233216	0.00213356	0.00168761	0.00173356	0.00112611	0.00131271	0.0022329	0.00135077	0.00153554	0.00184026	0.00206731	0.00159615	0.00165027	0.00206437	0.00174016	0.00304931	0.00120826	0.00152761	0.00183407	0.00142092	0.0013887	0.0021239	0.00164503	0.00134437	0.00171006	0.00120307	0.00140582
								Firmicutes	Clostridia	Clostridiales	Ruminococcaceae	Faecalibacterium	prausnitzii	New_ReferenceOTU431	0.000597168	0.000893809	0.000872053	0.000823384	0.000981054	0.000895458	0.000565902	0.000847321	0.000990368	0.000930427	0.001189	0.000972787	0.000679918	0.000922444	0.000830531	0.00059352	0.00109882	0.00118909	0.00116592	0.00117418	0.000782521	0.00116789	0.000980816	0.0019217	0.000752684	0.000818801	0.00101893	0.000921969	0.00101913	0.000952634	0.000866975	0.000566051	0.00082013	0.000861899	0.000833959
								Firmicutes	Clostridia	Clostridiales	Ruminococcaceae			New_ReferenceOTU75	0.000447876	0.000771926	0.000626788	0.000645355	0.00066253	0.000578081	0.000514456	0.000628187	0.000846605	0.000513339	0.000498613	0.000561223	0.000488691	0.000656354	0.000571841	0.000573054	0.000605762	0.000651171	0.000558468	0.000770557	0.000472612	0.000690863	0.000854259	0.000730565	0.000574417	0.000684371	0.000585883	0.000553181	0.000750347	0.000655912	0.000533523	0.000660393	0.000715432	0.00066438	0.000714822
								Firmicutes	Clostridia	Clostridiales	Ruminococcaceae			176507	0.000255929	0.000518003	0.000531408	0.000411692	0.000331265	0.000498736	0.000282951	0.000525924	0.000351421	0.000401046	0.000396333	0.000361677	0.000339959	0.000301568	0.000462919	0.000491189	0.000478974	0.000471863	0.000627051	0.000495358	0.00051135	0.000312533	0.000442949	0.000587628	0.00023769	0.000452173	0.000369361	0.000444714	0.000548761	0.000530976	0.000666904	0.00038916	0.000436239	0.0002873	0.000488462
								Firmicutes	Clostridia	Clostridiales	Ruminococcaceae			361722	0.000554513	0.000843025	0.000885679	0.000879018	0.000802681	0.000929463	0.000604486	0.000715841	0.000830631	0.00096251	0.000946086	0.000760769	0.000605552	0.000603136	0.000939453	0.000675385	0.000943861	0.000868228	0.000774017	0.000954023	0.000619819	0.000699088	0.000875352	0.000984674	0.000792299	0.000745475	0.000636829	0.000791809	0.000761546	0.000702763	0.000666904	0.000943418	0.000663084	0.000843942	0.000905441
								Firmicutes	Clostridia	Clostridiales	Ruminococcaceae	Faecalibacterium	prausnitzii	370287	0.00714469	0.00745518	0.00866603	0.008423	0.00868934	0.00966868	0.00682941	0.00734832	0.00920084	0.00797279	0.00903896	0.0101519	0.00691604	0.00695381	0.00906776	0.00808416	0.0101712	0.00890877	0.00849459	0.0100906	0.00794143	0.00993527	0.00811019	0.0107202	0.00790318	0.00697814	0.00831699	0.00791809	0.0085114	0.00893289	0.00749155	0.00635628	0.00800935	0.00809826	0.00831576
								Firmicutes	Clostridia	Clostridiales	Ruminococcaceae	Faecalibacterium	prausnitzii	514940	0.0441478	0.0451475	0.0545578	0.0506159	0.0576401	0.0611178	0.0444747	0.0445574	0.0557002	0.0511735	0.0610353	0.0647028	0.0453739	0.0449337	0.0581916	0.0507562	0.062633	0.0589734	0.0613923	0.061296	0.0565894	0.0648754	0.0620551	0.0646232	0.0441112	0.0477715	0.0524747	0.0544287	0.0569032	0.0609686	0.0498399	0.0419114	0.0455085	0.0459859	0.0533495
								Firmicutes	Clostridia	Clostridiales	Ruminococcaceae	Faecalibacterium	prausnitzii	851865	0.00166354	0.0020517	0.00253441	0.00191381	0.00226789	0.00270904	0.00173629	0.00188456	0.00217242	0.00203731	0.00282547	0.00256916	0.00181666	0.00211098	0.00251882	0.00192382	0.0023667	0.002331	0.002518	0.00218325	0.0020609	0.00259074	0.00225693	0.00285873	0.00174306	0.00194312	0.00174491	0.00214765	0.00203826	0.00220199	0.00182287	0.00158023	0.00219865	0.00181358	0.00219212
								Firmicutes	Clostridia	Clostridiales	Ruminococcaceae			New_ReferenceOTU140	0.000319911	0.000548474	0.000449653	0.000445072	0.000356747	0.000544076	0.000347258	0.000467488	0.000591026	0.000497297	0.000549753	0.000735826	0.000382454	0.000301568	0.000503765	0.000450257	0.000535324	0.000462426	0.000489884	0.000440318	0.0003409	0.000518147	0.000390217	0.000714683	0.00015846	0.000244418	0.000331151	0.000336247	0.000403172	0.000421658	0.000311222	0.000471709	0.000506038	0.000412993	0.000297842
								Firmicutes	Clostridia	Clostridiales	Ruminococcaceae			New_ReferenceOTU486	0.000277256	0.000365649	0.000436027	0.000389438	0.000547861	0.000442062	0.000437288	0.000321398	0.000750763	0.00060959	0.000447473	0.000448979	0.000318712	0.000408004	0.000612687	0.000511656	0.000422624	0.000613422	0.000431098	0.000440318	0.000379639	0.000477025	0.000348032	0.000524101	0.000297112	0.000195534	0.000152839	0.000455561	0.000246383	0.00035919	0.000288992	0.000483502	0.000296643	0.000215475	0.000262101
								Firmicutes	Clostridia	Clostridiales	Ruminococcaceae			182036	0.00153557	0.00199076	0.00227551	0.00251466	0.0020513	0.00255036	0.00190349	0.00224978	0.00225229	0.00224586	0.00204559	0.0017585	0.00146607	0.00205776	0.00224652	0.00196476	0.00216947	0.00234988	0.00224367	0.00201813	0.00192144	0.00203969	0.00218311	0.00292226	0.00196094	0.0021631	0.00169397	0.00227781	0.00190387	0.00249871	0.00191179	0.00239392	0.0021463	0.00163402	0.00177514
								Firmicutes	Clostridia	Clostridiales	Ruminococcaceae			187504	0.00290053	0.00412371	0.00444202	0.00478453	0.00494349	0.00468132	0.00420568	0.00384216	0.00533521	0.00436338	0.00415511	0.00420294	0.00367581	0.00342369	0.00449304	0.00372485	0.0036064	0.0042562	0.0050556	0.00436649	0.00447044	0.00398891	0.00469315	0.00587628	0.00406053	0.00395957	0.00426675	0.00406751	0.00376294	0.00420096	0.00393473	0.00400953	0.0042228	0.00386059	0.00441998
								Firmicutes	Clostridia	Clostridiales	Ruminococcaceae			291445	0.000383894	0.000782083	0.000258891	0.000611975	0.000191114	0.000272038	0.000630209	0.000774276	0.000351421	0.000689799	0.000127849	0.000137188	0.000924264	0.00102888	0.00028592	0.000859581	0.0002254	0.000198182	0.000470289	0.00108245	0.000224684	0.00019739	0.00014765	4.76455e-05	0.000713069	0.000831022	0.000203785	0.000184394	0.000123191	0.00020302	0.000377912	0.000990589	5.23487e-05	0.000125694	3.57411e-05
								Firmicutes	Clostridia	Clostridiales	Ruminococcaceae	Ruminococcus		362342	0.000938406	0.00143213	0.000858428	0.0010793	0.00110846	0.00112216	0.000938883	0.00131481	0.00111816	0.00110689	0.00154698	0.00132199	0.000892392	0.00131271	0.00100753	0.00102331	0.00118335	0.00122684	0.00101896	0.00104576	0.000883242	0.000789558	0.00101246	0.000905265	0.00124787	0.000831022	0.000598619	0.000520641	0.000604757	0.000827698	0.000866975	0.0011321	0.00082013	0.000933724	0.00106032
								Firmicutes	Clostridia	Clostridiales	Ruminococcaceae			367213	0.00283655	0.00284394	0.00399237	0.00240339	0.00226789	0.00306043	0.00331824	0.00283414	0.0045525	0.00410671	0.00286383	0.00288095	0.00235847	0.00218193	0.00306343	0.00300853	0.00239487	0.00268018	0.00308627	0.00319231	0.00225459	0.00286215	0.00241513	0.00219169	0.00305035	0.00200423	0.00201238	0.00225611	0.00193746	0.00242063	0.002512	0.00245289	0.00254764	0.00267548	0.0025257
								Firmicutes	Clostridia	Clostridiales	Lachnospiraceae	Coprococcus		177518	0.00100239	0.000650043	0.000572285	0.000545214	0.000751717	0.000850118	0.000797407	0.000876539	0.000686868	0.000866259	0.000703172	0.00099773	0.000934887	0.000940183	0.000626302	0.00110518	0.00102839	0.000915414	0.000891589	0.000954023	0.00106919	0.00102807	0.00100191	0.000825856	0.000614032	0.000867684	0.000840614	0.00108467	0.000828742	0.00109319	0.00128935	0.00109672	0.00143086	0.00136467	0.0008697
								Firmicutes	Clostridia	Clostridiales	Ruminococcaceae			189924	0.000938406	0.000944594	0.000953808	0.000845638	0.00109572	0.000816114	0.000835991	0.000832712	0.0011501	0.00117105	0.000984441	0.000698411	0.000764908	0.000940183	0.000844146	0.000634453	0.000788899	0.000924851	0.00080341	0.000898984	0.000542341	0.000912927	0.000854259	0.00095291	0.000772491	0.000721033	0.000815141	0.000737575	0.000974331	0.000905783	0.000800285	0.000990589	0.00082013	0.00116715	0.0012152
								Firmicutes	Clostridia	Clostridiales	Ruminococcaceae			194534	0.000981061	0.000650043	0.000899305	0.000578594	0.000815422	0.000804779	0.00082313	0.000540533	0.000878552	0.000850217	0.000882161	0.000885486	0.000966758	0.000727311	0.000721609	0.000839115	0.000929774	0.000877665	0.000891589	0.000990717	0.000503603	0.000962274	0.000653877	0.000984674	0.000871529	0.000513278	0.000611356	0.000921969	0.000783945	0.00071838	0.000689134	0.000731149	0.000767781	0.000897811	0.000750563
								Firmicutes	Clostridia	Clostridiales				334734	0.000341239	0.000995379	0.000531408	0.000689862	0.000305783	0.000272038	0.000707377	0.000759667	0.000607	0.00078605	0.000268484	0.000236961	0.000573681	0.000745051	0.000435688	0.000716318	0.000324012	0.000452988	0.000578063	0.000770557	0.000178198	9.86948e-05	5.2732e-05	4.76455e-05	0.000891336	0.000953231	0.000178312	0.000151854	7.83945e-05	6.24678e-05	0.000355682	0.000872662	8.72479e-05	0.000197518	0.000107223
								Firmicutes	Clostridia	Clostridiales	Ruminococcaceae	Faecalibacterium	prausnitzii	359650	0.00388159	0.00473313	0.00441477	0.00426157	0.0053512	0.00569013	0.00486161	0.00426583	0.0044886	0.0043313	0.00525461	0.00573695	0.00441947	0.0050557	0.00479257	0.00474816	0.00553638	0.00509612	0.00567286	0.00469673	0.00464864	0.00499231	0.0058638	0.00578099	0.00455572	0.00433842	0.00434317	0.00490271	0.00518523	0.00605938	0.005313	0.00442227	0.00493823	0.00438132	0.00500375
								Firmicutes	Clostridia	Clostridiales	Ruminococcaceae			361811	0.0419084	0.0563201	0.0658128	0.0627552	0.0671194	0.0617866	0.0486161	0.052271	0.0786544	0.0606381	0.0612527	0.0614726	0.0417193	0.0533776	0.0616091	0.0471746	0.0569134	0.0565292	0.0681918	0.0681209	0.0681258	0.07171	0.0646917	0.0777575	0.050925	0.0573771	0.0598619	0.0624986	0.0577207	0.0698858	0.0481949	0.0492464	0.0530816	0.0477456	0.051491
								Firmicutes	Clostridia	Clostridiales	Clostridiaceae			582691	0.00123699	0.00163526	0.000967434	0.00143536	0.0015544	0.00184759	0.00110608	0.00127098	0.00137374	0.00152397	0.00112508	0.00187074	0.0010305	0.00115305	0.0014296	0.00190336	0.00153554	0.0015949	0.0008426	0.000880637	0.000689548	0.000945825	0.000622238	0.000635274	0.00110922	0.00119765	0.000942507	0.00118229	0.000951933	0.000999485	0.00102259	0.000790113	0.000907378	0.00107737	0.000726736
								Firmicutes	Clostridia	Clostridiales	Ruminococcaceae			New_ReferenceOTU353	0.000639823	0.000518003	0.000558659	0.000634228	0.000458675	0.000498736	0.000617347	0.000525924	0.000607	0.000385004	0.000434688	0.000648525	0.000584305	0.000425743	0.00054461	0.000511656	0.000619849	0.00058511	0.000578063	0.000660478	0.000457116	0.000460576	0.000611692	0.000937029	0.000475379	0.000354406	0.000598619	0.000737575	0.00057116	0.00056221	0.000511293	0.000577844	0.00041879	0.000592555	0.000536116
								Firmicutes	Clostridia	Clostridiales	Lachnospiraceae			529873	0.00104504	0.00208217	0.00145796	0.00206959	0.00140151	0.0018816	0.00117039	0.00181151	0.00190087	0.00189294	0.00127849	0.00188322	0.00141295	0.0026609	0.00144322	0.00247641	0.00192999	0.00183083	0.00180277	0.00212821	0.00162702	0.00177651	0.00170852	0.0020964	0.00198075	0.00179647	0.00180859	0.00211511	0.00187027	0.00238939	0.00164503	0.00221703	0.00212885	0.00170584	0.00154878
								Firmicutes	Clostridia	Clostridiales				708680	0.014524	0.0283277	0.0207113	0.0293192	0.0206149	0.0274872	0.0142376	0.0299484	0.0285769	0.0296453	0.0203792	0.0254296	0.0152769	0.0283119	0.0257465	0.030597	0.0251039	0.0248955	0.0212316	0.0282354	0.0193693	0.0228972	0.0226115	0.0251727	0.0241255	0.0278392	0.0202257	0.022995	0.0233504	0.0252682	0.020385	0.0278898	0.0173798	0.0202008	0.0130932
								Firmicutes	Clostridia	Clostridiales	Lachnospiraceae			199301	0.000319911	0.000822711	0.00049053	0.000890145	0.000509639	0.00066876	0.000372981	0.000876539	0.000718815	0.000898343	0.000498613	0.000561223	0.000318712	0.000798269	0.00077607	0.00100284	0.000760724	0.000670045	0.000401705	0.000715518	0.000449369	0.000403004	0.000295299	0.000682919	0.000732876	0.000708812	0.000433044	0.000401328	0.000683152	0.000546593	0.000822515	0.00101417	0.000593285	0.000718249	0.00032167
								Firmicutes	Clostridia	Clostridiales	Lachnospiraceae			321902	0.00119434	0.00230562	0.00113094	0.00166902	0.00143973	0.00193827	0.000990328	0.00179691	0.00150153	0.00222982	0.001189	0.00172108	0.000956135	0.00179167	0.00156575	0.00171916	0.00121152	0.00171758	0.00200852	0.00152277	0.00141784	0.00138995	0.00149759	0.00181053	0.00174306	0.00151539	0.00152839	0.00168124	0.00117592	0.0020302	0.00195625	0.00239392	0.00160536	0.00116715	0.000857786
								Firmicutes	Clostridia	Clostridiales	Ruminococcaceae			355837	0.000831769	0.0012493	0.000940183	0.000867891	0.00103202	0.00134885	0.000707377	0.00109567	0.000607	0.00096251	0.000894946	0.00129705	0.00111549	0.00145462	0.000762455	0.00159637	0.00114109	0.0012929	0.000881791	0.00126592	0.000914233	0.000888253	0.00146595	0.00152466	0.000911144	0.00119765	0.000891561	0.000997896	0.00170228	0.00221761	0.000866975	0.000967004	0.00104697	0.00145445	0.000976923
								Firmicutes	Clostridia	Clostridiales	Lachnospiraceae	Blautia		1078587	0.00196212	0.00177746	0.000831176	0.00162451	0.00200033	0.00172291	0.00231505	0.00132942	0.00124595	0.00152397	0.00205838	0.00169614	0.00161481	0.00195132	0.00106199	0.0013303	0.0018032	0.00167039	0.00171459	0.00157781	0.00216937	0.00193277	0.00162415	0.00188994	0.00314939	0.00223643	0.00257279	0.00254897	0.00180307	0.00215514	0.00175618	0.00233496	0.00239059	0.00177767	0.0017394
								Firmicutes	Clostridia	Clostridiales	Lachnospiraceae			302746	0.000725132	0.00092428	0.000735795	0.00140198	0.00103202	0.00113349	0.000488733	0.00119794	0.000942447	0.00105876	0.000958871	0.00107256	0.000733037	0.00127723	0.00114368	0.00124844	0.00100021	0.000981475	0.000431098	0.000843944	0.000472612	0.000682639	0.000653877	0.000873501	0.000732876	0.00107544	0.000700512	0.00103044	0.000895937	0.000687146	0.000533523	0.00130899	0.000697983	0.000933724	0.000845872
								Firmicutes	Clostridia	Clostridiales	Ruminococcaceae			317677	0.000725132	0.000853182	0.00128083	0.00131296	0.000802681	0.00122417	0.000514456	0.0011395	0.00118205	0.00173252	0.00112508	0.0011848	0.000637423	0.00104662	0.000939453	0.000941446	0.00129605	0.00150052	0.00118552	0.00148607	0.00108468	0.00129948	0.00127612	0.00161995	0.000930951	0.00117321	0.00092977	0.000997896	0.000884738	0.00107757	0.000822515	0.00120286	0.00109932	0.00109533	0.00054803
								Firmicutes	Clostridia	Clostridiales	Lachnospiraceae			319097	0.000895752	0.000863339	0.000190762	0.000890145	0.000853645	0.00170024	0.000951744	0.00106646	0.000686868	0.000850217	0.000652032	0.00185827	0.000892392	0.000816008	0.000912222	0.000716318	0.00115517	0.00174589	0.000666242	0.00104576	0.000712792	0.00120079	0.00217256	0.00223934	0.000871529	0.000879905	0.00092977	0.000759268	0.00246383	0.00284228	0.00115597	0.00174532	0.00223355	0.00193927	0.00264484
								Firmicutes	Clostridia	Clostridiales	Lachnospiraceae	Coprococcus		344804	0.01446	0.0119547	0.0118954	0.0124398	0.0157606	0.0183852	0.0136202	0.0128997	0.0119323	0.0145499	0.0169401	0.0174852	0.013269	0.0137834	0.0124307	0.0147766	0.0178207	0.0185253	0.0127958	0.0136499	0.0167351	0.0171235	0.0177074	0.0164695	0.0113101	0.0132719	0.0157679	0.0154782	0.0168324	0.0177409	0.0178953	0.0186797	0.0206777	0.0208472	0.0165839
								Firmicutes	Clostridia	Clostridiales				358798	0.000426548	0.00128993	0.00102194	0.00126846	0.00121039	0.00102014	0.000514456	0.00128559	0.0014536	0.00165231	0.00115065	0.00137188	0.000626799	0.00118853	0.00123899	0.00126891	0.00129605	0.00109472	0.0012835	0.00152277	0.000852251	0.00103629	0.000727702	0.000968792	0.000891336	0.00108766	0.000611356	0.000846042	0.000694351	0.000749613	0.000577983	0.00112031	0.000628185	0.000502774	0.00054803
								Firmicutes	Clostridia	Clostridiales	Lachnospiraceae	Coprococcus		565357	0.00149292	0.00175715	0.00239815	0.00257029	0.00194937	0.00249368	0.00151765	0.00186995	0.00228424	0.00216565	0.00193053	0.00254421	0.00195476	0.00200454	0.00245075	0.00294714	0.00239487	0.00244425	0.00163621	0.00245844	0.00289765	0.00303486	0.00298463	0.00222346	0.00188171	0.00218754	0.00280205	0.00341671	0.00301259	0.00340449	0.00288992	0.00260619	0.00296643	0.00344759	0.00283546
								Firmicutes	Clostridia	Clostridiales	Lachnospiraceae			975306	0.000170619	0.000477375	0.000381523	0.000511833	0.000369488	0.000453397	0.000282951	0.000452879	0.000686868	0.000481255	0.000383548	0.000349206	0.000329335	0.000461222	0.000503765	0.000450257	0.000507149	0.000424677	0.000401705	0.000440318	0.000402882	0.000460576	0.000464042	0.000333519	0.000396149	0.000525499	0.000280205	0.000314554	0.000302379	0.000234254	0.000266762	0.00051888	0.000209395	0.000161606	0.000131051
								Firmicutes	Clostridia	Clostridiales	Ruminococcaceae			174818	0.000533185	0.000954751	0.000504156	0.000879018	0.000891867	0.00132618	0.00055304	0.000905757	0.00110218	0.00110689	0.000907731	0.00119728	0.000626799	0.0010821	0.000912222	0.00122797	0.00121152	0.00140615	0.000744624	0.000880637	0.000813512	0.000978723	0.000896445	0.00042881	0.000693261	0.000769917	0.00092977	0.00111721	0.000918335	0.00115565	0.000666904	0.000978797	0.000872479	0.00107737	0.000822045
								Firmicutes	Clostridia	Clostridiales	Lachnospiraceae	Roseburia		181008	0.000106637	0.000518003	0.000313394	0.000445072	0.00039497	0.000464731	0.000167198	0.000467488	0.000750763	0.00060959	0.000421903	0.00061111	0.000244346	0.000390265	0.000599071	0.000409324	0.000507149	0.000603984	0.000538872	0.000550398	0.000449369	0.000575719	0.000664424	0.000651155	0.000336727	0.000525499	0.000356624	0.000314554	0.000548761	0.000546593	0.000222301	0.000471709	0.000366441	0.000377081	0.000405066
								Firmicutes	Clostridia	Clostridiales	Lachnospiraceae	Coprococcus		199081	0.000383894	0.000507846	0.000395149	0.000422819	0.000331265	0.00060075	0.000527318	0.000511315	0.000447263	0.000497297	0.000242914	0.000473922	0.000509938	0.000727311	0.00028592	0.000306993	0.000253575	0.000424677	0.000313526	0.000513705	0.00041063	0.000501698	0.000622238	0.000794092	0.000495187	0.000366627	0.000776932	0.000911122	0.000772746	0.00112442	0.000711364	0.000448124	0.000785231	0.000879855	0.000631426
								Firmicutes	Clostridia	Clostridiales	Lachnospiraceae			305318	0.00115168	0.000721142	0.00118545	0.000790004	0.000101928	0.000147354	0.00127328	0.00086193	0.000718815	0.000770008	7.67097e-05	0.000112245	0.00122173	0.000886965	0.000912222	0.000839115	0.000126787	0.000122684	0.00132269	0.00124757	0.00115441	0.00126658	0.000632785	0.00103232	0.00182229	0.00109988	0.00124819	0.00110636	0.000627156	0.000593444	0.00135604	0.00139154	0.00104697	0.000772118	0.000381238
								Firmicutes	Clostridia	Clostridiales	Lachnospiraceae			332185	0.00153557	0.000883652	0.000912931	0.000890145	0.000178373	0.000238033	0.000771684	0.00141707	0.00132582	0.00110689	0.00010228	0.000187074	0.000892392	0.00127723	0.000381227	0.000736784	0.000197225	0.000226494	0.00184196	0.000898984	0.00129387	0.00066619	0.000506228	0.00101644	0.0010498	0.00138096	0.000866088	0.000553181	0.000414371	0.000702763	0.00104482	0.00153306	0.000610735	0.000718249	0.000309756
								Firmicutes	Clostridia	Clostridiales				350626	0.000831769	0.000629729	0.000545033	0.000656482	0.000496898	0.000464731	0.000630209	0.000686623	0.000543105	0.000577506	0.000370763	0.000573695	0.000849897	0.000975662	0.000571841	0.00059352	0.000577587	0.000594547	0.000587861	0.000715518	0.000937476	0.000830681	0.000885898	0.000524101	0.000891336	0.00102656	0.00135008	0.00104128	0.000761546	0.000890166	0.000889205	0.000849077	0.000715432	0.00080803	0.000428893
								Firmicutes	Clostridia	Clostridiales				352933	0.000618495	0.000568788	0.00106282	0.00104592	0.000917349	0.00133752	0.000360119	0.000525924	0.00107024	0.000914385	0.000792667	0.00120975	0.000690542	0.000940183	0.000898607	0.00120751	0.00126787	0.00150052	0.000391907	0.000770557	0.0012009	0.00163669	0.0016136	0.00160407	0.000415957	0.000831022	0.0015666	0.00154023	0.00157909	0.00167101	0.000755824	0.00135616	0.0018322	0.00199314	0.00114371
								Proteobacteria	Alphaproteobacteria	RF32				4435655	0.0562831	0.0598548	0.0536449	0.0595841	0.0399302	0.0535008	0.0518315	0.0598238	0.0466591	0.0496976	0.0360024	0.0539523	0.052598	0.0534308	0.0495051	0.0513907	0.0414876	0.0474033	0.0461765	0.0410047	0.0527001	0.0473159	0.0496525	0.0402763	0.045676	0.0477349	0.0477494	0.0442111	0.0494333	0.0436806	0.050618	0.0502252	0.047585	0.0495951	0.0505141
								Firmicutes	Clostridia	Clostridiales				452592	0.00503327	0.00448936	0.00389699	0.00458425	0.00236982	0.00363851	0.00482303	0.00470409	0.00471223	0.00386608	0.00244192	0.00329251	0.00450446	0.00434613	0.0045475	0.00446164	0.0027048	0.00295386	0.00290991	0.00348585	0.00373441	0.00443304	0.0061802	0.00574923	0.00390207	0.00437508	0.00575694	0.00567282	0.00720109	0.00738682	0.00522408	0.00430435	0.00584561	0.00569212	0.00619512
								Firmicutes	Clostridia	Clostridiales	Lachnospiraceae			New_ReferenceOTU104	0.00177018	0.00135087	0.0011582	0.00103479	0.000114669	0.000260703	0.00142762	0.00157777	0.00118205	0.00126731	0.00010228	8.73014e-05	0.00205038	0.00150784	0.000939453	0.000982379	0.000197225	0.000141559	0.00105815	0.00113749	0.000883242	0.00110209	0.000590599	0.000937029	0.0015846	0.00152761	0.00131187	0.0013016	0.000750347	0.0010151	0.00146719	0.00155664	0.00109932	0.000897811	0.0008697
								Firmicutes	Clostridia	Clostridiales	Lachnospiraceae			584137	0.0152704	0.0123102	0.00976972	0.0100141	0.00187292	0.00226698	0.0138646	0.0130166	0.0107822	0.0100422	0.00101001	0.00113492	0.0172742	0.0136238	0.0095443	0.00976239	0.00160597	0.00149109	0.0169108	0.0164386	0.0142326	0.013406	0.00687626	0.00738506	0.01852	0.0150684	0.0118195	0.0109877	0.00654034	0.00830822	0.0148497	0.0137621	0.00853284	0.00876264	0.00369325
[truncated: 37 more columns]
